# Supplementary material for: Deciphering the streamlined genome of Streptomyces xiamenensis 318 as the producer of the anti-fibrotic drug candidate xiamenmycin
Source: Sci Rep. 2016 Jan 8;6:18977. doi: 10.1038/srep18977 (PMC4705527; doi:10.1038/srep18977)
Supplement: Supplementary Table S3 [file srep18977-s2.xls]

## Sheet: venn 4
Supplementary Table S3, OrthoMCL clustering of S. albus J1074, S. avermitilis MA-4680, S. coelicolor A3(2) and S. xiamenensis 318
#based on orthoMCL result
#cutoff: evalue 1e-5; identity 50%; coverage 50% ; score 40; MCL Markov clustering inflation index 1.5
GROUP NUM	S. albus	S. avermitilis	S. coelicolor	S. xiamenensis
1	AGI92157.1,AGI92158.1,AGI92159.1,AGI92160.1,AGI92161.1,AGI92164.1	BAC68125.1,BAC68126.1,BAC68128.1,BAC68129.1,BAC68652.1,BAC68653.1,BAC70079.1,BAC70603.1,BAC70606.1,BAC70607.1,BAC70608.1,BAC70610.1,BAC68127.1,BAC68649.1,BAC70609.1,BAC68648.1,BAC70604.1,BAC69262.1	CAC22144.1,CAC22145.1,CAD55506.1	AKG41580.1,AKG41581.1
2	AGI86748.1,AGI86805.1,AGI89922.1,AGI91071.1	BAC69559.1,BAC72530.1,BAC73780.1,BAC68814.1	CAA22356.1,CAB39858.1,CAB75309.1,CAB77294.1,CAB92875.1	AKG43601.1,AKG46258.1
3	AGI88205.1,AGI88809.1,AGI88810.1,AGI88811.1,AGI88950.1,AGI88951.1,AGI89691.1,AGI89692.1			AKG44403.1,AKG44614.1,AKG44615.1,AKG44616.1,AKG44402.1
4	AGI86730.1	BAC68496.1,BAC68634.1,BAC71863.1,BAC75035.1,BAC75189.1	CAB92197.1,CAB61537.1,CAB61193.1	AKG45225.1,AKG45384.1,AKG44504.1
5	AGI90462.1,AGI87042.1,AGI87981.1	BAC69737.1,BAC70763.1,BAC70935.1	CAC16511.1,CAB36612.1,CAB58320.1	AKG45029.1,AKG45209.1
6	AGI88869.1,AGI91179.1,AGI86463.1	BAC71867.1,BAC72158.1,BAC74765.1	CAB53334.1,CAA16457.1,CAB76979.1,CAB82053.1	AKG45989.1
7		BAC68594.1	CAA19911.1,CAB52905.1,CAB55730.1,CAB71807.1,CAB76893.1,CAB82066.1,CAB94087.1,CAB95881.1,CAC04115.1	AKG41894.1
8	AGI86410.1,AGI89045.1,AGI89046.1,AGI89531.1,AGI89713.1,AGI92239.1,AGI89305.1	BAC68395.1	CAB52904.1	AKG45495.1
9	AGI90987.1,AGI87806.1	BAC70543.1,BAC71094.1,BAC69751.1	CAC17657.1,CAB70645.1,CAB71920.1	AKG44836.1,AKG45608.1
10	AGI87667.1,AGI90359.1	BAC70014.1,BAC70414.1,BAC71042.1	CAA19983.1,CAC37885.1,CAD30916.1	AKG44914.1,AKG45730.1
11	AGI87429.1,AGI90969.1	BAC73692.1,BAC69435.1	CAB90876.1,CAC10318.1,CAB88987.1	AKG42525.1,AKG42040.1
12	AGI87780.1	BAC73381.1,BAC70506.1,BAC68747.1,BAC70505.1,BAC73342.1	CAB69762.1,CAB76000.1,CAB76001.1
13	AGI87289.1,AGI90564.1	BAC68327.1,BAC73043.1	CAB65641.1,CAB66270.1,CAB96031.1	AKG44116.1,AKG46135.1
14	AGI88198.1,AGI88549.1,AGI88570.1,AGI88616.1,AGI88866.1,AGI88909.1,AGI90262.1,AGI90409.1	BAC67827.1
15	AGI88199.1,AGI88548.1,AGI88569.1,AGI88615.1,AGI88865.1,AGI88908.1,AGI90263.1,AGI90410.1	BAC67828.2
16	AGI90849.1,AGI91021.1	BAC73512.1,BAC73732.1	CAB51267.1,CAB92847.1,CAC04230.1	AKG42493.1,AKG42676.1
17	AGI89825.1,AGI89180.1	BAC70311.1,BAC72409.1	CAA19619.1,CAC42150.1,CAB40873.1	AKG42732.1,AKG43659.1
18	AGI88480.1	BAC71330.1	CAB56653.1,CAB59662.1,CAB89762.1,CAB90894.1	AKG43337.1,AKG46414.1,AKG46632.1
19	AGI86550.1,AGI89503.1,AGI86974.1	BAC69711.1,BAC69755.1	CAB60162.1,CAC44333.1	AKG46101.1
20	AGI87846.1,AGI91725.1,AGI87847.1	BAC74629.1,BAC70589.1	CAB61662.1,CAB94547.1	AKG45530.1
21	AGI86596.1,AGI86953.1	BAC68076.1,BAC69303.1,BAC69689.1	CAB60181.1,CAD55164.1	AKG41524.1
22	AGI87019.1,AGI87246.1,AGI91047.1	BAC73759.1,BAC74248.1	CAB39882.1,CAB94657.1	AKG42469.1
23	AGI87133.1,AGI87773.1	BAC69862.1,BAC70500.1	CAB76010.1,CAB92884.1,CAC33927.1	AKG45654.1
24	AGI87799.1,AGI91189.1	BAC70536.1,BAC73928.1	CAB52070.1,CAB70653.1	AKG42325.1,AKG45617.1
25	AGI88207.1,AGI88806.1,AGI88953.1,AGI89012.1,AGI89647.1,AGI89689.1,AGI89998.1,AGI89148.1
26	AGI88765.1,AGI90135.1	BAC71643.1,BAC72704.1	CAA20418.1,CAB93056.1	AKG44557.1,AKG44704.1
27	AGI90633.1,AGI90638.1	BAC73107.1,BAC73123.1	CAB71810.1,CAB71818.1	AKG42983.1,AKG42985.1
28	AGI91484.1,AGI92060.1	BAC74375.1,BAC74674.1,BAC74912.1	CAB58269.1,CAC36363.1	AKG41873.1
29	AGI91250.1	BAC69477.1,BAC74026.1	CAA19942.1,CAB50760.1	AKG42273.1,AKG43368.1,AKG45407.1
30	AGI88482.1,AGI90712.1	BAC71332.1,BAC73286.1	CAB59664.1,CAB66227.1	AKG43338.1,AKG42876.1
31	AGI86829.1,AGI88439.1	BAC69590.1,BAC75200.1,BAC68862.1	CAA22048.1,CAB96032.1	AKG42912.1
32	AGI88557.1	BAC71699.1,BAC71446.1,BAC71692.1	CAA19919.1,CAB40315.1,CAC33903.1
33	AGI90441.1,AGI87287.1	BAC73471.1	CAC16992.1,CAB94646.1,CAC44561.1	AKG41451.1
34	AGI90544.1,AGI88646.1	BAC71579.1,BAC72990.1	CAB95891.1,CAB87213.1	AKG45175.1
35	AGI87435.1,AGI91319.1	BAC70147.1,BAC74165.1	CAA18525.1,CAB59438.1	AKG43483.1
36	AGI86791.1	BAC69827.1	CAA19630.1,CAB94634.1,CAB94635.1	AKG43911.1,AKG41493.1
37	AGI86530.1,AGI86612.1,AGI91199.1	BAC73937.1	CAB52060.1,CAD55406.1	AKG42312.1
38	AGI87250.1,AGI89239.1	BAC71902.1	CAB62752.1,CAC32371.1	AKG41970.1,AKG46702.1
39	AGI88884.1,AGI90399.1	BAC69719.1,BAC70996.1	CAA20598.1,CAC40597.1	AKG45005.1
40		BAC67761.1,BAC67768.1,BAC68514.1,BAC73058.1,BAC73059.1,BAC73060.1,BAC73061.1
41	AGI87514.1	BAC68795.1,BAC70223.1,BAC73276.1	CAA19849.1,CAB92873.1	AKG45890.1
42	AGI87171.1	BAC69357.1,BAC69955.1	CAB39701.1,CAD55365.1	AKG42004.1,AKG46031.1
43	AGI87556.1	BAC69358.1,BAC70272.1	CAB39700.1,CAB91132.1	AKG42005.1,AKG45844.1
44	AGI91364.1	BAC74147.1,BAC74214.1	CAB52841.1,CAB59446.1,CAB92233.1	AKG42151.1
45	AGI89215.1	BAC69808.1	CAA20614.1,CAB40669.1	AKG44963.1,AKG45230.1,AKG45263.1
46	AGI90377.1,AGI88665.1	BAC72365.1	CAC08315.1,CAC21637.3,CAB42771.1	AKG43228.1
47	AGI87056.1	BAC69247.1,BAC69776.1	CAC13083.1,CAA22508.1	AKG46092.1
48	AGI87661.1,AGI87665.1	BAC70408.1	CAA19989.1	AKG45736.1,AKG45740.1
49	AGI88560.1	BAC71702.1,BAC71449.1	CAB40318.1,CAA19915.1	AKG43381.1
50	AGI86936.1		CAA22765.1,CAB77350.1,CAB77352.1,CAB77351.1	AKG43517.1
51	AGI90309.1	BAC71081.1,BAC71082.1	CAC33050.1,CAC33049.1	AKG44849.1
52	AGI88097.1	BAC74287.1,BAC70512.1	CAB95812.1	AKG46375.1,AKG44381.1
53	AGI92117.1,AGI89779.1	BAC75120.1,BAC69896.1	CAB41555.1	AKG43682.1
54	AGI86971.1	BAC69249.1,BAC75095.1	CAD55272.1,CAC13084.1	AKG46636.1
55	AGI89354.1	BAC72030.1,BAC69482.1	CAA19937.1,CAB92997.1	AKG44069.1
56	AGI88078.1,AGI88083.1	BAC70857.1	CAC05750.1	AKG45080.1,AKG45075.1
57	AGI91249.1	BAC69478.1,BAC74025.1	CAA19941.1,CAB50761.1	AKG42274.1
58			CAB40323.1,CAC44709.1	AKG41963.1,AKG44406.1,AKG44619.1,AKG44894.1
59	AGI90854.1	BAC73517.1	CAB57414.1,CAC37534.1,CAB92842.1	AKG42671.1
60			CAB61792.1,CAA16453.1,CAB61793.1,CAB61814.1,CAC36802.1	AKG46832.1
61	AGI86913.1,AGI87105.1	BAC69834.1	CAC13064.1,CAC33951.1	AKG46075.1
62	AGI88077.1,AGI88082.1	BAC70856.1	CAC05751.1	AKG45076.1,AKG45081.1
63	AGI88351.1,AGI90504.1	BAC72965.1	CAC10107.1,CAC16438.1	AKG45337.1
64	AGI90508.1	BAC67756.1,BAC67770.1	CAB44417.1,CAC09553.1,CAC09554.1
65		BAC68948.1,BAC71865.1,BAC74877.1	CAB94064.1	AKG42078.1,AKG44245.1
66	AGI91248.1	BAC69479.1,BAC74024.1	CAA19940.1,CAB50762.1	AKG42275.1
67	AGI91245.1	BAC69481.1,BAC74013.1	CAA19938.1,CAB38132.1	AKG42278.1
68	AGI87783.1	BAC70513.1,BAC75106.1	CAB72419.1,CAB92881.1	AKG45640.1
69	AGI87784.1	BAC70514.1,BAC75107.1	CAB72418.1,CAB92880.1	AKG45639.1
70	AGI87786.1	BAC70516.1,BAC75110.1	CAB72416.1,CAB92878.1	AKG45637.1
71	AGI88252.1	BAC72805.1,BAC72807.1	CAB66267.1,CAB87331.1,CAB87333.1
72	AGI91176.1	BAC73901.1,BAC73969.1	CAB52860.1,CAC42751.1	AKG42338.1
73	AGI91054.1	BAC73766.1	CAB39875.1,CAB94050.1,CAC04226.1	AKG42462.1
74			CAB52912.1,CAB61790.1,CAB61791.1,CAB92572.1,CAC44180.1,CAD55323.1
75	AGI87942.1	BAC70718.1	CAC05970.1,CAC17530.1	AKG42092.1,AKG42093.1
76	AGI91844.1	BAC74771.1	CAC42843.1	AKG44185.1,AKG46139.1,AKG46686.1
77	AGI86677.1	BAC69367.1,BAC72793.1	CAB39690.1,CAC18732.1	AKG46428.1
78	AGI86973.1	BAC75093.1,BAC69251.1	CAC13086.1,CAB60470.1	AKG41599.1
79	AGI88259.1	BAC72798.1,BAC69373.1,BAC69950.1	CAB87338.1	AKG46422.1
80	AGI88655.1	BAC71588.1	CAC08323.1,CAD55242.1	AKG44633.1,AKG41633.1
81	AGI88980.1	BAC68310.1	CAC14366.1,CAB94640.1	AKG46140.1,AKG41908.1
82	AGI89880.1	BAC72462.1,BAC67902.1	CAB41288.1,CAC36661.1	AKG44384.1
83	AGI90237.1	BAC71132.1,BAC74823.1	CAC01505.1	AKG44794.1,AKG46710.1
84	AGI90757.1	BAC70058.1,BAC69592.1	CAB61175.1,CAA22045.1	AKG46352.1
85	AGI90891.1,AGI92013.1	BAC73577.1	CAD55302.1,CAB92892.1	AKG44296.1
86	AGI91247.1	BAC74023.1,BAC69480.1	CAB50763.1,CAA19939.1	AKG42276.1
87	AGI91468.1,AGI88526.1	BAC74346.1	CAB75306.1,CAC36378.1	AKG41887.1
88	AGI88552.1	BAC71694.1,BAC71441.1	CAB40310.1,CAC33911.1
89	AGI88687.1	BAC74097.1,BAC71609.1	CAB93408.1	AKG42232.1
90	AGI88870.1	BAC71866.1	CAA16458.1,CAB82052.1	AKG45988.1
91	AGI90244.1	BAC68449.1,BAC68668.1	CAA22046.1	AKG45673.1
92	AGI90568.1	BAC74865.1,BAC73049.1	CAB88959.1	AKG43116.1
93	AGI91910.1	BAC75147.1,BAC69516.1	CAA19793.1,CAB66194.1
94	AGI88684.1	BAC71606.1	CAB41206.1,CAB93411.1	AKG44606.1
95	AGI88847.1	BAC72907.1	CAC36706.1,CAB53305.1,CAC03651.1
96	AGI89556.1	BAC71467.1	CAB44403.1,CAB71848.1	AKG46317.1
97	AGI89798.1	BAC68561.1	CAB53319.1,CAB38589.1	AKG46655.1
98	AGI86988.1,AGI91056.1	BAC73768.1	CAB39873.1	AKG42971.1
99	AGI87663.1	BAC70410.1	CAA19987.1	AKG45734.1,AKG45738.1
100	AGI88206.1,AGI88952.1,AGI89690.1			AKG44404.1,AKG44617.1
101		BAC68333.1	CAB52359.1,CAC01632.1,CAC04240.1,CAD55524.1
102		BAC70867.1	CAB38517.1,CAD55498.1,CAB38518.1	AKG46652.1
103	AGI88158.1	BAC73551.1,BAC72887.1	CAC01507.1,CAB93456.1
104		BAC70712.1	CAA20616.1	AKG44949.1,AKG44966.1,AKG45265.1
105		BAC73006.1,BAC73337.1	CAB69735.1	AKG44751.1,AKG44752.1
106	AGI91859.1	BAC74792.1	CAC10303.1,CAC01475.1	AKG46696.1
107	AGI89383.1	BAC72051.1	CAC32353.1,CAB45214.1	AKG44091.1
108	AGI91775.1	BAC74701.1	CAD55405.1,CAC32297.1	AKG41671.1
109	AGI86733.1,AGI87754.1	BAC68628.1	CAB44420.1	AKG42772.1
110	AGI87008.1,AGI90057.1	BAC72631.1	CAB81852.1	AKG43486.1
111	AGI87058.1,AGI92051.1	BAC69778.1	CAA22506.1	AKG46091.1
112	AGI87398.1,AGI87757.1	BAC70107.1	CAA16480.1	AKG45981.1
113	AGI88886.1,AGI91282.1	BAC74108.1	CAC38800.1	AKG42219.1
114	AGI89562.1,AGI91660.1	BAC74561.1	CAB93381.1	AKG41740.1
115	AGI90783.1,AGI91876.1	BAC74817.1	CAC01458.1	AKG42123.1
116		BAC67823.1,BAC67998.1,BAC68028.2,BAC68687.2,BAC71434.2
117	AGI90091.1	BAC68150.1,BAC72665.1	CAA20385.1	AKG43443.1
118	AGI91757.1	BAC68272.1,BAC74681.1	CAB88889.1	AKG41688.1
119	AGI87579.1	BAC68499.1,BAC70321.1	CAA19895.1	AKG45818.1
120	AGI90463.1	BAC69265.1,BAC70934.1	CAC05885.1	AKG45039.1
121	AGI90216.1	BAC69333.1,BAC71146.1,BAC74659.1	CAB97431.1
122	AGI87116.1	BAC69842.1,BAC70024.1	CAC33943.1	AKG46069.1
123	AGI88268.1	BAC70276.1,BAC72783.1	CAB90916.1	AKG43176.1
124	AGI89513.1	BAC72196.1,BAC74948.1	CAD55329.1	AKG44238.1
125	AGI89522.1	BAC72226.1,BAC74952.1	CAD55328.1	AKG44249.1
126	AGI88234.1	BAC72541.1,BAC72827.1	CAB44539.1,CAB72208.1
127	AGI90572.1	BAC73053.1,BAC74858.1	CAD55394.1	AKG43120.1
128	AGI86884.1	BAC69649.1	CAA16202.1,CAA22753.1	AKG46126.1
129			CAA19602.1,CAB66298.1,CAC14373.1,CAC14510.1,CAC22748.1
130	AGI87622.1	BAC70368.1	CAA22421.1,CAC01642.1	AKG45781.1
131	AGI87708.1	BAC70442.1	CAB37590.1,CAC01643.1	AKG45716.1
132	AGI88689.1	BAC71611.1	CAB38587.1,CAB93406.1	AKG44602.1
133	AGI86680.1	BAC69370.1	CAB39687.1,CAB75379.1	AKG46425.1
134	AGI87274.1	BAC73627.1	CAB48905.1,CAB61732.1	AKG42610.1
135	AGI91136.1	BAC73854.1	CAB51456.1,CAC36747.1	AKG42391.1
136			CAB52952.1,CAC04211.1,CAC04218.1,CAB52953.1,CAC01592.1
137	AGI90775.1	BAC73366.1	CAB53432.1,CAB69782.1	AKG42831.1
138	AGI86564.1	BAC72694.1	CAB55650.1,CAB88164.1	AKG42824.1
139	AGI90011.1	BAC72588.1	CAB60188.1,CAC08295.1	AKG43557.1
140	AGI90012.1	BAC72589.1	CAB60189.1,CAC08296.1	AKG43556.1
141	AGI89260.1	BAC71942.1	CAB95809.1,CAC44694.1	AKG43978.1
142	AGI87912.1	BAC70684.1	CAC04495.1,CAC05944.1	AKG45418.1
143	AGI91895.1	BAC69044.1	CAC36556.1,CAC36845.1,CAA19601.1
144		BAC68213.1	CAC36560.1,CAC36604.1,CAC36841.1,CAD12003.1
145	AGI89747.1	BAC68666.1,BAC68030.1	CAC36563.1,CAC36838.1
146	AGI90354.1	BAC71048.1	CAD30911.1,CAD55505.1	AKG44907.1
147	AGI86576.1	BAC69275.1	CAC13096.1	AKG41500.1,AKG44970.1
148	AGI91085.1	BAC73797.1	CAB51963.1	AKG42441.1,AKG43847.1
149	AGI90656.1	BAC73161.1	CAC09993.1	AKG42946.1,AKG43058.1
150	AGI88762.1	BAC73339.1	CAB69732.1	AKG42979.1,AKG44171.1
151	AGI89428.1	BAC72102.1	CAD55332.1	AKG43029.1,AKG44123.1
152		BAC72410.1	CAB40869.1,CAB40872.1	AKG43658.1,AKG46733.1
153	AGI88016.1	BAC70802.1	CAC01374.1	AKG45134.1,AKG45445.1
154	AGI88183.1	BAC72861.1	CAB51008.1	AKG45272.1,AKG46514.1
155	AGI88588.1	BAC69564.1	CAA20645.1	AKG45345.1,AKG45348.1
156	AGI87718.1	BAC70450.1	CAB37582.1	AKG45707.1,AKG45710.1
157	AGI86524.1,AGI90924.1	BAC72367.1	CAB42769.1	AKG44198.1
158	AGI86602.1	BAC75061.1	CAB65644.1,CAC44337.1	AKG41923.1
159	AGI86634.1	BAC75153.1	CAC16455.1,CAC14352.1	AKG43960.1
160	AGI86858.1	BAC69622.1,BAC70601.1	CAA22721.1	AKG41579.1
161	AGI87000.1,AGI91084.1	BAC73795.1	CAB51965.1	AKG42442.1
162	AGI87010.1	BAC75145.1,BAC68487.1	CAB66195.1	AKG43751.1
163	AGI87117.1	BAC69843.1,BAC70025.1	CAC33942.1	AKG46068.1
164	AGI87316.1	BAC74940.1,BAC68673.1	CAC32326.1	AKG42305.1
165	AGI87684.1,AGI89569.1	BAC72689.1	CAA22795.1	AKG45237.1
166	AGI87911.1	BAC70683.1	CAC04496.1	AKG45424.1,AKG45425.1
167	AGI88009.1	BAC70791.1	CAB77335.1,CAC01310.1	AKG45140.1
168	AGI88063.1	BAC68682.1	CAB95285.1,CAC44680.1	AKG46767.1
169	AGI88135.1	BAC72921.1	CAB65580.1,CAB55708.1	AKG43741.1
170	AGI88192.1	BAC72822.1,BAC68699.1	CAC44656.1	AKG42580.1
171	AGI88298.1	BAC72755.1	CAB88917.1	AKG43204.1,AKG43203.1
172	AGI88335.1	BAC72736.1	CAC44520.1,CAC44521.1	AKG42332.1
173	AGI88681.1	BAC71602.1	CAC08308.1,CAB93413.1	AKG44609.1
174	AGI88706.1,AGI89496.1	BAC74204.1	CAB52849.1	AKG43362.1
175	AGI89368.1	BAC68032.1	CAA16454.1	AKG44080.1,AKG45993.1
176	AGI89540.1	BAC72236.1	CAB42035.1,CAC04234.1	AKG41932.1
177	AGI89684.1	BAC71737.1,BAC69026.1	CAB94089.1	AKG41929.1
178	AGI90129.1	BAC69282.1	CAB88933.1,CAB69691.1	AKG46623.1
179	AGI90448.1	BAC68872.1	CAC16515.1,CAB42946.1	AKG41492.1
180	AGI90569.1	BAC73050.1,BAC74861.1	CAB88955.1	AKG43117.1
181	AGI90571.1	BAC73052.1,BAC74859.1	CAB88953.1	AKG43119.1
182	AGI90748.1	BAC70067.1,BAC68309.1	CAB61166.1	AKG46343.1
183	AGI90826.1	BAC72803.1	CAB62728.1,CAB87336.1	AKG43397.1
184	AGI90896.1,AGI89805.1	BAC73580.1	CAB88186.1	AKG44980.1
185	AGI91218.1,AGI91886.1	BAC73966.1	CAA20633.1,CAA20495.1
186	AGI91279.1	BAC71726.1	CAC16466.1	AKG44846.1,AKG44740.1
187	AGI91337.1	BAC68869.1,BAC74183.1	CAC28546.1	AKG42181.1
188	AGI91387.1	BAC74247.1,BAC71404.1	CAB90984.1	AKG42859.1
189	AGI91423.1	BAC74288.1	CAB50940.1	AKG41526.1,AKG46382.1
190	AGI91524.1	BAC74293.1	CAB62761.1,CAB50938.1	AKG46243.1
191	AGI92023.1	BAC69460.1,BAC70615.1	CAA19951.1	AKG44485.1
192	AGI92042.1,AGI90530.1	BAC67772.1	CAB58311.1	AKG45695.1
193	AGI87322.1	BAC73616.1	CAB62741.1,CAB52057.1	AKG42310.1
194	AGI87354.1	BAC73602.1,BAC73351.1	CAB59582.1	AKG46703.1
195		BAC68988.1	CAB53135.1,CAB93748.1	AKG42069.1,AKG46812.1
196		BAC70087.1,BAC70549.1	CAC44200.1,CAB45606.1	AKG44945.1
197	AGI88555.1	BAC71697.1,BAC71444.1	CAC33906.1
198	AGI88558.1	BAC71447.1,BAC71700.1	CAB40316.1
199	AGI88564.1,AGI88566.1	BAC71927.1,BAC75265.1
200	AGI88567.1	BAC71928.2,BAC75264.1	CAB89750.1
201	AGI88829.1	BAC68405.1,BAC73673.1	CAC08414.1
202		BAC72159.1,BAC72488.1	CAB76995.1	AKG43918.1
203	AGI88999.1	BAC71877.1,BAC68523.1	CAB61291.1
204	AGI89728.1	BAC71448.1,BAC71701.1		AKG43382.1
205	AGI90367.1	BAC73624.1,BAC71032.1	CAD30925.1
206	AGI92166.1	BAC68663.1,BAC70614.1,BAC68117.1
207	AGI87944.1	BAC73665.1	CAB89766.1,CAB76347.1
208	AGI88541.1,AGI88542.1		CAB75307.1,CAB75308.1
209	AGI88563.1	BAC68482.1	CAB40327.1,CAC44705.1
210	AGI89557.1		CAB71850.1,CAB44401.1	AKG46319.1
211	AGI91562.1,AGI89616.1		CAA20793.1	AKG45243.1
212	AGI88612.1			AKG45192.1,AKG45194.1,AKG45193.1
213	AGI89493.1		CAB76302.1	AKG42055.1,AKG43359.1
214	AGI90768.1,AGI90914.1		CAC22749.1	AKG41436.1
215		BAC67907.1,BAC71834.1	CAD55470.1,CAB88979.1
216		BAC68015.1,BAC75310.1	CAC36587.1,CAC36814.1
217		BAC70003.1	CAB99146.1,CAA16177.1	AKG43478.1
218		BAC75279.1,BAC75305.1	CAC22742.1	AKG46699.1
219		BAC75298.1,BAC67724.1	CAB53308.1,CAC03648.1
220		BAC70509.1,BAC71799.1,BAC72725.1		AKG45623.1
221		BAC70798.1,BAC70756.1	CAC33956.1	AKG42966.1
222		BAC71111.1,BAC71113.1		AKG43816.1,AKG43814.1
223		BAC71807.1,BAC73035.1,BAC73146.1		AKG44126.1
224	AGI86413.1,AGI92236.1		CAC44515.1	AKG46580.1
225	AGI86415.1,AGI92234.1	BAC68426.1	CAC37899.1
226	AGI86616.1,AGI86739.1	BAC69418.1	CAB45570.1
227	AGI86919.1,AGI88068.1	BAC68683.1	CAB61926.1
228	AGI87717.1,AGI88203.1		CAC36735.1	AKG41418.1
229	AGI87810.1,AGI88128.1	BAC72930.1	CAB65567.1
230	AGI87811.1,AGI88127.1	BAC72931.1	CAB65566.1
231	AGI88209.1,AGI88805.1,AGI88955.1,AGI89645.1
232	AGI88527.1,AGI91469.1		CAD55200.1	AKG41886.1
233	AGI89243.1,AGI89784.1	BAC71906.1	CAC32364.1
234	AGI89788.1,AGI89791.1,AGI89789.1,AGI89790.1
235	AGI90642.1,AGI90643.1	BAC73126.1	CAB71806.1
236		BAC67715.1,BAC75379.1	CAD30876.1,CAD55545.1
237		BAC68025.3,BAC68190.1,BAC68455.1,BAC75281.1
238	AGI91982.1	BAC68377.1,BAC75059.1	CAB62675.1
239		BAC69027.1,BAC69388.1	CAB40684.1	AKG41928.1
240	AGI90217.1	BAC69332.1,BAC71145.1	CAB97432.1
241		BAC69464.1,BAC74988.1	CAB61914.1	AKG45909.1
242	AGI87392.1	BAC70101.1,BAC72486.1	CAA16437.1
243		BAC70865.1,BAC70883.1	CAD55223.1	AKG45091.1
244		BAC71262.1,BAC74795.1	CAC09551.1	AKG43286.1
245		BAC71663.2,BAC72155.2,BAC75222.1,BAC75224.1
246		BAC71806.1,BAC73036.1,BAC73147.1,BAC73463.1
247		BAC71808.1,BAC73034.1,BAC73145.1		AKG44127.1
248		BAC71809.1,BAC73033.1,BAC73144.1		AKG44128.1
249	AGI91317.1	BAC74162.1,BAC74163.1	CAB59440.1
250		BAC70524.1	CAA16214.1,CAC36567.1,CAC36834.1
251			CAA19597.1,CAB45597.1,CAC14377.1,CAC32333.1
252	AGI86784.1		CAA19637.1,CAB38881.1	AKG43903.1
253	AGI87288.1	BAC69517.1	CAA19787.1,CAB59602.1
254			CAA19923.1,CAB77406.1,CAB92247.1,CAD55199.1
255	AGI86815.1		CAA20631.1,CAB53441.1,CAD30934.1
256	AGI86814.1		CAA20632.1,CAB53440.1,CAD30933.1
257	AGI86704.1	BAC69392.1	CAB39721.1,CAB40681.1
258	AGI86703.1	BAC69391.1	CAB39722.1,CAB40682.1
259	AGI89026.1		CAB44397.1,CAC16465.1	AKG44739.1
260		BAC74078.1	CAB46389.1,CAB61588.1	AKG42240.1
261	AGI88163.1	BAC72880.1	CAB50987.1,CAB50988.1
262	AGI90561.1	BAC73014.1	CAB66297.1,CAC37521.1
263	AGI87433.1	BAC69439.1	CAB88147.1,CAB88149.1
264	AGI88308.1	BAC72745.1	CAB88927.1,CAB88929.1
265			CAC36553.1,CAC36793.1,CAC36794.1,CAC36848.1
266			CAC36562.1,CAC36602.1,CAC36839.1,CAD12005.1
267				AKG41642.1,AKG46372.1,AKG41950.1,AKG46603.1
268		BAC69568.1	CAA20639.1	AKG42358.1,AKG43308.1
269				AKG44414.1,AKG44415.1,AKG45317.1,AKG45360.1
270				AKG44973.1,AKG44974.1,AKG44987.1,AKG44990.1
271	AGI86433.1	BAC71402.1	CAB90982.1	AKG43407.1
272	AGI86434.1	BAC71401.1	CAB90981.1	AKG43406.1
273	AGI86435.1	BAC71400.1	CAB90980.1	AKG43405.1
274	AGI86465.1	BAC69135.1	CAC14386.1	AKG42088.1
275	AGI86471.1	BAC69141.1	CAB96009.1	AKG42094.1
276	AGI86472.1	BAC69142.1	CAB96010.1	AKG42095.1
277	AGI86474.1	BAC69143.1	CAB96011.1	AKG42096.1
278	AGI86475.1	BAC69145.1	CAB96013.1	AKG42097.1
279	AGI86478.1	BAC69152.1	CAB96024.1	AKG46568.1
280	AGI86479.1	BAC69153.1	CAB96025.1	AKG46434.1
281	AGI86480.1	BAC69171.1	CAB95286.1	AKG46567.1
282	AGI86484.1	BAC69180.1	CAB95292.1	AKG46566.1
283	AGI86485.1	BAC69181.1	CAB95293.1	AKG46565.1
284	AGI86487.1	BAC69183.1	CAB95294.1	AKG46561.1
285	AGI86488.1	BAC69186.1	CAB95296.1	AKG46560.1
286	AGI86490.1	BAC69188.1	CAB95299.1	AKG46559.1
287	AGI86491.1	BAC69190.1	CAB95300.1	AKG46558.1
288	AGI86492.1	BAC69191.1	CAB95301.1	AKG46557.1
289	AGI86494.1	BAC69193.1	CAB95303.1	AKG46556.1
290	AGI86495.1	BAC69195.1	CAB95972.1	AKG46555.1
291	AGI86496.1	BAC69198.1	CAB95974.1	AKG46554.1
292	AGI86497.1	BAC69199.1	CAB95975.1	AKG46553.1
293	AGI86498.1	BAC69200.1	CAB95976.1	AKG46552.1
294	AGI86499.1	BAC69202.1	CAB95977.1	AKG46551.1
295	AGI86500.1	BAC69203.1	CAB95978.1	AKG46550.1
296	AGI86505.1	BAC69210.1	CAB95988.1	AKG46548.1
297	AGI86508.1	BAC69212.1	CAB95990.1	AKG46547.1
298	AGI86510.1	BAC69214.1	CAB95992.1	AKG46545.1
299	AGI86513.1	BAC69219.1	CAD55454.1	AKG46543.1
300	AGI86514.1	BAC69220.1	CAC13061.1	AKG46542.1
301	AGI86517.1	BAC69237.1	CAC13066.1	AKG46541.1
302	AGI86518.1	BAC69238.1	CAC13067.1	AKG46540.1
303	AGI86519.1	BAC69239.1	CAC13068.1	AKG46539.1
304	AGI86538.1	BAC69246.1	CAC13072.1	AKG46538.1
305	AGI86568.1	BAC72695.1	CAB88160.1,CAA20410.1
306	AGI86569.1	BAC69268.1	CAC13093.1	AKG41482.1
307	AGI86574.1	BAC69273.1	CAC13094.1	AKG46472.1
308	AGI86580.1	BAC69280.1	CAD55163.1	AKG41514.1
309	AGI86581.1	BAC69281.1	CAB88932.1	AKG41516.1
310	AGI86582.1	BAC69284.1	CAB88935.1	AKG41517.1
311	AGI86583.1	BAC69285.1	CAB88936.1	AKG41518.1
312	AGI86587.1	BAC69288.1	CAB88939.1	AKG41521.1
313	AGI86588.1	BAC69289.1	CAB88940.1	AKG41495.1
314	AGI86594.1	BAC69301.1	CAB88950.1	AKG41522.1
315	AGI86595.1	BAC69302.1	CAC10296.1	AKG41523.1
316	AGI86597.1	BAC69304.1	CAB82826.1	AKG41525.1
317	AGI86600.1	BAC74893.1	CAB82827.1	AKG41543.1
318	AGI86601.1	BAC74892.2	CAD55165.1	AKG41544.1
319	AGI86636.1	BAC68857.1	CAB42937.1	AKG44925.1
320	AGI86637.1	BAC68856.1	CAB42936.1	AKG44926.1
321	AGI86655.1	BAC69341.1	CAB71244.1	AKG46438.1
322	AGI86656.1	BAC69342.1	CAB71243.1	AKG46437.1
323	AGI86657.1	BAC69343.1	CAB71242.1	AKG46436.1
324	AGI86658.1	BAC69344.1	CAB71241.1	AKG46435.1
325	AGI86662.1	BAC69345.1	CAB39709.1	AKG46453.1
326	AGI86666.1	BAC69355.1	CAB39703.1	AKG46300.1
327	AGI86672.1	BAC69362.1	CAB39696.1	AKG46433.1
328	AGI86673.1	BAC69363.1	CAB39695.1	AKG46432.1
329	AGI86674.1	BAC69364.1	CAB39693.1	AKG46431.1
330	AGI86675.1	BAC69365.1	CAB39692.1	AKG46430.1
331	AGI86676.1	BAC69366.1	CAB39691.1	AKG46429.1
332	AGI86678.1	BAC69368.1	CAB39689.1	AKG46427.1
333	AGI86679.1	BAC69369.1	CAB39688.1	AKG46426.1
334	AGI86681.1	BAC69371.1	CAB39686.1	AKG46424.1
335	AGI86682.1	BAC69372.1	CAD55388.1	AKG46423.1
336	AGI86684.1	BAC69374.1	CAB40700.1	AKG46420.1
337	AGI86685.1	BAC69375.1	CAB40699.1	AKG46419.1
338	AGI86691.1	BAC69380.1	CAB40693.1	AKG46415.1
339	AGI86700.1	BAC69383.1	CAB40690.1	AKG41568.1
340	AGI86708.1	BAC69395.1	CAB40676.1	AKG46402.1
341	AGI86718.1	BAC69400.1	CAB40670.1	AKG46417.1
342	AGI86719.1	BAC69402.1	CAB45591.1	AKG46416.1
343	AGI86724.1	BAC69406.1	CAB45587.1	AKG42154.1
344	AGI86729.1	BAC69283.1	CAB88934.1	AKG43358.1
345	AGI86736.1	BAC69407.1	CAB45583.1	AKG46469.1
346	AGI86737.1	BAC69408.1	CAB45581.1	AKG46470.1
347	AGI86741.1	BAC69422.1	CAB45568.1	AKG46413.1
348	AGI86742.1	BAC69423.1	CAB45567.1	AKG46445.1
349	AGI86746.1	BAC69716.1	CAA20601.1	AKG42302.1
350	AGI86747.1	BAC69717.1	CAA20600.1	AKG42301.1
351	AGI86792.1	BAC69535.1	CAA19629.1	AKG46447.1
352	AGI86793.1	BAC69536.1	CAA19628.1	AKG43913.1
353	AGI86795.1	BAC69538.1	CAA19626.1	AKG43915.1
354	AGI86796.1	BAC69539.1	CAA19625.1	AKG43916.1
355	AGI86797.1	BAC69540.1	CAD55380.1	AKG46446.1
356	AGI86800.1	BAC69543.1	CAA22367.1	AKG45385.1
357	AGI86802.1	BAC69555.1	CAA22360.1	AKG46245.1
358	AGI86806.1	BAC69560.1	CAA22355.1	AKG46244.1
359	AGI86809.1	BAC69569.1	CAA20637.1	AKG46233.1
360	AGI86818.1	BAC69573.1	CAA20628.1	AKG45309.1
361	AGI86820.1	BAC69577.1	CAA20624.1	AKG46232.1
362	AGI86822.1	BAC69579.1	CAA20622.1	AKG46231.1
363	AGI86823.1	BAC69580.1	CAA20621.1	AKG46230.1
364	AGI86824.1	BAC69581.1	CAA20620.1	AKG46225.1
365	AGI86827.1	BAC69587.1	CAA22052.1	AKG44698.1
366	AGI86830.1	BAC69591.1	CAA22047.1	AKG46224.1
367	AGI86834.1	BAC68250.1,BAC71727.1		AKG44847.1
368	AGI86839.1	BAC74753.1	CAC42858.1	AKG46674.1
369	AGI86842.1	BAC69608.1	CAA22737.1	AKG46207.1
370	AGI86843.1	BAC69609.1	CAA22736.1	AKG46206.1
371	AGI86844.1	BAC69610.1	CAA22735.1	AKG46203.1
372	AGI86845.1	BAC69611.1	CAA22734.1	AKG46202.1
373	AGI86847.1	BAC69615.1	CAA22730.1	AKG46198.1
374	AGI86848.1	BAC69616.1	CAA22729.1	AKG46197.1
375	AGI86857.1	BAC69621.1	CAA22722.1	AKG46180.1
376	AGI86860.1	BAC69624.1	CAA22719.1	AKG46179.1
377	AGI86863.1	BAC69627.1	CAA22716.1	AKG46178.1
378	AGI86864.1	BAC69628.1	CAA22715.1	AKG46177.1
379	AGI86865.1	BAC69629.1	CAA22714.1	AKG46119.1
380	AGI86866.1	BAC69589.1	CAA22049.1	AKG43436.1
381	AGI86867.1	BAC73708.1	CAB90859.1	AKG45233.1
382	AGI86875.1	BAC69644.1	CAA22771.1	AKG43420.1
383	AGI86881.1	BAC69647.1	CAA22758.1	AKG46121.1
384	AGI86883.1	BAC69648.1	CAA22754.1	AKG46122.1
385	AGI86887.1	BAC69659.1	CAA18903.1	AKG46127.1
386	AGI86889.1	BAC69660.1	CAA18902.1	AKG46128.1
387	AGI86890.1	BAC69664.1	CAA19622.1	AKG46171.1
388	AGI86898.1	BAC69669.1	CAA20083.1	AKG46172.1
389	AGI86904.1	BAC69675.1	CAA20073.1	AKG46174.1
390	AGI86906.1	BAC69677.1	CAA20072.1	AKG46175.1
391	AGI86907.1	BAC69678.1	CAA20071.1	AKG46176.1
392	AGI86935.1	BAC68096.1	CAB77353.1	AKG43315.1
393	AGI86955.1	BAC69691.1	CAB60179.1	AKG46113.1
394	AGI86956.1	BAC69692.1	CAB60178.1	AKG46112.1
395	AGI86957.1	BAC69693.1	CAB60177.1	AKG46111.1
396	AGI86958.1	BAC69694.1	CAB60176.1	AKG46110.1
397	AGI86959.1	BAC69695.1	CAB60175.1	AKG43114.1
398	AGI86961.1	BAC69698.1	CAC10308.1	AKG46108.1
399	AGI86963.1	BAC69699.1	CAB60173.1	AKG41550.1
400	AGI86967.1	BAC69707.1	CAB60166.1	AKG46105.1
401	AGI86968.1	BAC69708.1	CAB60165.1	AKG46104.1
402	AGI86969.1	BAC69709.1	CAB60164.1	AKG46094.1
403	AGI86970.1	BAC69710.1	CAB60163.1	AKG46102.1
404	AGI86972.1	BAC75094.1	CAB60471.1	AKG46637.1
405	AGI86996.1	BAC68656.1	CAB61555.1	AKG44979.1
406	AGI87017.1	BAC68671.1	CAB88459.1	AKG42021.1
407	AGI87018.1	BAC68670.1	CAB88460.1	AKG42022.1
408	AGI87034.1	BAC69728.1	CAB61315.1	AKG46099.1
409	AGI87035.1	BAC69729.1	CAD55375.1	AKG46098.1
410	AGI87037.1	BAC69731.1	CAB36617.1	AKG46097.1
411	AGI87038.1	BAC69732.1	CAB36616.1	AKG46096.1
412	AGI87039.1	BAC69733.1	CAB36615.1	AKG46095.1
413	AGI87059.1	BAC69779.1	CAA22505.1	AKG46090.1
414	AGI87060.1	BAC69780.1	CAA22504.1	AKG46089.1
415	AGI87061.1	BAC69781.1	CAA22503.1	AKG46088.1
416	AGI87063.1	BAC69782.1	CAA22502.1	AKG46086.1
417	AGI87064.1	BAC69784.1	CAA22393.1	AKG46085.1
418	AGI87065.1	BAC69785.1	CAA22392.1	AKG46084.1
419	AGI87066.1	BAC69786.1	CAA22391.1	AKG46083.1
420	AGI87070.1	BAC69790.1	CAA22389.1	AKG42791.1
421	AGI87073.1	BAC69793.1	CAA22386.1	AKG46082.1
422	AGI87074.1	BAC69764.1	CAA22385.1	AKG43820.1
423	AGI87075.1	BAC69797.1	CAA22383.1	AKG46269.1
424	AGI87088.1	BAC68922.1	CAB48919.1	AKG46241.1
425	AGI87089.1	BAC68921.1	CAB48918.1	AKG46509.1
426	AGI87101.1	BAC69822.1	CAD55372.1	AKG45996.1
427	AGI87102.1	BAC69829.1	CAA22790.1	AKG44031.1
428	AGI87104.1	BAC69833.1	CAC33952.1	AKG46076.1
429	AGI87111.1	BAC69837.1	CAC33948.1	AKG46074.1
430	AGI87112.1	BAC69838.1	CAC33947.1	AKG46073.1
431	AGI87113.1	BAC69839.1	CAC33946.1	AKG46072.1
432	AGI87114.1	BAC69840.1	CAC33945.1	AKG46071.1
433	AGI87115.1	BAC69841.1	CAC33944.1	AKG46070.1
434	AGI87119.1	BAC69845.1	CAC33941.1	AKG46066.1
435	AGI87120.1	BAC69846.1	CAC33940.1	AKG46065.1
436	AGI87121.1	BAC69847.1	CAC33939.1	AKG46064.1
437	AGI87122.1	BAC69848.1	CAC33938.1	AKG46063.1
438	AGI87127.1	BAC73848.1	CAB51979.1	AKG42395.1
439	AGI87132.1	BAC69859.1	CAC33928.1	AKG46054.1
440	AGI87134.1	BAC69863.1	CAC33926.1	AKG46053.1
441	AGI87136.1	BAC69869.1	CAC33924.1	AKG46052.1
442	AGI87137.1	BAC69870.1	CAC33923.1	AKG46050.1
443	AGI87142.1	BAC69915.1	CAB41554.1	AKG46047.1
444	AGI87143.1	BAC69916.1	CAB41553.2	AKG46046.1
445	AGI87144.1	BAC69917.1	CAB41552.1	AKG46045.1
446	AGI87145.1	BAC69918.1	CAB41551.1	AKG46044.1
447	AGI87146.1	BAC69919.1	CAB41550.1	AKG46043.1
448	AGI87157.1	BAC69932.1	CAA18976.1	AKG46041.1
449	AGI87161.1	BAC69939.1	CAA19243.1	AKG46039.1
450	AGI87162.1	BAC69940.1	CAA19242.1	AKG46038.1
451	AGI87163.1	BAC69941.1	CAA19241.1	AKG46037.1
452	AGI87164.1	BAC69942.1	CAA19240.1	AKG46036.1
453	AGI87165.1	BAC69944.1	CAA19239.1	AKG46035.1
454	AGI87166.1	BAC69945.1	CAA19238.1	AKG46034.1
455	AGI87168.1	BAC68506.1	CAA20604.1	AKG46006.1
456	AGI87172.1	BAC69956.1	CAA15788.1	AKG46030.1
457	AGI87173.1	BAC69957.1	CAA15787.1	AKG46029.1
458	AGI87174.1	BAC69958.1	CAA15786.1	AKG46028.1
459	AGI87175.1	BAC69959.1	CAA15785.1	AKG46027.1
460	AGI87176.1	BAC69960.1	CAA15784.1	AKG46026.1
461	AGI87179.1	BAC69969.1	CAC37548.1	AKG46023.1
462	AGI87185.1	BAC69971.1	CAD55243.1	AKG46021.1
463	AGI87217.1	BAC70030.1	CAC44590.1	AKG46002.1
464	AGI87218.1	BAC70031.1	CAC44589.1	AKG46003.1
465	AGI87224.1	BAC70036.1	CAC44585.1	AKG45995.1
466	AGI87226.1	BAC70038.1	CAC44583.1	AKG45994.1
467	AGI87230.1	BAC68983.1	CAD55268.1	AKG45451.1
468	AGI87233.1	BAC75121.1	CAB48894.1	AKG41490.1
469	AGI87234.1	BAC75122.1	CAB48893.1	AKG41489.1
470	AGI87235.1	BAC75123.1	CAB48892.1	AKG41488.1
471	AGI87277.1	BAC74308.1	CAB46802.1	AKG43300.1
472	AGI87279.1	BAC67794.1	CAC08384.1	AKG41442.1
473	AGI87280.1	BAC74309.1	CAB46801.1	AKG44308.1
474	AGI87284.1	BAC69757.1	CAC44335.1	AKG46297.1
475	AGI87352.1	BAC70954.1	CAB92617.1	AKG43126.1
476	AGI87357.1	BAC72584.1	CAC08290.1	AKG42582.1
477	AGI87367.1	BAC74069.1	CAB46398.1	AKG46215.1
478	AGI87368.1	BAC74068.1	CAB46399.1	AKG46216.1
479	AGI87369.1	BAC74067.1	CAB46400.1	AKG46217.1
480	AGI87370.1	BAC74066.1	CAB46401.1	AKG46218.1
481	AGI87371.1	BAC74065.1	CAB46402.1	AKG46219.1
482	AGI87391.1	BAC70100.1	CAA16438.1	AKG45987.1
483	AGI87393.1	BAC70102.1	CAA16485.1	AKG45986.1
484	AGI87394.1	BAC70103.1	CAA16484.1	AKG45985.1
485	AGI87395.1	BAC70104.1	CAA16483.1	AKG45984.1
486	AGI87396.1	BAC70105.1	CAA16482.1	AKG45983.1
487	AGI87397.1	BAC70106.1	CAA16481.1	AKG45982.1
488	AGI87402.1	BAC70109.1	CAA16478.1	AKG45979.1
489	AGI87403.1	BAC70110.1	CAA16477.1	AKG45978.1
490	AGI87405.1	BAC70112.1	CAA16475.1	AKG45977.1
491	AGI87407.1	BAC70114.1	CAA16473.1	AKG45976.1
492	AGI87408.1	BAC70115.1	CAA16472.1	AKG45975.1
493	AGI87409.1	BAC70116.1	CAA16471.1	AKG45974.1
494	AGI87411.1	BAC70117.1	CAD55236.1	AKG45972.1
495	AGI87412.1	BAC70118.1	CAA15816.1	AKG45971.1
496	AGI87416.1	BAC70122.1	CAA15812.1	AKG45970.1
497	AGI87417.1	BAC70123.1	CAA15811.1	AKG45969.1
498	AGI87418.1	BAC70124.1	CAA15810.1	AKG45968.1
499	AGI87419.1	BAC70126.1	CAA15801.1	AKG45966.1
500	AGI87420.1	BAC70127.1	CAA15800.1	AKG45965.1
501	AGI87421.1	BAC70128.1	CAA15799.1	AKG45964.1
502	AGI87422.1	BAC70129.1	CAA15798.1	AKG45963.1
503	AGI87423.1	BAC70130.1	CAA15797.1	AKG45962.1
504	AGI87425.1	BAC70132.1	CAA15795.1	AKG45961.1
505	AGI87426.1	BAC70133.1	CAA15794.1	AKG45960.1
506	AGI87427.1	BAC70134.1	CAA15793.1	AKG45959.1
507	AGI87434.1	BAC70140.1	CAA18528.1	AKG45958.1
508	AGI87439.1	BAC70153.1	CAA18520.1	AKG45957.1
509	AGI87441.1	BAC70154.1	CAA18519.1	AKG45954.1
510	AGI87442.1	BAC70155.1	CAA18518.1	AKG45953.1
511	AGI87443.1	BAC70156.1	CAA18517.1	AKG45952.1
512	AGI87444.1	BAC70158.1	CAA18515.1	AKG45951.1
513	AGI87447.1	BAC70160.1	CAA18514.1	AKG45950.1
514	AGI87448.1	BAC70161.1	CAA18513.1	AKG45949.1
515	AGI87451.1	BAC70164.1	CAA18510.1	AKG45948.1
516	AGI87454.1	BAC70169.1	CAA18344.1	AKG45947.1
517	AGI87455.1	BAC70170.1	CAA18343.1	AKG45946.1
518	AGI87458.1	BAC70172.1	CAA18341.1	AKG45944.1
519	AGI87459.1	BAC70173.1	CAA18340.1	AKG45943.1
520	AGI87460.1	BAC70174.1	CAA18339.1	AKG45942.1
521	AGI87461.1	BAC70175.1	CAA18338.1	AKG45941.1
522	AGI87463.1	BAC70176.1	CAA18337.1	AKG45938.1
523	AGI87464.1	BAC70177.1	CAA18348.1	AKG45937.1
524	AGI87466.1	BAC70179.1	CAA18335.1	AKG45936.1
525	AGI87468.1	BAC70181.1	CAA18333.1	AKG45920.1
526	AGI87470.1	BAC70183.1	CAA18331.1	AKG45919.1
527	AGI87471.1	BAC70184.1	CAA18330.1	AKG45918.1
528	AGI87472.1	BAC70185.1	CAA18329.1	AKG45917.1
529	AGI87473.1	BAC70186.1	CAA18328.1	AKG45916.1
530	AGI87474.1	BAC70188.1	CAA18326.1	AKG45914.1
531	AGI87476.1	BAC70189.1	CAA18325.1	AKG45913.1
532	AGI87477.1	BAC70190.1	CAA18324.1	AKG45911.1
533	AGI87478.1	BAC70192.1	CAA18317.1	AKG45910.1
534	AGI87479.1	BAC70193.1	CAD55234.1	AKG45908.1
535	AGI87480.1	BAC70194.1	CAA15884.1	AKG45907.1
536	AGI87481.1	BAC70195.1	CAA15883.1	AKG45906.1
537	AGI87482.1	BAC70196.1	CAA15882.1	AKG45905.1
538	AGI87483.1	BAC70197.1	CAA15881.1	AKG45904.1
539	AGI87484.1	BAC70198.1	CAA15880.1	AKG45903.1
540	AGI87485.1	BAC70199.1	CAA15879.1	AKG45902.1
541	AGI87487.1	BAC70201.1	CAA15877.1	AKG46059.1
542	AGI87488.1	BAC70202.1	CAA15876.1	AKG45901.1
543	AGI87489.1	BAC70203.1	CAA15875.1	AKG45900.1
544	AGI87495.1	BAC70206.1	CAA15872.1	AKG45899.1
545	AGI87499.1	BAC70211.1	CAA19862.1	AKG45898.1
546	AGI87502.1	BAC67791.1	CAC16464.1	AKG43752.1
547	AGI87503.1	BAC68488.1	CAB61298.1	AKG45572.1
548	AGI87506.1	BAC70215.1	CAA19857.1	AKG45687.1
549	AGI87507.1	BAC70216.1	CAA19856.1	AKG45897.1
550	AGI87508.1	BAC70217.1	CAA19855.1	AKG45896.1
551	AGI87509.1	BAC70218.1	CAA19854.1	AKG45895.1
552	AGI87510.1	BAC70219.1	CAA19853.1	AKG45894.1
553	AGI87511.1	BAC70220.1	CAA19852.1	AKG45893.1
554	AGI87512.1	BAC70221.1	CAA19851.1	AKG45892.1
555	AGI87513.1	BAC70222.1	CAA19850.1	AKG45891.1
556	AGI87515.1	BAC70224.1	CAA19848.1	AKG45889.1
557	AGI87517.1	BAC70226.1	CAA20296.1	AKG45887.1
558	AGI87518.1	BAC70227.1	CAA20295.1	AKG45886.1
559	AGI87519.1	BAC70228.1	CAA20294.1	AKG45885.1
560	AGI87521.1	BAC70230.1	CAA20292.1	AKG45883.1
561	AGI87522.1	BAC70231.1	CAA20291.1	AKG45882.1
562	AGI87523.1	BAC70232.1	CAA20290.1	AKG45881.1
563	AGI87524.1	BAC70233.1	CAA20289.1	AKG45880.1
564	AGI87525.1	BAC70234.1	CAD55364.1	AKG45879.1
565	AGI87526.1	BAC70235.1	CAA20271.1	AKG45877.1
566	AGI87527.1	BAC70240.1	CAA20258.1	AKG45867.1
567	AGI87534.1	BAC75136.1	CAB66202.1	AKG45575.1
568	AGI87535.1	BAC70257.1	CAB37472.1	AKG45858.1
569	AGI87537.1	BAC70259.1	CAB37474.1	AKG45857.1
570	AGI87538.1	BAC70260.1	CAB37475.1	AKG45856.1
571	AGI87539.1	BAC70261.1	CAB37476.1	AKG45855.1
572	AGI87540.1	BAC70262.1	CAD55362.1	AKG45854.1
573	AGI87542.1	BAC70264.1	CAB91140.1	AKG45852.1
574	AGI87543.1	BAC70265.1	CAB91139.1	AKG45851.1
575	AGI87545.1	BAC70267.1	CAB91137.1	AKG45849.1
576	AGI87546.1	BAC70268.1	CAB91136.1	AKG45848.1
577	AGI87547.1	BAC70269.1	CAB91135.1	AKG45847.1
578	AGI87548.1	BAC70270.1	CAB91134.1	AKG45846.1
579	AGI87555.1	BAC70271.1	CAB91133.1	AKG45845.1
580	AGI87557.1	BAC70273.1	CAB91131.1	AKG45843.1
581	AGI87558.1	BAC70274.1	CAB91130.1	AKG45842.1
582	AGI87560.1	BAC70290.1	CAB91115.1	AKG45829.1
583	AGI87561.1	BAC70291.1	CAB91114.1	AKG45827.1
584	AGI87562.1	BAC70293.1	CAD55361.1	AKG45826.1
585	AGI87563.1	BAC70294.1	CAA20213.1	AKG45825.1
586	AGI87570.1	BAC70301.1	CAA20221.1	AKG43110.1
587	AGI87574.1	BAC70305.1	CAA19889.1	AKG45823.1
588	AGI87575.1	BAC70306.1	CAA19890.1	AKG45822.1
589	AGI87576.1	BAC70307.1	CAA19891.1	AKG45821.1
590	AGI87582.1	BAC70324.1	CAA19898.1	AKG45817.1
591	AGI87583.1	BAC70325.1	CAA19899.1	AKG45816.1
592	AGI87584.1	BAC70326.1	CAA19900.1	AKG46032.1
593	AGI87586.1	BAC70329.1	CAA19904.1	AKG45814.1
594	AGI87587.1	BAC70330.1	CAA19905.1	AKG45813.1
595	AGI87588.1	BAC70331.1	CAA19906.1	AKG45812.1
596	AGI87589.1	BAC70332.1	CAA19907.1	AKG45811.1
597	AGI87590.1	BAC70334.1	CAA19924.1	AKG45810.1
598	AGI87591.1	BAC70335.1	CAA19925.1	AKG45809.1
599	AGI87592.1	BAC70336.1	CAA19418.1	AKG45808.1
600	AGI87593.1	BAC70337.1	CAA19417.1	AKG45807.1
601	AGI87594.1	BAC70338.1	CAA19416.1	AKG45806.1
602	AGI87596.1	BAC70340.1	CAA19414.1	AKG45801.1
603	AGI87597.1	BAC70341.1	CAA19413.1	AKG45802.1
604	AGI87598.1	BAC70342.1	CAA19396.1	AKG45803.1
605	AGI87599.1	BAC70343.1	CAA19395.1	AKG45804.1
606	AGI87600.1	BAC70344.1	CAA19394.1	AKG45805.1
607	AGI87601.1	BAC70345.1	CAA19393.1	AKG45800.1
608	AGI87603.1	BAC70347.1	CAA19391.1	AKG45799.1
609	AGI87604.1	BAC70348.1	CAA19390.1	AKG45798.1
610	AGI87605.1	BAC70349.1	CAA19389.1	AKG45797.1
611	AGI87606.1	BAC70350.1	CAA19388.1	AKG45796.1
612	AGI87607.1	BAC70351.1	CAA19387.1	AKG45795.1
613	AGI87608.1	BAC70352.1	CAA19386.1	AKG45794.1
614	AGI87609.1	BAC70353.1	CAA19385.1	AKG45793.1
615	AGI87610.1	BAC70354.1	CAA19384.1	AKG45792.1
616	AGI87611.1	BAC70355.1	CAA19383.1	AKG45791.1
617	AGI87612.1	BAC70356.1	CAA19382.1	AKG45790.1
618	AGI87615.1	BAC70359.1	CAA19378.1	AKG45788.1
619	AGI87616.1	BAC70360.2	CAA19377.1	AKG45787.1
620	AGI87617.1	BAC70361.1	CAD55357.1	AKG45786.1
621	AGI87618.1	BAC70362.1	CAA22426.1	AKG45785.1
622	AGI87619.1	BAC70363.1	CAA22425.1	AKG45784.1
623	AGI87620.1	BAC70364.1	CAA22424.1	AKG45783.1
624	AGI87621.1	BAC70365.1	CAA22423.1	AKG45782.1
625	AGI87623.1	BAC70369.1	CAA22420.1	AKG45780.1
626	AGI87625.1	BAC70370.1	CAA22419.1	AKG45778.1
627	AGI87626.1	BAC70371.1	CAA22418.1	AKG45777.1
628	AGI87627.1	BAC70375.1	CAA22416.1	AKG45776.1
629	AGI87628.1	BAC70376.1	CAA22415.1	AKG45775.1
630	AGI87629.1	BAC70377.1	CAA22414.1	AKG45774.1
631	AGI87630.1	BAC70378.1	CAA22413.1	AKG45773.1
632	AGI87632.1	BAC70380.1	CAA22411.1	AKG45771.1
633	AGI87633.1	BAC70381.1	CAA22410.1	AKG45770.1
634	AGI87634.1	BAC70382.1	CAA22409.1	AKG45766.1
635	AGI87635.1	BAC70385.1	CAA22408.1	AKG45765.1
636	AGI87636.1	BAC70386.1	CAA22407.1	AKG45764.1
637	AGI87637.1	BAC74916.1	CAA22406.1	AKG45763.1
638	AGI87638.1	BAC70387.1	CAA22405.1	AKG45762.1
639	AGI87639.1	BAC70388.1	CAA22404.1	AKG45761.1
640	AGI87641.1	BAC70390.1	CAA22403.1	AKG45759.1
641	AGI87642.1	BAC70391.1	CAA22402.1	AKG45758.1
642	AGI87643.1	BAC70392.1	CAA22401.1	AKG45757.1
643	AGI87644.1	BAC70393.1	CAA22400.1	AKG45756.1
644	AGI87645.1	BAC70394.1	CAA20005.1	AKG45755.1
645	AGI87646.1	BAC70395.1	CAA20004.1	AKG45754.1
646	AGI87648.1	BAC70396.1	CAA20002.1	AKG45752.1
647	AGI87649.1	BAC70397.1	CAA20001.1	AKG45750.1
648	AGI87650.1	BAC70398.1	CAA20000.1	AKG45749.1
649	AGI87651.1	BAC70399.1	CAA19999.1	AKG45748.1
650	AGI87652.1	BAC70400.1	CAA19998.1	AKG45747.1
651	AGI87653.1	BAC70401.1	CAA19997.1	AKG46183.1
652	AGI87654.1	BAC70402.1	CAA19995.1	AKG45742.1
653	AGI87655.1	BAC70403.1	CAA19994.1	AKG45741.1
654	AGI87656.1	BAC70404.1	CAA19993.1	AKG45732.1
655	AGI87658.1	BAC70405.1	CAA19992.1	AKG45733.1
656	AGI87660.1	BAC70407.1	CAA19990.1	AKG45735.1
657	AGI87662.1	BAC70409.1	CAA19988.1	AKG45737.1
658	AGI87664.1	BAC70411.1	CAA19986.1	AKG45739.1
659	AGI87666.1	BAC70413.1	CAA19984.1	AKG45731.1
660	AGI87686.1	BAC69874.1	CAB41566.1	AKG46508.1
661	AGI87688.1	BAC70421.1	CAA19977.1	AKG45729.1
662	AGI87693.1	BAC70428.1	CAA19971.1	AKG45727.1
663	AGI87694.1	BAC70429.1	CAA19970.1	AKG45726.1
664	AGI87700.1	BAC70434.1	CAD55356.1	AKG45724.1
665	AGI87701.1	BAC70435.1	CAB37595.1	AKG45723.1
666	AGI87702.1	BAC70436.1	CAB37594.1	AKG45722.1
667	AGI87706.1	BAC69003.1	CAC01560.1	AKG45539.1
668	AGI87707.1	BAC70441.1	CAB37591.1	AKG45717.1
669	AGI87709.1	BAC70443.1	CAB37589.1	AKG45715.1
670	AGI87710.1	BAC70444.1	CAB37588.1	AKG45714.1
671	AGI87711.1	BAC70445.1	CAB37587.1	AKG45713.1
672	AGI87712.1	BAC70446.1	CAB37586.1	AKG45712.1
673	AGI87713.1	BAC70447.1	CAB37585.1	AKG45711.1
674	AGI87714.1	BAC70448.1	CAB37584.1	AKG41988.1
675	AGI87715.1	BAC70449.1	CAB37583.1	AKG45708.1
676	AGI87723.1	BAC70454.1	CAB37577.1	AKG45705.1
677	AGI87724.1	BAC70455.1	CAB37576.1	AKG45704.1
678	AGI87725.1	BAC70456.1	CAB37575.1	AKG45703.1
679	AGI87726.1	BAC70457.1	CAB37574.1	AKG45702.1
680	AGI87727.1	BAC70458.1	CAB37571.1	AKG45701.1
681	AGI87728.1	BAC70459.1	CAB37570.1	AKG45700.1
682	AGI87729.1	BAC70460.1	CAB37569.1	AKG45699.1
683	AGI87730.1	BAC70461.1	CAB37568.1	AKG45697.1
684	AGI87734.1	BAC70464.1	CAA20191.1	AKG45694.1
685	AGI87735.1	BAC70465.1	CAA20190.1	AKG45692.1
686	AGI87736.1	BAC70467.1	CAA20189.1	AKG45693.1
687	AGI87745.1	BAC70481.1	CAA20178.1	AKG45685.1
688	AGI87746.1	BAC70482.1	CAA20177.1	AKG45684.1
689	AGI87748.1	BAC70484.1	CAA20175.1	AKG45683.1
690	AGI87749.1	BAC70485.1	CAA20174.1	AKG45682.1
691	AGI87750.1	BAC70486.1	CAA20173.1	AKG45681.1
692	AGI87751.1	BAC70487.1	CAA20172.1	AKG45680.1
693	AGI87753.1	BAC68629.1	CAB44421.1	AKG42771.1
694	AGI87769.1	BAC70496.1	CAB76014.1	AKG45650.1
695	AGI87770.1	BAC70497.1	CAB76013.1	AKG45651.1
696	AGI87771.1	BAC70498.1	CAB76012.1	AKG45652.1
697	AGI87776.1	BAC70501.1	CAB76005.1	AKG45648.1
698	AGI87777.1	BAC70502.1	CAB76004.1	AKG45647.1
699	AGI87781.1	BAC70511.1	CAD55353.1	AKG45646.1
700	AGI87785.1	BAC70515.1	CAB72417.1	AKG45638.1
701	AGI87788.1	BAC70518.1	CAB72415.1	AKG45381.1
702	AGI87793.1	BAC70526.1	CAB72412.1	AKG43046.1
703	AGI87795.1	BAC70528.1	CAB72410.1	AKG45634.1
704	AGI87796.1	BAC70533.1	CAB72402.1	AKG45621.1
705	AGI87797.1	BAC70534.1	CAD55352.1	AKG45619.1
706	AGI87798.1	BAC70535.1	CAB70654.1	AKG45618.1
707	AGI87801.1	BAC70538.1	CAB70651.1	AKG45614.1
708	AGI87802.1	BAC70539.1	CAB70650.1	AKG45613.1
709	AGI87803.1	BAC70541.1	CAB70649.1	AKG45612.1
710	AGI87807.1	BAC70544.1	CAB70644.1	AKG45607.1
711	AGI87808.1	BAC70545.1	CAB70643.1	AKG45606.1
712	AGI87814.1	BAC70559.1	CAB70642.1	AKG44251.1
713	AGI87815.1	BAC70560.1	CAB70639.1	AKG45605.1
714	AGI87819.1	BAC70564.1	CAB70635.1	AKG45604.1
715	AGI87823.1	BAC67782.1	CAB70633.1	AKG45602.1
716	AGI87826.1	BAC70566.1	CAB70630.1	AKG45570.1
717	AGI87827.1	BAC70567.1	CAB70629.1	AKG45569.1
718	AGI87828.1	BAC70568.1	CAB70628.1	AKG45568.1
719	AGI87829.1	BAC70569.1	CAB70627.1	AKG45566.1
720	AGI87830.1	BAC70570.1	CAB94567.1	AKG45565.1
721	AGI87831.1	BAC70571.1	CAB94566.1	AKG45564.1
722	AGI87832.1	BAC70572.1	CAB94565.1	AKG45563.1
723	AGI87833.1	BAC70573.1	CAB94564.1	AKG45562.1
724	AGI87835.1	BAC70575.1	CAB94562.1	AKG45560.1
725	AGI87836.1	BAC70576.1	CAB94561.1	AKG45559.1
726	AGI87837.1	BAC70577.1	CAB94560.1	AKG45558.1
727	AGI87838.1	BAC70578.1	CAB94559.1	AKG45557.1
728	AGI87840.1	BAC70580.1	CAB94557.1	AKG45554.1
729	AGI87841.1	BAC70581.1	CAB94556.1	AKG45553.1
730	AGI87842.1	BAC70585.1	CAB94552.1	AKG45535.1
731	AGI87843.1	BAC70586.1	CAB94550.1	AKG45534.1
732	AGI87844.1	BAC70587.1	CAB94549.1	AKG45532.1
733	AGI87845.1	BAC70588.1	CAB94548.1	AKG45531.1
734	AGI87848.1	BAC70590.1	CAB94546.1	AKG45529.1
735	AGI87849.1	BAC70591.1	CAB94545.1	AKG45528.1
736	AGI87850.1	BAC70592.1	CAB94544.1	AKG45527.1
737	AGI87851.1	BAC70593.1	CAB94543.1	AKG45526.1
738	AGI87852.1	BAC70594.1	CAB94542.1	AKG45525.1
739	AGI87853.1	BAC70595.1	CAB94541.1	AKG45524.1
740	AGI87854.1	BAC70596.2	CAB94540.1	AKG45523.1
741	AGI87855.1	BAC70597.1	CAB94539.1	AKG45522.1
742	AGI87856.1	BAC70598.1	CAB94538.1	AKG45521.1
743	AGI87858.1	BAC70618.1	CAB94536.1	AKG45519.1
744	AGI87859.1	BAC70620.1	CAB94534.1	AKG45518.1
745	AGI87860.1	BAC70621.1	CAB94533.1	AKG45517.1
746	AGI87861.1	BAC70622.1	CAB94532.1	AKG45516.1
747	AGI87862.1	BAC70623.1	CAB94531.1	AKG45515.1
748	AGI87863.1	BAC70624.1	CAB94530.1	AKG45514.1
749	AGI87864.1	BAC70625.1	CAB94529.1	AKG45513.1
750	AGI87865.1	BAC70626.1	CAD55351.1	AKG45512.1
751	AGI87866.1	BAC70627.1	CAC33920.1	AKG45511.1
752	AGI87867.1	BAC70628.1	CAC33919.1	AKG45510.1
753	AGI87868.1	BAC70629.1	CAC33918.1	AKG45509.1
754	AGI87869.1	BAC70630.1	CAC33917.1	AKG45508.1
755	AGI87871.1	BAC70632.1	CAC33915.1	AKG45506.1
756	AGI87880.1	BAC70656.1	CAB45615.1	AKG41820.1
757	AGI87881.1	BAC70657.1	CAB45616.1	AKG41821.1
758	AGI87887.1	BAC70667.1	CAB45629.1	AKG45432.1
759	AGI87888.1	BAC70668.1	CAB45630.1	AKG45431.1
760	AGI87893.1	BAC70672.1	CAB45634.1	AKG45430.1
761	AGI87895.1	BAC70674.1	CAC04503.1	AKG45428.1
762	AGI87898.1	BAC69771.1	CAA22512.1	AKG45471.1
763	AGI87899.1	BAC70677.1	CAC04500.1	AKG46078.1
764	AGI87902.1	BAC68511.1	CAC01534.1	AKG46735.1
765	AGI87908.1	BAC70680.1	CAC04499.1	AKG45427.1
766	AGI87910.1	BAC70682.1	CAC04497.1	AKG45426.1
767	AGI87920.1	BAC70686.1	CAC05952.1	AKG45410.1
768	AGI87922.1	BAC70687.1	CAC05954.1	AKG45409.1
769	AGI87925.1	BAC70691.1	CAC05957.1	AKG45399.1
770	AGI87926.1	BAC70692.1	CAC05958.1	AKG45390.1
771	AGI87928.1	BAC70694.1	CAC05960.1	AKG45392.1
772	AGI87929.1	BAC70695.1	CAC05961.1	AKG45393.1
773	AGI87930.1	BAC70696.1	CAC05962.1	AKG45389.1
774	AGI87931.1	BAC70697.1	CAC05963.1	AKG45388.1
775	AGI87933.1	BAC70699.1	CAC05965.1	AKG45387.1
776	AGI87940.1	BAC70717.1	CAC05969.1	AKG41803.1
777	AGI87946.1	BAC70719.1	CAC05971.1	AKG45689.1
778	AGI87947.1	BAC70720.1	CAC05972.1	AKG45380.1
779	AGI87949.1	BAC70722.1	CAC05974.1	AKG41968.1
780	AGI87950.1	BAC70723.1	CAC05975.1	AKG45379.1
781	AGI87951.1	BAC70724.1	CAC05976.1	AKG45378.1
782	AGI87953.1	BAC70726.1	CAC05978.1	AKG45376.1
783	AGI87954.1	BAC70727.1	CAC05979.1	AKG45375.1
784	AGI87955.1	BAC70728.1	CAD55345.1	AKG45374.1
785	AGI87958.1	BAC70730.1	CAB94620.1	AKG45371.1
786	AGI87962.1	BAC70734.1	CAB94616.1	AKG45367.1
787	AGI87965.1	BAC70737.1	CAB94611.1	AKG45363.1
788	AGI87966.1	BAC70738.1	CAB94610.1	AKG45362.1
789	AGI87969.1	BAC70744.1	CAB94606.1	AKG45355.1
790	AGI87970.1	BAC70745.1	CAB94605.1	AKG45354.1
791	AGI87971.1	BAC70748.1	CAB94602.1	AKG45351.1
792	AGI87972.1	BAC70749.1	CAB94601.1	AKG45350.1
793	AGI87973.1	BAC70750.1	CAB94600.1	AKG42915.1
794	AGI87974.1	BAC70751.1	CAB94599.1	AKG45349.1
795	AGI87975.1	BAC70752.1	CAB94598.1	AKG45197.1
796	AGI87976.1	BAC70753.1	CAB94597.1	AKG45198.1
797	AGI87977.1	BAC70754.1	CAB94596.1	AKG45200.1
798	AGI87980.1	BAC70761.1	CAB94593.1	AKG45208.1
799	AGI87982.1	BAC70764.1	CAB94591.1	AKG45210.1
800	AGI87983.1	BAC70765.1	CAB94590.1	AKG45170.1
801	AGI87984.1	BAC70766.1	CAD55225.1	AKG45169.1
802	AGI87985.1	BAC70767.1	CAC01333.1	AKG45168.1
803	AGI87986.1	BAC70768.1	CAC01332.1	AKG45167.1
804	AGI87988.1	BAC70770.1	CAC01331.1	AKG45165.1
805	AGI87989.1	BAC70771.1	CAC01330.1	AKG45164.1
806	AGI87990.1	BAC70772.1	CAC01329.1	AKG45163.1
807	AGI87991.1	BAC70773.1	CAC01328.1	AKG45162.1
808	AGI87992.1	BAC70774.1	CAC01327.1	AKG45161.1
809	AGI87993.1	BAC70775.1	CAC01326.1	AKG45160.1
810	AGI87995.1	BAC70777.1	CAC01324.1	AKG45158.1
811	AGI87996.1	BAC70778.1	CAC01323.1	AKG45157.1
812	AGI87999.1	BAC70781.1	CAC01320.1	AKG45155.1
813	AGI88001.1	BAC70783.1	CAC01318.1	AKG45153.1
814	AGI88002.1	BAC70784.1	CAC01317.1	AKG45152.1
815	AGI88003.1	BAC70785.1	CAC01316.1	AKG45151.1
816	AGI88005.1	BAC70787.1	CAC01314.1	AKG45149.1
817	AGI88006.1	BAC70788.1	CAC01313.1	AKG45148.1
818	AGI88007.1	BAC70789.1	CAC01312.1	AKG45146.1
819	AGI88008.1	BAC70790.1	CAC01311.1	AKG45145.1
820	AGI88011.1	BAC70793.1	CAC01308.1	AKG45138.1
821	AGI88013.1	BAC70795.1	CAC01377.1	AKG45137.1
822	AGI88015.1	BAC70797.1	CAC01375.1	AKG45135.1
823	AGI88017.1	BAC70803.1	CAC01373.1	AKG45133.1
824	AGI88019.1	BAC70805.1	CAC01371.1	AKG45131.1
825	AGI88020.1	BAC70806.1	CAC01370.1	AKG45130.1
826	AGI88022.1	BAC70808.1	CAC01368.1	AKG45121.1
827	AGI88023.1	BAC70809.1	CAC01367.1	AKG45122.1
828	AGI88024.1	BAC70810.1	CAC01366.1	AKG45124.1
829	AGI88028.1	BAC70814.1	CAC01362.1	AKG45125.1
830	AGI88030.1	BAC70817.1	CAC01359.1	AKG45127.1
831	AGI88032.1	BAC70951.1	CAB92619.1	AKG46488.1
832	AGI88033.1	BAC70819.1	CAC01357.1	AKG45120.1
833	AGI88037.1	BAC70823.1	CAC01353.1	AKG45118.1
834	AGI88038.1	BAC70824.1	CAC01352.1	AKG45117.1
835	AGI88039.1	BAC70825.1	CAC01351.1	AKG45116.1
836	AGI88040.1	BAC70826.1	CAC01350.1	AKG45115.1
837	AGI88042.1	BAC70828.1	CAC01348.1	AKG45113.1
838	AGI88043.1	BAC70829.1	CAC01347.1	AKG45112.1
839	AGI88044.1	BAC70830.1	CAC01346.1	AKG45111.1
840	AGI88045.1	BAC70831.1	CAC01345.1	AKG45110.1
841	AGI88047.1	BAC70832.1	CAC01344.1	AKG43656.1
842	AGI88048.1	BAC70833.1	CAC01343.1	AKG45109.1
843	AGI88049.1	BAC70834.1	CAC01342.1	AKG45108.1
844	AGI88051.1	BAC71714.1	CAC04043.1	AKG45397.1
845	AGI88053.1	BAC70835.1	CAC01341.1	AKG45107.1
846	AGI88054.1	BAC70836.1	CAC01340.1	AKG45105.1
847	AGI88055.1	BAC70837.1	CAD55224.1	AKG45104.1
848	AGI88058.1	BAC70839.1	CAC05766.1	AKG45098.1
849	AGI88059.1	BAC70840.1	CAC05765.1	AKG45097.1
850	AGI88060.1	BAC70841.1	CAC05764.1	AKG45096.1
851	AGI88071.1	BAC70848.1	CAC05757.1	AKG45087.1
852	AGI88072.1	BAC70849.1	CAC05756.1	AKG45089.1
853	AGI88079.1	BAC70858.1	CAC05749.1	AKG45079.1
854	AGI88080.1	BAC70859.1	CAC05748.1	AKG45078.1
855	AGI88081.1	BAC70860.1	CAC05747.1	AKG45077.1
856	AGI88087.1	BAC70888.1	CAC44318.1	AKG45071.1
857	AGI88089.1	BAC70889.1	CAC44317.1	AKG45070.1
858	AGI88092.1	BAC70897.1	CAC44216.1	AKG45067.1
859	AGI88094.1	BAC70899.1	CAC44214.1	AKG45068.1
860	AGI88095.1	BAC70900.1	CAC44213.1	AKG45066.1
861	AGI88104.1	BAC72952.1	CAC44283.1	AKG45328.1
862	AGI88106.1	BAC72950.1	CAC44281.1	AKG45326.1
863	AGI88107.1	BAC72949.1	CAC44280.1	AKG45324.1
864	AGI88110.1	BAC72948.1	CAC44279.1	AKG43353.1
865	AGI88111.1	BAC72947.1	CAC44285.1	AKG45323.1
866	AGI88112.1	BAC72946.1	CAC44286.1	AKG45322.1
867	AGI88113.1	BAC72945.1	CAC44287.1	AKG45321.1
868	AGI88114.1	BAC72944.1	CAC44288.1	AKG45320.1
869	AGI88116.1	BAC72942.1	CAB65558.1	AKG45316.1
870	AGI88117.1	BAC72941.1	CAB65559.1	AKG45315.1
871	AGI88118.1	BAC72940.1	CAB65560.1	AKG45314.1
872	AGI88119.1	BAC72939.1	CAB65561.1	AKG45313.1
873	AGI88120.1	BAC72938.1	CAB65562.1	AKG45312.1
874	AGI88124.1	BAC72935.1	CAB65563.1	AKG41508.1
875	AGI88130.1	BAC72928.1	CAB65571.1	AKG45298.1
876	AGI88132.1	BAC72926.1	CAB65573.1	AKG45300.1
877	AGI88148.1	BAC72896.1	CAB88833.1	AKG45305.1
878	AGI88149.1	BAC72895.1	CAB88834.1	AKG46407.1
879	AGI88150.1	BAC72894.1	CAB88835.1	AKG43633.1
880	AGI88151.1	BAC72893.1	CAB88836.1	AKG43632.1
881	AGI88152.1	BAC72892.1	CAB88837.1	AKG43631.1
882	AGI88153.1	BAC72891.1	CAB88838.1	AKG45304.1
883	AGI88155.1	BAC72890.1	CAB88840.1	AKG45303.1
884	AGI88156.1	BAC72889.1	CAB88841.1	AKG45302.1
885	AGI88157.1	BAC72888.1	CAB88842.1	AKG45301.1
886	AGI88159.1	BAC72884.1	CAB50983.1	AKG45296.1
887	AGI88160.1	BAC72883.1	CAB50984.1	AKG46166.1
888	AGI88161.1	BAC72882.1	CAB50985.1	AKG45290.1
889	AGI88165.1	BAC72878.1	CAB50989.1	AKG45289.1
890	AGI88166.1	BAC72876.1	CAB50991.1	AKG45286.1
891	AGI88167.1	BAC72875.1	CAB50992.1	AKG45285.1
892	AGI88169.1	BAC72874.1	CAB50994.1	AKG45284.1
893	AGI88172.1	BAC72872.1	CAB50996.1	AKG45282.1
894	AGI88173.1	BAC72871.1	CAB50997.1	AKG45281.1
895	AGI88174.1	BAC72870.1	CAB50998.1	AKG45280.1
896	AGI88175.1	BAC72869.1	CAB50999.1	AKG45279.1
897	AGI88176.1	BAC72867.1	CAB51001.1	AKG45277.1
898	AGI88179.1	BAC72864.1	CAB51004.1	AKG45274.1
899	AGI88181.1	BAC72863.1	CAB51006.1	AKG44804.1
900	AGI88184.1	BAC72860.1	CAB51009.1	AKG45273.1
901	AGI88193.1	BAC72854.1	CAB51015.1	AKG45271.1
902	AGI88197.1	BAC72853.1	CAB51016.1	AKG45270.1
903	AGI88214.1	BAC72852.1	CAB51017.1	AKG45268.1
904	AGI88215.1	BAC72849.1	CAB72223.1	AKG45262.1
905	AGI88217.1	BAC72847.1	CAD55459.1	AKG45258.1
906	AGI88218.1	BAC72846.1	CAB72189.1	AKG45257.1
907	AGI88219.1	BAC72845.1	CAB72190.1	AKG42334.1
908	AGI88222.1	BAC72842.1	CAB72193.1	AKG45256.1
909	AGI88223.1	BAC72841.1	CAB72194.1	AKG45255.1
910	AGI88224.1	BAC72840.1	CAB72195.1	AKG45254.1
911	AGI88225.1	BAC72839.1	CAB72196.1	AKG45253.1
912	AGI88226.1	BAC72838.1	CAB72197.1	AKG45252.1
913	AGI88227.1	BAC72837.1	CAB72198.1	AKG45251.1
914	AGI88230.1	BAC72832.1	CAB72204.1	AKG45249.1
915	AGI88236.1	BAC72825.1	CAB72210.1	AKG43134.1
916	AGI88238.1	BAC72819.1	CAB72212.1	AKG43136.1
917	AGI88239.1	BAC72818.1	CAB72213.1	AKG43137.1
918	AGI88240.1	BAC72817.1	CAB72214.1	AKG43138.1
919	AGI88241.1	BAC72816.1	CAB72215.1	AKG43139.1
920	AGI88244.1	BAC72814.1	CAB72218.1	AKG43142.1
921	AGI88245.1	BAC72813.1	CAD55460.1	AKG43143.1
922	AGI88246.1	BAC72812.1	CAB87324.1	AKG43144.1
923	AGI88249.1	BAC72810.1	CAB87328.1	AKG43146.1
924	AGI88250.1	BAC72809.1	CAB87329.1	AKG43147.1
925	AGI88251.1	BAC72808.1	CAB87330.1	AKG43148.1
926	AGI88260.1	BAC72787.1	CAD55461.1	AKG43172.1
927	AGI88261.1	BAC72786.1	CAB90911.1	AKG43173.1
928	AGI88262.1	BAC72785.1	CAB90912.1	AKG43174.1
929	AGI88263.1	BAC72784.1	CAB90915.1	AKG43175.1
930	AGI88270.1	BAC72781.1	CAB90918.1	AKG43177.1
931	AGI88271.1	BAC72780.1	CAB90919.1	AKG43178.1
932	AGI88272.1	BAC72779.1	CAB90920.1	AKG43179.1
933	AGI88273.1	BAC72778.1	CAB90921.1	AKG43180.1
934	AGI88275.1	BAC72776.1	CAB90923.1	AKG43182.1
935	AGI88276.1	BAC72775.1	CAB90924.1	AKG43183.1
936	AGI88279.1	BAC72772.1	CAB90927.1	AKG43186.1
937	AGI88280.1	BAC72771.1	CAB90928.1	AKG43187.1
938	AGI88281.1	BAC72770.1	CAB90929.1	AKG43188.1
939	AGI88282.1	BAC72769.1	CAB90930.1	AKG43189.1
940	AGI88283.1	BAC72768.1	CAB88904.1	AKG43192.1
941	AGI88284.1	BAC72767.1	CAB88905.1	AKG43193.1
942	AGI88285.1	BAC72766.1	CAB88906.1	AKG43194.1
943	AGI88286.1	BAC72765.1	CAB88907.1	AKG43195.1
944	AGI88288.1	BAC72763.1	CAB88909.1	AKG43196.1
945	AGI88289.1	BAC72762.1	CAB88910.1	AKG43197.1
946	AGI88290.1	BAC72761.1	CAB88911.1	AKG43198.1
947	AGI88292.1	BAC72760.1	CAB88912.1	AKG43199.1
948	AGI88295.1	BAC72758.1	CAB88914.1	AKG43200.1
949	AGI88296.1	BAC72757.1	CAB88915.1	AKG43201.1
950	AGI88297.1	BAC72756.1	CAB88916.1	AKG43202.1
951	AGI88299.1	BAC72754.1	CAB88918.1	AKG43205.1
952	AGI88300.1	BAC72753.1	CAB88919.1	AKG43206.1
953	AGI88301.1	BAC72752.1	CAB88920.1	AKG43207.1
954	AGI88302.1	BAC72751.1	CAB88921.1	AKG43208.1
955	AGI88303.1	BAC72750.1	CAB88922.1	AKG43220.1
956	AGI88305.1	BAC72748.1	CAB88924.1	AKG43219.1
957	AGI88306.1	BAC72747.1	CAB88925.1	AKG43218.1
958	AGI88311.1	BAC72741.1	CAC44514.1	AKG43221.1
959	AGI88312.1	BAC72740.1	CAC44513.1	AKG43222.1
960	AGI88329.1	BAC72738.1	CAC44516.1	AKG43224.1
961	AGI88330.1	BAC72737.1	CAC44517.1	AKG43223.1
962	AGI88336.1	BAC72735.1	CAC44523.1	AKG43231.1
963	AGI88337.1	BAC72734.1	CAC44524.1	AKG43232.1
964	AGI88338.1	BAC72733.1	CAD55490.1	AKG43233.1
965	AGI88339.1	BAC72732.1	CAB89433.1	AKG43234.1
966	AGI88340.1	BAC71192.1	CAB89434.1	AKG43235.1
967	AGI88341.1	BAC71193.1	CAB89435.1	AKG43236.1
968	AGI88343.1	BAC71200.1	CAB89438.1	AKG43237.1
969	AGI88344.1	BAC71201.1	CAB89439.1	AKG43238.1
970	AGI88345.1	BAC71202.1	CAB89440.1	AKG43239.1
971	AGI88346.1	BAC71205.1	CAB89442.1	AKG43242.1
972	AGI88347.1	BAC71206.1	CAB89443.1	AKG43243.1
973	AGI88348.1	BAC71207.1	CAB89444.1	AKG43244.1
974	AGI88349.1	BAC71209.1	CAB55672.1	AKG43246.1
975	AGI88361.1	BAC71215.1	CAB89447.1	AKG43247.1
976	AGI88363.1	BAC71222.1	CAB89449.1	AKG43249.1
977	AGI88364.1	BAC71223.1	CAB89450.1	AKG43250.1
978	AGI88365.1	BAC71224.1	CAB89451.1	AKG43251.1
979	AGI88367.1	BAC71226.1	CAB89453.1	AKG43255.1
980	AGI88368.1	BAC71228.1	CAB89455.1	AKG43256.1
981	AGI88373.1	BAC71238.1	CAB89461.1	AKG43259.1
982	AGI88374.1	BAC71239.1	CAB89462.1	AKG43260.1
983	AGI88375.1	BAC71240.1	CAB89463.1	AKG43261.1
984	AGI88376.1	BAC71241.1	CAD55492.1	AKG43268.1
985	AGI88379.1	BAC71242.1	CAC09534.1	AKG43270.1
986	AGI88380.1	BAC71243.1	CAC09535.1	AKG43271.1
987	AGI88381.1	BAC71244.1	CAC09536.1	AKG43272.1
988	AGI88382.1	BAC71245.1	CAC09537.1	AKG43273.1
989	AGI88383.1	BAC71246.1	CAC09538.1	AKG43274.1
990	AGI88385.1	BAC71248.1	CAC09540.1	AKG43276.1
991	AGI88386.1	BAC71249.1	CAC09541.1	AKG43290.1
992	AGI88388.1	BAC71252.1	CAC09543.1	AKG43278.1
993	AGI88390.1	BAC71254.1	CAC09545.1	AKG43280.1
994	AGI88393.1	BAC68388.1	CAB69769.1	AKG43982.1
995	AGI88398.1	BAC71261.1	CAC09550.1	AKG43283.1
996	AGI88432.1	BAC71269.1	CAC09557.1	AKG43293.1
997	AGI88434.1	BAC71271.1	CAC09559.1	AKG43291.1
998	AGI88435.1	BAC71272.1	CAC09560.1	AKG43277.1
999	AGI88436.1	BAC71273.1	CAD55493.1	AKG43295.1
1000	AGI88437.1	BAC71274.1	CAB95916.1	AKG43296.1
1001	AGI88442.1	BAC71275.1	CAB95917.1	AKG43297.1
1002	AGI88443.1	BAC71276.1	CAB95918.1	AKG43298.1
1003	AGI88445.1	BAC71278.1	CAB95920.1	AKG43304.1
1004	AGI88446.1	BAC71279.1	CAB95921.1	AKG43305.1
1005	AGI88447.1	BAC71280.1	CAB95922.1	AKG43306.1
1006	AGI88448.1	BAC71281.1	CAB95924.1	AKG43309.1
1007	AGI88449.1	BAC71282.1	CAB95925.1	AKG43310.1
1008	AGI88450.1	BAC71283.1	CAB95926.1	AKG43311.1
1009	AGI88451.1	BAC71284.1	CAB95927.1	AKG43318.1
1010	AGI88452.1	BAC71286.1	CAB95929.1	AKG43321.1
1011	AGI88453.1	BAC71287.1	CAB95930.1	AKG43322.1
1012	AGI88454.1	BAC71288.1	CAB95931.1	AKG43323.1
1013	AGI88457.1	BAC71293.1	CAB95937.1	AKG43325.1
1014	AGI88461.1	BAC71296.1	CAB95940.1	AKG43327.1
1015	AGI88462.1	BAC71298.1	CAB95941.1	AKG43328.1
1016	AGI88463.1	BAC71299.1	CAB95942.1	AKG43329.1
1017	AGI88464.1	BAC71301.1	CAB59647.1	AKG43330.1
1018	AGI88466.1	BAC71302.1	CAB59648.1	AKG43331.1
1019	AGI88467.1	BAC71303.1	CAB59649.1	AKG43332.1
1020	AGI88468.1	BAC71304.1	CAB59650.1	AKG43333.1
1021	AGI88473.1	BAC71316.1	CAB59653.1	AKG43334.1
1022	AGI88486.1	BAC71337.1	CAB59668.1	AKG42749.1
1023	AGI88488.1	BAC71339.1	CAB59670.1	AKG43348.1
1024	AGI88489.1	BAC71340.1	CAB59671.1	AKG43347.1
1025	AGI88501.1	BAC71382.1	CAB59675.1	AKG43385.1
1026	AGI88502.1	BAC71383.1	CAB59676.1	AKG43386.1
1027	AGI88503.1	BAC71384.1	CAB59677.1	AKG43387.1
1028	AGI88504.1	BAC71385.1	CAB59678.1	AKG43388.1
1029	AGI88505.1	BAC71386.1	CAB59679.1	AKG43389.1
1030	AGI88506.1	BAC71387.1	CAD55496.1	AKG43390.1
1031	AGI88507.1	BAC71388.1	CAB90969.1	AKG43392.1
1032	AGI88508.1	BAC71389.1	CAB90970.1	AKG41654.1
1033	AGI88510.1	BAC71391.1	CAB90972.1	AKG43394.1
1034	AGI88512.1	BAC71393.1	CAB90974.1	AKG43396.1
1035	AGI88513.1	BAC71394.1	CAB90975.1	AKG43399.1
1036	AGI88514.1	BAC71395.1	CAB90976.1	AKG44295.1
1037	AGI88515.1	BAC71396.1	CAB90977.1	AKG43400.1
1038	AGI88516.1	BAC71398.1	CAB90979.1	AKG45769.1
1039	AGI88517.1	BAC71406.1	CAB90986.1	AKG43414.1
1040	AGI88519.1	BAC71408.1	CAB90988.1	AKG42046.1
1041	AGI88521.1	BAC71410.1	CAB90990.1	AKG43408.1
1042	AGI88522.1	BAC71411.1	CAB90991.1	AKG43409.1
1043	AGI88532.1	BAC72070.1	CAB45202.1	AKG44165.1
1044	AGI88536.1	BAC72066.1	CAC44649.1	AKG44177.1
1045	AGI88537.1	BAC72065.1	CAC44650.1	AKG44178.1
1046	AGI88539.1	BAC72063.1	CAC44652.1	AKG44180.1
1047	AGI88556.1	BAC71445.1	CAB40314.1,CAC33905.1
1048	AGI88561.1	BAC73009.1	CAC44711.1,CAB40321.1
1049	AGI88575.1	BAC69666.1	CAA19621.1	AKG45214.1
1050	AGI88579.1	BAC71494.1	CAB88447.1	AKG44694.1
1051	AGI88580.1	BAC71495.1	CAB88448.1	AKG44693.1
1052	AGI88581.1	BAC71496.1	CAB88449.1	AKG44692.1
1053	AGI88582.1	BAC71500.1	CAB88442.1	AKG44691.1
1054	AGI88584.1	BAC71019.1	CAD30940.1	AKG41960.1
1055	AGI88595.1	BAC71506.1	CAB88436.1	AKG44690.1
1056	AGI88604.1	BAC71516.1	CAB88433.1	AKG44689.1
1057	AGI88609.1	BAC71528.1	CAD55483.1	AKG44683.1
1058	AGI88610.1	BAC71530.1	CAC08430.1	AKG44682.1
1059	AGI88614.1	BAC71539.1	CAC08425.1	AKG44681.1
1060	AGI88619.1	BAC71549.1	CAC08421.1	AKG44680.1
1061	AGI88621.1	BAC71555.1	CAC08419.1	AKG44679.1
1062	AGI88622.1	BAC71556.1	CAC08418.1	AKG44678.1
1063	AGI88623.1	BAC71557.1	CAC08417.1	AKG44677.1
1064	AGI88624.1	BAC71558.1	CAD55482.1	AKG44675.1
1065	AGI88625.1	BAC71559.1	CAB95913.1	AKG44674.1
1066	AGI88628.1	BAC71562.1	CAB95910.1	AKG44672.1
1067	AGI88629.1	BAC71563.1	CAB95909.1	AKG44671.1
1068	AGI88631.1	BAC71564.1	CAB95908.1	AKG44670.1
1069	AGI88632.1	BAC71565.1	CAB95907.1	AKG44669.1
1070	AGI88636.1	BAC71567.1	CAB95905.1	AKG44666.1
1071	AGI88637.1	BAC71568.1	CAB95904.1	AKG44665.1
1072	AGI88639.1	BAC71570.1	CAB95898.1	AKG44664.1
1073	AGI88657.1	BAC71590.1	CAB76340.1	AKG44630.1
1074	AGI88658.1	BAC71591.1	CAB76339.1	AKG44629.1
1075	AGI88659.1	BAC71592.1	CAB76338.1	AKG44628.1
1076	AGI88660.1	BAC71593.1	CAB76337.1	AKG44627.1
1077	AGI88661.1	BAC71594.1	CAB76336.1	AKG44626.1
1078	AGI88662.1	BAC71595.1	CAC08322.1	AKG44625.1
1079	AGI88667.1	BAC71596.1	CAC08313.1	AKG44610.1
1080	AGI88683.1	BAC71604.1	CAB93412.1	AKG44608.1
1081	AGI88685.1	BAC71607.1	CAB93410.1	AKG44605.1
1082	AGI88686.1	BAC71608.1	CAB93409.1	AKG44604.1
1083	AGI88688.1	BAC71610.1	CAB93407.1	AKG44603.1
1084	AGI88692.1	BAC71613.1	CAB93405.1	AKG44597.1
1085	AGI88693.1	BAC71614.1	CAB93404.1	AKG44596.1
1086	AGI88694.1	BAC71615.1	CAB93403.1	AKG44595.1
1087	AGI88696.1	BAC71617.1	CAB93401.1	AKG44593.1
1088	AGI88697.1	BAC71618.1	CAB93400.1	AKG44592.1
1089	AGI88698.1	BAC71619.1	CAB93399.1	AKG44591.1
1090	AGI88709.1	BAC71620.1	CAB93397.1	AKG44589.1
1091	AGI88718.1	BAC71623.1	CAB93395.1	AKG44573.1
1092	AGI88735.1	BAC71627.1	CAB93076.1	AKG44579.1
1093	AGI88740.1	BAC71629.1	CAB93075.1	AKG44586.1
1094	AGI88741.1	BAC71631.1	CAB93072.1	AKG44587.1
1095	AGI88750.1	BAC71633.1	CAB93070.1	AKG44561.1
1096	AGI88751.1	BAC71634.1	CAB93069.1	AKG44560.1
1097	AGI88755.1	BAC71635.1	CAB93068.1	AKG44559.1
1098	AGI88756.1	BAC71636.1	CAB93067.1	AKG44558.1
1099	AGI88766.1	BAC71644.1	CAB93055.1	AKG44555.1
1100	AGI88767.1	BAC71645.1	CAB93054.1	AKG44554.1
1101	AGI88768.1	BAC71646.1	CAB93053.1	AKG44553.1
1102	AGI88769.1	BAC71647.1	CAB93052.1	AKG44552.1
1103	AGI88770.1	BAC71648.1	CAB93050.1	AKG44551.1
1104	AGI88771.1	BAC71649.1	CAB93048.1	AKG44549.1
1105	AGI88772.1	BAC71650.1	CAB93047.1	AKG44548.1
1106	AGI88778.1	BAC71652.1	CAB93045.1	AKG44545.1
1107	AGI88779.1	BAC71653.1	CAB93044.1	AKG44544.1
1108	AGI88781.1	BAC69965.1	CAB61600.1	AKG44212.1
1109	AGI88785.1	BAC71656.1	CAB93041.1	AKG44542.1
1110	AGI88786.1	BAC71657.1	CAB93040.1	AKG44541.1
1111	AGI88787.1	BAC71658.1	CAB93038.1	AKG44540.1
1112	AGI88802.1	BAC71673.1	CAD55478.1	AKG44576.1
1113	AGI88830.1	BAC73672.1,BAC68404.1	CAC08413.1
1114	AGI88846.1	BAC72908.1	CAB88809.1,CAC36707.1
1115	AGI88858.1	BAC69030.1	CAC01544.1	AKG43714.1
1116	AGI88859.1	BAC69032.1	CAC01542.1	AKG43716.1
1117	AGI88867.1	BAC74848.1	CAD55166.1	AKG45342.1
1118	AGI88868.1	BAC71869.1	CAA16455.1	AKG45991.1
1119	AGI88881.1	BAC69922.1,BAC72433.1	CAD55368.1
1120	AGI88921.1	BAC71674.1	CAB77334.1	AKG44527.1
1121	AGI88922.1	BAC71675.1	CAB77333.1	AKG44526.1
1122	AGI88923.1	BAC71676.1	CAB77332.1	AKG44525.1
1123	AGI88927.1	BAC71678.1	CAB77330.1	AKG44516.1
1124	AGI88928.1	BAC71679.1	CAB77329.1	AKG44515.1
1125	AGI88933.1	BAC75199.1	CAA20554.1	AKG46357.1
1126	AGI88935.1	BAC71680.1	CAB77328.1	AKG44513.1
1127	AGI88936.1	BAC71681.1	CAB77327.1	AKG44512.1
1128	AGI88937.1	BAC71682.1	CAB77326.1	AKG44511.1
1129	AGI88938.1	BAC71683.1	CAB77325.1	AKG44510.1
1130	AGI88939.1	BAC71684.1	CAB77324.1	AKG44509.1
1131	AGI88940.1	BAC71685.1	CAB77323.1	AKG44508.1
1132	AGI88941.1	BAC71686.1	CAD55476.1	AKG44507.1
1133	AGI88946.1	BAC72707.1	CAA20421.1	AKG43240.1
1134	AGI88988.1	BAC71208.1	CAB89445.1	AKG43245.1
1135	AGI88998.1	BAC73950.1	CAB52049.1	AKG41705.1
1136	AGI89017.1	BAC73434.1	CAB86110.1	AKG43372.1
1137	AGI89062.1	BAC72336.1	CAB38476.1	AKG43809.1
1138	AGI89063.1	BAC72335.1	CAB38477.1	AKG43810.1
1139	AGI89064.1	BAC72334.1	CAB38479.1	AKG43812.1
1140	AGI89065.1	BAC72333.1	CAB38480.1	AKG43813.1
1141	AGI89067.1	BAC72330.1	CAB38482.1	AKG43817.1
1142	AGI89069.1	BAC72327.1	CAB38485.1	AKG43822.1
1143	AGI89070.1	BAC72326.1	CAB38486.1	AKG43823.1
1144	AGI89071.1	BAC72325.1	CAB38487.1	AKG43824.1
1145	AGI89075.1	BAC72321.1	CAB38491.1	AKG43827.1
1146	AGI89076.1	BAC72319.1	CAB38492.1	AKG43828.1
1147	AGI89077.1	BAC72318.1	CAB38493.1	AKG43829.1
1148	AGI89078.1	BAC72317.1	CAB38494.1	AKG43830.1
1149	AGI89079.1	BAC72316.1	CAB38495.1	AKG43831.1
1150	AGI89080.1	BAC72315.1	CAB38496.1	AKG43832.1
1151	AGI89081.1	BAC72314.1	CAB38497.1	AKG43833.1
1152	AGI89082.1	BAC72313.1	CAB38498.1	AKG43834.1
1153	AGI89083.1	BAC72312.1	CAB38499.1	AKG43835.1
1154	AGI89084.1	BAC72311.1	CAB38500.1	AKG43836.1
1155	AGI89085.1	BAC72310.1	CAB38501.1	AKG43091.1
1156	AGI89087.1	BAC72308.1	CAB38503.1	AKG43838.1
1157	AGI89089.1	BAC72307.1	CAD55324.1	AKG43839.1
1158	AGI89090.1	BAC72306.1	CAB45548.1	AKG43840.1
1159	AGI89091.1	BAC72305.1	CAB45549.1	AKG43841.1
1160	AGI89092.1	BAC72304.1	CAB45551.1	AKG43842.1
1161	AGI89093.1	BAC72302.1	CAB45552.1	AKG43843.1
1162	AGI89094.1	BAC72301.1	CAB45553.1	AKG43844.1
1163	AGI89095.1	BAC72300.1	CAB45555.1	AKG43875.1
1164	AGI89096.1	BAC72299.1	CAB45556.1	AKG43874.1
1165	AGI89099.1	BAC72296.1	CAB45561.1	AKG43357.1
1166	AGI89100.1	BAC72295.1	CAD55325.1	AKG43872.1
1167	AGI89102.1	BAC72293.1	CAB41730.1	AKG43870.1
1168	AGI89112.1	BAC69816.1	CAB45554.1	AKG44519.1
1169	AGI89117.1	BAC72276.1	CAB45477.1	AKG43876.1
1170	AGI89120.1	BAC72273.1	CAB45480.1	AKG43878.1
1171	AGI89122.1	BAC72271.1	CAB45482.1	AKG43879.1
1172	AGI89124.1	BAC72270.1	CAB45484.1	AKG43885.1
1173	AGI89125.1	BAC72269.1	CAB45485.1	AKG43886.1
1174	AGI89126.1	BAC72268.1	CAB45486.1	AKG43887.1
1175	AGI89127.1	BAC72267.1	CAB45487.1	AKG44288.1
1176	AGI89128.1	BAC72260.1	CAB42011.1	AKG44287.1
1177	AGI89129.1	BAC72262.1	CAD55327.1	AKG44286.1
1178	AGI89138.1	BAC68675.1	CAB88486.1	AKG42857.1
1179	AGI89158.1	BAC71810.1	CAB92384.1	AKG44436.1
1180	AGI89160.1	BAC71812.1	CAB92382.1	AKG43624.1
1181	AGI89161.1	BAC71813.1	CAB92381.1	AKG43625.1
1182	AGI89162.1	BAC71814.1	CAB92380.1	AKG43626.1
1183	AGI89166.1	BAC71820.1	CAB92373.1	AKG44365.1
1184	AGI89167.1	BAC71821.1	CAB92372.1	AKG44364.1
1185	AGI89168.1	BAC71822.1	CAB92371.1	AKG44363.1
1186	AGI89170.1	BAC71824.1	CAD55472.1	AKG44360.1
1187	AGI89171.1	BAC71825.1	CAC08410.1	AKG44358.1
1188	AGI89173.1	BAC71827.1	CAC08407.1	AKG44356.1
1189	AGI89176.1	BAC71830.1	CAB56389.1	AKG44345.1
1190	AGI89179.1	BAC68606.1	CAD55270.1	AKG44539.1
1191	AGI89185.1	BAC71835.1	CAB56376.1	AKG44340.1
1192	AGI89187.1	BAC71837.1	CAB56374.1	AKG44338.1
1193	AGI89189.1	BAC71840.1	CAB56372.1	AKG44335.1
1194	AGI89191.1	BAC71842.1	CAB56371.1	AKG44333.1
1195	AGI89192.1	BAC71843.1	CAB56370.1	AKG44332.1
1196	AGI89193.1	BAC71844.1	CAB56369.1	AKG44331.1
1197	AGI89194.1	BAC71845.1	CAB56368.1	AKG44330.1
1198	AGI89195.1	BAC71846.1	CAB56367.1	AKG44329.1
1199	AGI89196.1	BAC71847.1	CAB56366.1	AKG44328.1
1200	AGI89197.1	BAC71849.1	CAB56364.1	AKG44327.1
1201	AGI89198.1	BAC71850.1	CAB56359.1	AKG44306.1
1202	AGI89199.1	BAC71851.1	CAB56358.1	AKG44305.1
1203	AGI89200.1	BAC71852.1	CAB56357.1	AKG44304.1
1204	AGI89201.1	BAC71853.1	CAB56356.1	AKG44303.1
1205	AGI89202.1	BAC71854.1	CAB56355.1	AKG44302.1
1206	AGI89203.1	BAC71855.1	CAB56354.1	AKG44301.1
1207	AGI89205.1	BAC71857.1	CAB56352.1	AKG44299.1
1208	AGI89206.1	BAC71858.1	CAB56351.1	AKG44293.1
1209	AGI89207.1	BAC71859.1	CAB56350.1	AKG44292.1
1210	AGI89209.1	BAC71861.1	CAB56348.1	AKG44289.1
1211	AGI89210.1	BAC71862.1	CAB56347.1	AKG43888.1
1212	AGI89217.1	BAC70711.1	CAA20615.1	AKG45264.1
1213	AGI89225.1	BAC71884.1	CAC32318.1	AKG46267.1
1214	AGI89227.1	BAC71888.1	CAC32314.1	AKG43951.1
1215	AGI89229.1	BAC71890.1	CAC32312.1	AKG43953.1
1216	AGI89231.1	BAC71891.1	CAC32310.1	AKG43954.1
1217	AGI89232.1	BAC71892.1	CAC32309.1	AKG43955.1
1218	AGI89235.1	BAC71897.1	CAC32306.1	AKG43957.1
1219	AGI89236.1	BAC71898.1	CAC32374.1	AKG43958.1
1220	AGI89238.1	BAC71901.1	CAC32372.1	AKG41969.1
1221	AGI89241.1	BAC71904.1	CAC32366.1	AKG46079.1
1222	AGI89248.1	BAC71916.1	CAC32350.1	AKG43964.1
1223	AGI89249.1	BAC71917.1	CAC32349.1	AKG43965.1
1224	AGI89250.1	BAC71918.1	CAC32346.1	AKG43966.1
1225	AGI89251.1	BAC71919.1	CAC32345.1	AKG43967.1
1226	AGI89253.1	BAC71925.1	CAC32342.1	AKG43968.1
1227	AGI89254.1	BAC71935.1	CAC44701.1	AKG43971.1
1228	AGI89255.1	BAC71936.1	CAC44700.1	AKG43972.1
1229	AGI89256.1	BAC71937.1	CAC44699.1	AKG43973.1
1230	AGI89257.1	BAC71938.1	CAC44698.1	AKG43974.1
1231	AGI89258.1	BAC71940.1	CAC44696.1	AKG43975.1
1232	AGI89259.1	BAC71941.1	CAC44695.1	AKG43977.1
1233	AGI89263.1	BAC71950.1	CAC44691.1	AKG43989.1
1234	AGI89264.1	BAC71951.1	CAC44690.1	AKG43990.1
1235	AGI89267.1	BAC71954.1	CAA22235.1	AKG43993.1
1236	AGI89268.1	BAC71955.1	CAA22234.1	AKG43994.1
1237	AGI89269.1	BAC71956.1	CAA22233.1	AKG43995.1
1238	AGI89270.1	BAC71957.1	CAA22232.1	AKG43996.1
1239	AGI89271.1	BAC71959.1	CAA22231.2	AKG43998.1
1240	AGI89272.1	BAC71960.1	CAA22230.1	AKG43999.1
1241	AGI89273.1	BAC71961.1	CAA22229.1	AKG44000.1
1242	AGI89274.1	BAC71962.1	CAA22228.1	AKG44001.1
1243	AGI89277.1	BAC71967.1	CAA22223.1	AKG44002.1
1244	AGI89278.1	BAC71968.1	CAA22222.1	AKG44003.1
1245	AGI89280.1	BAC71969.1	CAA22220.1	AKG44011.1
1246	AGI89281.1	BAC71970.1	CAA22219.1	AKG44010.1
1247	AGI89282.1	BAC71971.1	CAA22218.1	AKG44009.1
1248	AGI89283.1	BAC71972.1	CAA22217.1	AKG44008.1
1249	AGI89284.1	BAC71973.1	CAA22216.1	AKG44007.1
1250	AGI89285.1	BAC71974.1	CAA22215.1	AKG44006.1
1251	AGI89286.1	BAC71975.1	CAA22213.1	AKG44005.1
1252	AGI89288.1	BAC71977.1	CAB46966.1	AKG44017.1
1253	AGI89289.1	BAC71978.1	CAB46965.1	AKG44018.1
1254	AGI89292.1	BAC71981.1	CAB46962.1	AKG44019.1
1255	AGI89293.1	BAC71982.1	CAB46961.1	AKG44020.1
1256	AGI89294.1	BAC71983.1	CAB46960.1	AKG44021.1
1257	AGI89295.1	BAC71985.1	CAB46958.1	AKG44022.1
1258	AGI89297.1	BAC71987.1	CAD55465.1	AKG44023.1
1259	AGI89300.1	BAC71994.1	CAB42741.1	AKG44026.1
1260	AGI89301.1	BAC71995.1	CAB42740.1	AKG44027.1
1261	AGI89320.1	BAC71996.1	CAB42739.1	AKG44037.1
1262	AGI89321.1	BAC71997.1	CAB42738.1	AKG44038.1
1263	AGI89322.1	BAC71998.1	CAB42737.1	AKG44039.1
1264	AGI89323.1	BAC71999.1	CAB42736.1	AKG44040.1
1265	AGI89324.1	BAC72000.1	CAB42735.1	AKG44041.1
1266	AGI89325.1	BAC72001.1	CAB42734.1	AKG44042.1
1267	AGI89326.1	BAC72002.1	CAB42733.1	AKG44043.1
1268	AGI89327.1	BAC72003.1	CAB42732.1	AKG44044.1
1269	AGI89328.1	BAC72004.1	CAB42731.1	AKG44045.1
1270	AGI89329.1	BAC72005.1	CAB42730.1	AKG44050.1
1271	AGI89330.1	BAC72006.1	CAB42729.1	AKG44049.1
1272	AGI89331.1	BAC72007.1	CAB42728.1	AKG44047.1
1273	AGI89332.1	BAC72008.1	CAB42727.1	AKG44046.1
1274	AGI89333.1	BAC72009.1	CAB42726.1	AKG44051.1
1275	AGI89335.1	BAC72011.1	CAB42723.1	AKG44052.1
1276	AGI89336.1	BAC72012.1	CAB42721.1	AKG44053.1
1277	AGI89337.1	BAC72013.1	CAB42720.1	AKG44054.1
1278	AGI89338.1	BAC72014.1	CAB42719.1	AKG44055.1
1279	AGI89339.1	BAC72015.1	CAB42717.1	AKG44056.1
1280	AGI89341.1	BAC72017.1	CAB42713.1	AKG44058.1
1281	AGI89342.1	BAC72018.1	CAB42711.1	AKG44059.1
1282	AGI89344.1	BAC72020.1	CAB42707.1	AKG44060.1
1283	AGI89345.1	BAC72021.1	CAB42705.1	AKG44061.1
1284	AGI89346.1	BAC72022.1	CAB42703.1	AKG44062.1
1285	AGI89347.1	BAC72023.1	CAB42701.1	AKG44063.1
1286	AGI89348.1	BAC72024.1	CAB42700.1	AKG44064.1
1287	AGI89350.1	BAC72026.1	CAB42696.1	AKG44065.1
1288	AGI89351.1	BAC72027.1	CAB42694.1	AKG44066.1
1289	AGI89352.1	BAC72028.1	CAD55464.1	AKG44067.1
1290	AGI89353.1	BAC72029.1	CAB92998.1	AKG44068.1
1291	AGI89355.1	BAC72031.1	CAB92996.1	AKG44070.1
1292	AGI89356.1	BAC72032.1	CAB92995.1	AKG44071.1
1293	AGI89357.1	BAC72033.1	CAB92994.1	AKG44072.1
1294	AGI89358.1	BAC72034.1	CAB92993.1	AKG44073.1
1295	AGI89359.1	BAC72035.1	CAB92992.1	AKG44074.1
1296	AGI89366.1	BAC72039.1	CAB45226.1	AKG44079.1
1297	AGI89374.1	BAC72041.1	CAB45223.1	AKG44088.1
1298	AGI89375.1	BAC72042.1	CAB45222.1	AKG44087.1
1299	AGI89376.1	BAC72043.1	CAB45221.1	AKG44086.1
1300	AGI89377.1	BAC72044.1	CAB45220.1	AKG44085.1
1301	AGI89378.1	BAC72046.1	CAB45219.1	AKG44084.1
1302	AGI89379.1	BAC72047.1	CAB45218.1	AKG44083.1
1303	AGI89380.1	BAC72048.1	CAB45217.1	AKG44082.1
1304	AGI89381.1	BAC72049.1	CAB45216.1	AKG44081.1
1305	AGI89382.1	BAC72050.1	CAB45215.1	AKG44090.1
1306	AGI89384.1	BAC72052.1	CAB45213.1	AKG44092.1
1307	AGI89385.1	BAC72053.1	CAB45212.1	AKG44093.1
1308	AGI89386.1	BAC72054.1	CAB45211.1	AKG44094.1
1309	AGI89387.1	BAC72055.1	CAB45210.1	AKG44095.1
1310	AGI89388.1	BAC72056.1	CAB52961.1	AKG44108.1
1311	AGI89389.1	BAC72057.1	CAC01631.1	AKG44109.1
1312	AGI89391.1	BAC72059.1	CAB45207.1	AKG44110.1
1313	AGI89392.1	BAC72060.1	CAB45206.1	AKG44111.1
1314	AGI89393.1	BAC72067.1	CAB45205.1	AKG44176.1
1315	AGI89394.1	BAC72068.1	CAB45204.1	AKG44175.1
1316	AGI89395.1	BAC72069.1	CAB45203.1	AKG44174.1
1317	AGI89396.1	BAC72072.1	CAB45200.1	AKG44164.1
1318	AGI89397.1	BAC72073.1	CAB45199.1	AKG44160.1
1319	AGI89398.1	BAC72074.1	CAD55333.1	AKG44159.1
1320	AGI89399.1	BAC72075.1	CAB46953.1	AKG44158.1
1321	AGI89400.1	BAC72076.1	CAB46952.1	AKG44157.1
1322	AGI89401.1	BAC72077.1	CAB46951.1	AKG44155.1
1323	AGI89402.1	BAC72078.1	CAB46950.1	AKG44154.1
1324	AGI89403.1	BAC72079.1	CAB46949.1	AKG44153.1
1325	AGI89404.1	BAC72080.1	CAB46946.1	AKG44152.1
1326	AGI89407.1	BAC72082.1	CAB46945.1	AKG44147.1
1327	AGI89408.1	BAC72083.1	CAB46944.1	AKG44136.1
1328	AGI89409.1	BAC72084.1	CAB46943.1	AKG44137.1
1329	AGI89410.1	BAC72087.1	CAB46941.1	AKG44143.1
1330	AGI89411.1	BAC72088.1	CAB46940.1	AKG44144.1
1331	AGI89412.1	BAC72089.1	CAB46939.1	AKG44145.1
1332	AGI89413.1	BAC72090.1	CAB46938.1	AKG44146.1
1333	AGI89415.1	BAC72092.1	CAB46933.1	AKG46705.1
1334	AGI89416.1	BAC72093.1	CAB46932.1	AKG46704.1
1335	AGI89417.1	BAC72094.1	CAB46931.1	AKG44135.1
1336	AGI89424.1	BAC72101.1	CAB46924.1	AKG44134.1
1337	AGI89429.1	BAC72103.1	CAC08480.1	AKG44122.1
1338	AGI89430.1	BAC72104.1	CAC08479.1	AKG44121.1
1339	AGI89433.1	BAC72107.1	CAC08476.1	AKG44120.1
1340	AGI89439.1	BAC70051.1	CAB44406.1	AKG45143.1
1341	AGI89441.1	BAC69431.1	CAB44408.1	AKG45141.1
1342	AGI89465.1	BAC72194.1	CAB44376.1	AKG44234.1
1343	AGI89472.1	BAC72181.1	CAB44379.1	AKG44233.1
1344	AGI89474.1	BAC72176.1	CAB44381.1	AKG44232.1
1345	AGI89480.1	BAC72901.1	CAB69668.1	AKG44168.1
1346	AGI89501.1	BAC69753.1	CAC44331.1	AKG46506.1
1347	AGI89502.1	BAC69754.1	CAC44332.1	AKG46507.1
1348	AGI89514.1	BAC72197.1	CAB91161.1	AKG44239.1
1349	AGI89515.1	BAC72198.1	CAB91160.1	AKG44240.1
1350	AGI89516.1	BAC72199.1	CAB91159.1	AKG44241.1
1351	AGI89520.1	BAC72225.1	CAB48915.1	AKG46822.1
1352	AGI89523.1	BAC72227.1	CAB42046.1	AKG44250.1
1353	AGI89532.1	BAC72229.1	CAB42045.1	AKG44113.1
1354	AGI89533.1	BAC72230.1	CAB42043.1	AKG44257.1
1355	AGI89534.1	BAC72231.1	CAB42042.1	AKG44258.1
1356	AGI89536.1	BAC72233.1	CAB42038.1	AKG44261.1
1357	AGI89537.1	BAC72234.1	CAB42037.1	AKG44262.1
1358	AGI89538.1	BAC72235.1	CAB42036.1	AKG44263.1
1359	AGI89541.1	BAC72237.1	CAB42034.1	AKG44264.1
1360	AGI89543.1	BAC72238.1	CAB42033.1	AKG44265.1
1361	AGI89544.1	BAC72239.1	CAB42032.1	AKG44266.1
1362	AGI89552.1	BAC72258.1	CAB42017.1	AKG44278.1
1363	AGI89553.1	BAC72259.1	CAB42016.1	AKG44279.1
1364	AGI89558.1	BAC71469.1	CAB44399.1	AKG46320.1
1365	AGI89580.1	BAC71795.1	CAB92385.1	AKG44437.1
1366	AGI89581.1	BAC71794.1	CAB92386.1	AKG44438.1
1367	AGI89585.1	BAC71790.1	CAB88469.1	AKG44441.1
1368	AGI89586.1	BAC71789.1	CAB88470.1	AKG44450.1
1369	AGI89587.1	BAC71788.1	CAB88471.1	AKG44449.1
1370	AGI89588.1	BAC71787.1	CAB88472.1	AKG44445.1
1371	AGI89589.1	BAC71786.1	CAB88473.1	AKG44444.1
1372	AGI89590.1	BAC71785.1	CAB88474.1	AKG44443.1
1373	AGI89591.1	BAC71784.1	CAB88475.1	AKG44442.1
1374	AGI89592.1	BAC71783.1	CAB88476.1	AKG44490.1
1375	AGI89604.1	BAC69851.1	CAC33937.1	AKG46057.1
1376	AGI89605.1	BAC75142.1	CAB66196.1	AKG42306.1
1377	AGI89636.1	BAC71781.1	CAB88478.1	AKG44489.1
1378	AGI89652.1	BAC71770.1	CAB88484.1	AKG44488.1
1379	AGI89653.1	BAC71769.1	CAB88485.1	AKG44487.1
1380	AGI89658.1	BAC73481.1	CAB62736.1	AKG42728.1
1381	AGI89659.1	BAC73480.1	CAB62737.1	AKG42729.1
1382	AGI89660.1	BAC73479.1	CAB62738.1	AKG42730.1
1383	AGI89662.1	BAC71760.1	CAB88488.1	AKG44483.1
1384	AGI89663.1	BAC71759.1	CAB88489.1	AKG44482.1
1385	AGI89664.1	BAC71757.1	CAB88490.1	AKG44481.1
1386	AGI89665.1	BAC71755.1	CAB88491.1	AKG44479.1
1387	AGI89666.1	BAC71754.1	CAB88492.1	AKG44478.1
1388	AGI89668.1	BAC71752.1	CAB88494.1	AKG44477.1
1389	AGI89669.1	BAC71751.1	CAB88495.1	AKG44476.1
1390	AGI89671.1	BAC71749.1	CAD55474.1	AKG44474.1
1391	AGI89672.1	BAC71748.1	CAB94069.1	AKG44473.1
1392	AGI89679.1	BAC71742.1	CAB94083.1	AKG44472.1
1393	AGI89680.1	BAC71741.1	CAB94084.1	AKG44470.1
1394	AGI89681.1	BAC71740.1	CAB94085.1	AKG44469.1
1395	AGI89682.1	BAC71739.1	CAB94086.1	AKG44467.1
1396	AGI89683.1	BAC71738.1	CAB94088.1	AKG44466.1
1397	AGI89716.1	BAC71724.1	CAC04034.1	AKG44453.1
1398	AGI89718.1	BAC71722.1	CAC04036.1	AKG44451.1
1399	AGI89721.1	BAC71719.1	CAC04039.1	AKG44491.1
1400	AGI89722.1	BAC71718.1	CAC04040.1	AKG44492.1
1401	AGI89723.1	BAC71717.1	CAC04041.1	AKG44493.1
1402	AGI89727.1	BAC71691.1	CAC04045.1	AKG44505.1
1403	AGI89746.1	BAC72348.1	CAD55317.1	AKG42098.1
1404	AGI89750.1	BAC75188.1	CAB92210.1	AKG43048.1
1405	AGI89757.1	BAC72359.1	CAB42777.1	AKG43732.1
1406	AGI89758.1	BAC72360.1	CAB42776.1	AKG43735.1
1407	AGI89759.1	BAC72361.1	CAB42774.1	AKG43736.1
1408	AGI89762.1	BAC72364.1	CAB42772.1	AKG43737.1
1409	AGI89765.1	BAC72371.1	CAB42764.1	AKG41955.1
1410	AGI89766.1	BAC72372.1	CAB42763.1	AKG43697.1
1411	AGI89767.1	BAC72373.1	CAB42762.1	AKG43696.1
1412	AGI89769.1	BAC72375.1	CAB42760.1	AKG43693.1
1413	AGI89770.1	BAC72376.1	CAB42759.1	AKG43692.1
1414	AGI89771.1	BAC72377.1	CAB42758.1	AKG43691.1
1415	AGI89772.1	BAC72378.1	CAB42757.1	AKG43689.1
1416	AGI89773.1	BAC72379.1	CAB42756.1	AKG43688.1
1417	AGI89774.1	BAC72380.1	CAB42755.1	AKG43681.1
1418	AGI89775.1	BAC72381.1	CAB42754.1	AKG43680.1
1419	AGI89776.1	BAC72382.1	CAB42753.1	AKG43679.1
1420	AGI89777.1	BAC72383.1	CAB42752.1	AKG43677.1
1421	AGI89807.1	BAC72388.1	CAD55316.1	AKG43676.1
1422	AGI89808.1	BAC72389.1	CAB40933.1	AKG43675.1
1423	AGI89809.1	BAC72390.1	CAB40932.1	AKG43674.1
1424	AGI89811.1	BAC72392.1	CAB40930.1	AKG43673.1
1425	AGI89814.1	BAC72398.1	CAB40924.1	AKG43670.1
1426	AGI89815.1	BAC72399.1	CAD55315.1	AKG43669.1
1427	AGI89816.1	BAC72400.1	CAB40882.1	AKG43668.1
1428	AGI89817.1	BAC72401.1	CAB40881.1	AKG43666.1
1429	AGI89818.1	BAC72402.1	CAB40880.1	AKG43665.1
1430	AGI89820.1	BAC72404.1	CAB40878.1	AKG43663.1
1431	AGI89821.1	BAC72405.1	CAB40877.1	AKG43662.1
1432	AGI89822.1	BAC72406.1	CAB40876.1	AKG43661.1
1433	AGI89823.1	BAC72407.1	CAB40875.1	AKG43660.1
1434	AGI89827.1	BAC72412.1	CAB40868.1	AKG42296.1
1435	AGI89832.1	BAC72419.1	CAB40855.1	AKG43649.1
1436	AGI89835.1	BAC72421.1	CAB40852.1	AKG43647.1
1437	AGI89836.1	BAC72422.1	CAB40851.1	AKG43646.1
1438	AGI89838.1	BAC72423.1	CAD55314.1	AKG43645.1
1439	AGI89841.1	BAC72424.1	CAB42675.1	AKG43639.1
1440	AGI89842.1	BAC72425.1	CAB42674.1	AKG43640.1
1441	AGI89844.1	BAC72426.1	CAB42673.1	AKG43643.1
1442	AGI89845.1	BAC72427.1	CAB42672.1	AKG43644.1
1443	AGI89846.1	BAC72428.1	CAB42671.1	AKG43638.1
1444	AGI89850.1	BAC68232.1	CAC05899.1	AKG44169.1
1445	AGI89852.1	BAC72434.1	CAB42665.1	AKG43642.1
1446	AGI89853.1	BAC72435.1	CAB42664.1	AKG43641.1
1447	AGI89854.1	BAC72436.1	CAB42663.1	AKG43634.1
1448	AGI89858.1	BAC72441.1	CAB45364.1	AKG44366.1
1449	AGI89860.1	BAC72443.1	CAB45362.1	AKG44367.1
1450	AGI89866.1	BAC72447.1	CAB45357.1	AKG44369.1
1451	AGI89867.1	BAC72448.1	CAB45356.1	AKG44370.1
1452	AGI89868.1	BAC72449.1	CAB45355.1	AKG44371.1
1453	AGI89869.1	BAC72450.1	CAB45354.1	AKG44372.1
1454	AGI89870.1	BAC72451.1	CAB45353.1	AKG44373.1
1455	AGI89871.1	BAC72452.1	CAB45352.1	AKG44374.1
1456	AGI89872.1	BAC72453.1	CAB45351.1	AKG44375.1
1457	AGI89873.1	BAC72454.1	CAB45345.1	AKG44376.1
1458	AGI89878.1	BAC72460.1	CAB45338.1	AKG44382.1
1459	AGI89879.1	BAC72461.1	CAD55312.1	AKG44383.1
1460	AGI89884.1	BAC72465.1	CAB41285.1	AKG46444.1
1461	AGI89887.1	BAC72467.1	CAB41284.1	AKG44377.1
1462	AGI89889.1	BAC72475.1	CAB41282.1	AKG46680.1
1463	AGI89890.1	BAC72476.1	CAB41281.1	AKG46681.1
1464	AGI89893.1	BAC72505.1	CAC08374.1	AKG44388.1
1465	AGI89894.1	BAC72507.1	CAC08376.1	AKG44389.1
1466	AGI89895.1	BAC72508.1	CAC08377.1	AKG44390.1
1467	AGI89897.1	BAC72510.1	CAC08379.1	AKG44391.1
1468	AGI89898.1	BAC72511.1	CAC08380.1	AKG44392.1
1469	AGI89899.1	BAC72512.1	CAC08381.1	AKG44393.1
1470	AGI89900.1	BAC72513.1	CAC08382.1	AKG44394.1
1471	AGI89903.1	BAC72521.1	CAB92111.1	AKG44396.1
1472	AGI89904.1	BAC72522.1	CAB92112.1	AKG44397.1
1473	AGI89905.1	BAC72523.1	CAB92113.1	AKG43607.1
1474	AGI89907.1	BAC72524.1	CAB92114.1	AKG43606.1
1475	AGI89908.1	BAC72525.1	CAD55486.1	AKG43605.1
1476	AGI89909.1	BAC72526.1	CAB77287.1	AKG43604.1
1477	AGI89910.1	BAC72527.1	CAB77288.1	AKG43603.1
1478	AGI89913.1	BAC72254.1	CAB42019.1	AKG44277.1
1479	AGI89914.1	BAC72253.1	CAB42020.1	AKG44276.1
1480	AGI89923.1	BAC72532.1	CAB77296.1	AKG43599.1
1481	AGI89924.1	BAC72533.1	CAB77297.1	AKG43598.1
1482	AGI89961.1	BAC72536.1	CAB44544.1	AKG45021.1
1483	AGI89963.1	BAC72537.1	CAB44543.1	AKG43596.1
1484	AGI89965.1	BAC72543.1	CAB44537.1	AKG43593.1
1485	AGI89967.1	BAC72547.1	CAB44534.1	AKG43592.1
1486	AGI89969.1	BAC72549.1	CAB44531.1	AKG43581.1
1487	AGI89970.1	BAC72550.1	CAB44530.1	AKG43580.1
1488	AGI89971.1	BAC72551.1	CAB44529.1	AKG43579.1
1489	AGI89972.1	BAC72552.1	CAB44528.1	AKG43578.1
1490	AGI89973.1	BAC72553.1	CAB44527.1	AKG43577.1
1491	AGI89974.1	BAC72554.1	CAB44526.1	AKG43576.1
1492	AGI89975.1	BAC72555.1	CAB44525.1	AKG43575.1
1493	AGI89976.1	BAC72556.1	CAB44524.1	AKG43574.1
1494	AGI89977.1	BAC72557.1	CAB44523.1	AKG43573.1
1495	AGI89978.1	BAC72558.1	CAB44522.1	AKG43572.1
1496	AGI89979.1	BAC72559.1	CAB44521.1	AKG43571.1
1497	AGI89980.1	BAC72560.1	CAB44520.1	AKG43570.1
1498	AGI89981.1	BAC72561.1	CAB44519.1	AKG43569.1
1499	AGI89982.1	BAC72562.1	CAB44518.1	AKG43568.1
1500	AGI89984.1	BAC72570.1	CAB44513.1	AKG43565.1
1501	AGI89993.1	BAC72576.1	CAC08284.1	AKG43564.1
1502	AGI90005.1	BAC73354.1	CAC08291.1	AKG43562.1
1503	AGI90008.1	BAC72585.1	CAC08293.1	AKG43559.1
1504	AGI90009.1	BAC72586.1	CAC08294.1	AKG46410.1
1505	AGI90010.1	BAC72587.1	CAC32354.1	AKG46411.1
1506	AGI90013.1	BAC72590.1	CAC08297.1	AKG43555.1
1507	AGI90014.1	BAC72591.1	CAC08298.1	AKG43554.1
1508	AGI90015.1	BAC72592.1	CAC08299.1	AKG43553.1
1509	AGI90016.1	BAC72593.1	CAC08300.1	AKG43552.1
1510	AGI90017.1	BAC72594.1	CAC08301.1	AKG43551.1
1511	AGI90019.1	BAC72596.1	CAC08255.1	AKG43549.1
1512	AGI90020.1	BAC72597.1	CAC08256.1	AKG43548.1
1513	AGI90021.1	BAC72598.1	CAC08257.1	AKG43547.1
1514	AGI90022.1	BAC72599.1	CAC08258.1	AKG43546.1
1515	AGI90023.1	BAC72600.1	CAC08259.1	AKG43545.1
1516	AGI90024.1	BAC72601.1	CAC08260.1	AKG43544.1
1517	AGI90025.1	BAC72602.1	CAC08261.1	AKG43543.1
1518	AGI90026.1	BAC72603.1	CAC08262.1	AKG43542.1
1519	AGI90027.1	BAC72604.1	CAC08263.1	AKG43541.1
1520	AGI90029.1	BAC72608.1	CAC08267.1	AKG43539.1
1521	AGI90031.1	BAC72610.1	CAB77407.1	AKG43513.1
1522	AGI90032.1	BAC72611.1	CAB77408.1	AKG43512.1
1523	AGI90033.1	BAC72612.1	CAB77409.1	AKG43511.1
1524	AGI90034.1	BAC72613.1	CAB77410.1	AKG43510.1
1525	AGI90035.1	BAC72614.1	CAB77411.1	AKG43509.1
1526	AGI90036.1	BAC72617.1	CAB77417.1	AKG43506.1
1527	AGI90038.1	BAC72618.1	CAB77418.1	AKG43504.1
1528	AGI90039.1	BAC72619.1	CAB77419.1	AKG43503.1
1529	AGI90040.1	BAC72620.1	CAB77420.1	AKG43502.1
1530	AGI90041.1	BAC72621.1	CAB77421.1	AKG43501.1
1531	AGI90042.1	BAC72622.1	CAB77422.1	AKG43496.1
1532	AGI90043.1	BAC72623.1	CAB77423.1	AKG43495.1
1533	AGI90045.1	BAC72624.1	CAB77426.1	AKG43493.1
1534	AGI90046.1	BAC72625.1	CAB77427.1	AKG43492.1
1535	AGI90047.1	BAC72626.2	CAB77428.1	AKG43491.1
1536	AGI90048.1	BAC72627.1	CAD55212.1	AKG43490.1
1537	AGI90055.1	BAC72629.1	CAB81850.1	AKG43488.1
1538	AGI90056.1	BAC72630.1	CAB81851.1	AKG43487.1
1539	AGI90058.1	BAC72632.1	CAB81853.1	AKG43485.1
1540	AGI90061.1	BAC74956.1	CAC44328.1	AKG45935.1
1541	AGI90063.1	BAC72637.1	CAB82069.1	AKG43472.1
1542	AGI90064.1	BAC72638.1	CAB82070.1	AKG43471.1
1543	AGI90065.1	BAC72639.1	CAB82071.1	AKG43470.1
1544	AGI90066.1	BAC72640.1	CAB82072.1	AKG43469.1
1545	AGI90067.1	BAC72641.1	CAB82073.1	AKG43468.1
1546	AGI90068.1	BAC72642.1	CAB82074.1	AKG43467.1
1547	AGI90069.1	BAC72643.1	CAB82075.1	AKG43466.1
1548	AGI90070.1	BAC72644.1	CAB82076.1	AKG43465.1
1549	AGI90071.1	BAC72645.1	CAB82077.1	AKG43464.1
1550	AGI90072.1	BAC72646.1	CAB82078.1	AKG43463.1
1551	AGI90073.1	BAC72647.1	CAB82079.1	AKG43462.1
1552	AGI90074.1	BAC72648.1	CAB82080.1	AKG43461.1
1553	AGI90075.1	BAC72649.1	CAB82081.1	AKG43460.1
1554	AGI90076.1	BAC72650.1	CAB82082.1	AKG43459.1
1555	AGI90077.1	BAC72651.1	CAB82083.1	AKG43458.1
1556	AGI90078.1	BAC72652.1	CAB82084.1	AKG43457.1
1557	AGI90079.1	BAC72653.1	CAB82085.1	AKG43456.1
1558	AGI90080.1	BAC72654.1	CAB82086.1	AKG43455.1
1559	AGI90081.1	BAC72655.1	CAB82087.1	AKG43454.1
1560	AGI90082.1	BAC72656.1	CAB82088.1	AKG43453.1
1561	AGI90083.1	BAC72657.1	CAB82089.1	AKG43452.1
1562	AGI90084.1	BAC72658.1	CAB82090.1	AKG43451.1
1563	AGI90085.1	BAC72659.1	CAD55214.1	AKG43450.1
1564	AGI90086.1	BAC72660.1	CAA20380.1	AKG43449.1
1565	AGI90087.1	BAC72661.1	CAA20381.1	AKG43448.1
1566	AGI90088.1	BAC72662.1	CAA20382.1	AKG43447.1
1567	AGI90089.1	BAC72663.1	CAA20383.1	AKG43446.1
1568	AGI90090.1	BAC72664.1	CAA20384.1	AKG43445.1
1569	AGI90092.1	BAC72666.1	CAA20386.1	AKG43442.1
1570	AGI90093.1	BAC72667.1	CAA20387.1	AKG43441.1
1571	AGI90095.1	BAC72669.1	CAA20390.1	AKG43435.1
1572	AGI90096.1	BAC72670.1	CAA20391.1	AKG43434.1
1573	AGI90097.1	BAC72671.1	CAA20392.1	AKG43433.1
1574	AGI90098.1	BAC72673.1	CAA20394.1	AKG43432.1
1575	AGI90104.1	BAC68223.1	CAC42139.1	AKG45579.1
1576	AGI90107.1	BAC72676.1	CAA20400.1	AKG43430.1
1577	AGI90108.1	BAC72677.1	CAA20398.1	AKG43429.1
1578	AGI90119.1	BAC72679.1	CAA20401.1	AKG43428.1
1579	AGI90121.1	BAC72681.1	CAA20403.1	AKG43427.1
1580	AGI90123.1	BAC72683.1	CAA20405.1	AKG43426.1
1581	AGI90124.1	BAC72684.1	CAA20406.1	AKG43425.1
1582	AGI90125.1	BAC72685.1	CAA20407.1	AKG43424.1
1583	AGI90126.1	BAC72686.1	CAA20408.1	AKG43423.1
1584	AGI90127.1	BAC72687.1	CAA20409.1	AKG43422.1
1585	AGI90132.1	BAC72700.1	CAA20414.1	AKG44701.1
1586	AGI90133.1	BAC72701.1	CAA20415.1	AKG44702.1
1587	AGI90134.1	BAC72703.1	CAA20417.1	AKG44703.1
1588	AGI90136.1	BAC72706.1	CAA20420.1	AKG44707.1
1589	AGI90138.1	BAC72709.1	CAA20423.1	AKG44708.1
1590	AGI90139.1	BAC72710.1	CAA20424.1	AKG44709.1
1591	AGI90140.1	BAC72711.1	CAB82008.1	AKG44710.1
1592	AGI90141.1	BAC72712.1	CAB82009.1	AKG44711.1
1593	AGI90142.1	BAC72713.1	CAB82010.1	AKG44712.1
1594	AGI90143.1	BAC72714.1	CAB82012.1	AKG44715.1
1595	AGI90144.1	BAC72715.1	CAB82013.1	AKG44716.1
1596	AGI90152.1	BAC72728.1	CAB82019.1	AKG44720.1
1597	AGI90155.1	BAC72731.1	CAB82023.1	AKG44722.1
1598	AGI90156.1	BAC71191.1	CAB82024.1	AKG44724.1
1599	AGI90157.1	BAC71187.1	CAB82027.1	AKG44731.1
1600	AGI90165.1	BAC71183.1	CAB92654.1	AKG44727.1
1601	AGI90166.1	BAC71182.1	CAB92655.1	AKG44726.1
1602	AGI90179.1	BAC68479.1	CAC04058.1	AKG44652.1
1603	AGI90182.1	BAC71179.1	CAB92656.1	AKG44732.1
1604	AGI90185.1	BAC71178.1	CAB92657.1	AKG44734.1
1605	AGI90188.1	BAC71175.1	CAB92660.1	AKG44763.1
1606	AGI90193.1	BAC71172.1	CAB92663.1	AKG44766.1
1607	AGI90199.1	BAC71164.1	CAB92671.1	AKG44767.1
1608	AGI90200.1	BAC71163.1	CAB92672.1	AKG44768.1
1609	AGI90204.1	BAC71157.1	CAB92676.1	AKG44776.1
1610	AGI90205.1	BAC71156.1	CAB92677.1	AKG44777.1
1611	AGI90207.1	BAC71154.1	CAB97427.1	AKG44781.1
1612	AGI90208.1	BAC71153.1	CAB97428.1	AKG44782.1
1613	AGI90212.1	BAC71148.1	CAB97430.1	AKG44792.1
1614	AGI90218.1	BAC71144.1	CAB97433.1	AKG43109.1
1615	AGI90245.1	BAC71129.1	CAB89058.1	AKG44795.1
1616	AGI90246.1	BAC71128.1	CAB89059.1	AKG44796.1
1617	AGI90255.1	BAC71125.1	CAB89066.1	AKG44797.1
1618	AGI90257.1	BAC71123.1	CAB89068.1	AKG44798.1
1619	AGI90268.1	BAC71110.1	CAB89074.1	AKG44830.1
1620	AGI90269.1	BAC71109.1	CAB89075.1	AKG44831.1
1621	AGI90270.1	BAC71108.1	CAB89076.1	AKG44832.1
1622	AGI90271.1	BAC71107.1	CAB89077.1	AKG44833.1
1623	AGI90273.1	BAC71105.1	CAD55218.1	AKG44834.1
1624	AGI90280.1	BAC71097.1	CAC17654.1	AKG44835.1
1625	AGI90291.1	BAC71095.1	CAC17656.1	AKG44199.1
1626	AGI90295.1	BAC71087.1	CAC33044.1	AKG44842.1
1627	AGI90296.1	BAC71086.1	CAC33045.1	AKG44843.1
1628	AGI90297.1	BAC71085.1	CAC33046.1	AKG44844.1
1629	AGI90298.1	BAC71084.1	CAC33047.1	AKG44845.1
1630	AGI90299.1	BAC71083.1	CAC33048.1	AKG44848.1
1631	AGI90310.1	BAC71080.1	CAC33051.1	AKG44850.1
1632	AGI90311.1	BAC71079.1	CAC33052.1	AKG44851.1
1633	AGI90312.1	BAC71078.1	CAC33053.1	AKG44852.1
1634	AGI90313.1	BAC71077.1	CAC33054.1	AKG44853.1
1635	AGI90314.1	BAC71076.1	CAC33055.1	AKG44854.1
1636	AGI90319.1	BAC71074.1	CAC33060.1	AKG43614.1
1637	AGI90320.1	BAC71072.1	CAC33061.1	AKG44874.1
1638	AGI90321.1	BAC71071.1	CAC33062.1	AKG44875.1
1639	AGI90324.1	BAC72902.1	CAB61299.1	AKG44167.1
1640	AGI90326.1	BAC71069.1	CAC33066.1	AKG44876.1
1641	AGI90329.1	BAC71066.1	CAC33069.1	AKG44878.1
1642	AGI90331.1	BAC71064.1	CAC33071.1	AKG44880.1
1643	AGI90332.1	BAC71063.1	CAC33072.1	AKG44881.1
1644	AGI90333.1	BAC71062.1	CAD30963.1	AKG44882.1
1645	AGI90339.1	BAC71061.1	CAD30900.1	AKG44883.1
1646	AGI90341.1	BAC71059.1	CAD30903.1	AKG44884.1
1647	AGI90342.1	BAC71058.1	CAD30904.1	AKG44885.1
1648	AGI90343.1	BAC71057.1	CAD30905.1	AKG44886.1
1649	AGI90344.1	BAC68684.1	CAB56725.1	AKG46355.1
1650	AGI90345.1	BAC71056.1	CAD30906.1	AKG44887.1
1651	AGI90346.1	BAC71054.1	CAD30907.1	AKG44900.1
1652	AGI90347.1	BAC71053.1	CAD30908.1	AKG44901.1
1653	AGI90348.1	BAC71052.1	CAD30909.1	AKG44902.1
1654	AGI90349.1	BAC71051.1	CAC18716.2	AKG44903.1
1655	AGI90350.1	BAC71050.1	CAD30910.1	AKG44904.1
1656	AGI90356.1	BAC71046.1	CAD30913.1	AKG44908.1
1657	AGI90360.1	BAC71041.1	CAD30917.1	AKG44915.1
1658	AGI90361.1	BAC71040.1	CAD30918.1	AKG44916.1
1659	AGI90362.1	BAC71038.1	CAD30920.1	AKG44918.1
1660	AGI90363.1	BAC71037.1	CAD30921.1	AKG44919.1
1661	AGI90364.1	BAC71036.1	CAD30922.1	AKG44920.1
1662	AGI90366.1	BAC71033.1	CAD30924.1	AKG44923.1
1663	AGI90369.1	BAC71025.1	CAD30931.1	AKG46727.1
1664	AGI90371.1	BAC71017.1	CAD30943.1	AKG44929.1
1665	AGI90372.1	BAC71016.1	CAD30944.1	AKG44930.1
1666	AGI90375.1	BAC71014.1	CAD30947.1	AKG44931.1
1667	AGI90376.1	BAC71013.1	CAD30948.1	AKG44932.1
1668	AGI90379.1	BAC71012.1	CAD30950.1	AKG44938.1
1669	AGI90380.1	BAC71011.1	CAD30951.1	AKG44937.1
1670	AGI90381.1	BAC71010.1	CAD30952.1	AKG44936.1
1671	AGI90382.1	BAC71009.1	CAD30953.1	AKG44935.1
1672	AGI90384.1	BAC71008.1	CAD30954.1	AKG44934.1
1673	AGI90393.1	BAC71007.1	CAD30960.1	AKG44999.1
1674	AGI90394.1	BAC71002.1	CAD30961.1	AKG46700.1
1675	AGI90396.1	BAC70999.1	CAC40591.1	AKG45000.1
1676	AGI90397.1	BAC70998.1	CAC40592.1	AKG45001.1
1677	AGI90401.1	BAC68710.1	CAB81861.1,CAB48906.1
1678	AGI90404.1	BAC70992.1	CAC40600.1	AKG45006.1
1679	AGI90426.1	BAC70969.1	CAB92596.1	AKG46786.1
1680	AGI90427.1	BAC70968.1	CAB92597.1	AKG45008.1
1681	AGI90428.1	BAC70967.1	CAB92598.1	AKG45009.1
1682	AGI90429.1	BAC70966.1	CAB92599.1	AKG45010.1
1683	AGI90431.1	BAC70964.1	CAB92602.1	AKG45013.1
1684	AGI90432.1	BAC70963.1	CAB92603.1	AKG45014.1
1685	AGI90433.1	BAC70962.1	CAB92604.1	AKG45015.1
1686	AGI90449.1	BAC70948.1	CAB45225.1	AKG45022.1
1687	AGI90450.1	BAC70947.1	CAC05873.1	AKG45023.1
1688	AGI90451.1	BAC70946.1	CAC05874.1	AKG45024.1
1689	AGI90452.1	BAC70945.1	CAC05875.1	AKG45026.1
1690	AGI90453.1	BAC70942.1	CAC05878.1	AKG45042.1
1691	AGI90454.1	BAC70943.1	CAC05877.1	AKG45041.1
1692	AGI90455.1	BAC70944.1	CAC05876.1	AKG45040.1
1693	AGI90457.1	BAC70940.1	CAC05880.1	AKG45031.1
1694	AGI90458.1	BAC70939.1	CAC05881.1	AKG45030.1
1695	AGI90459.1	BAC70938.1	CAC05882.1	AKG45043.1
1696	AGI90460.1	BAC70937.1	CAC05883.1	AKG45044.1
1697	AGI90465.1	BAC70933.1	CAC05886.1	AKG45038.1
1698	AGI90466.1	BAC70932.1	CAC05887.1	AKG45037.1
1699	AGI90468.1	BAC70929.1	CAC05889.1	AKG45036.1
1700	AGI90471.1	BAC70928.1	CAC05890.1	AKG45045.1
1701	AGI90473.1	BAC70926.1	CAC05892.1	AKG45047.1
1702	AGI90475.1	BAC70924.1	CAC05894.1	AKG45049.1
1703	AGI90476.1	BAC70923.1	CAC05900.1	AKG45050.1
1704	AGI90477.1	BAC70922.1	CAC05901.1	AKG45051.1
1705	AGI90479.1	BAC70921.1	CAD55221.1	AKG45052.1
1706	AGI90482.1	BAC70918.1	CAC37449.1	AKG45054.1
1707	AGI90494.1	BAC72957.1	CAC10115.1	AKG45330.1
1708	AGI90495.1	BAC72958.1	CAC10114.1	AKG45331.1
1709	AGI90496.1	BAC72959.1	CAC10113.1	AKG45332.1
1710	AGI90497.1	BAC72960.1	CAC10112.1	AKG45333.1
1711	AGI90499.1	BAC72962.1	CAC10110.1	AKG45335.1
1712	AGI90500.1	BAC72963.1	CAC10109.1	AKG45336.1
1713	AGI90505.1	BAC72966.1	CAC10106.1	AKG45338.1
1714	AGI90506.1	BAC72967.1	CAC10105.1	AKG45339.1
1715	AGI90507.1	BAC72968.1	CAC10104.1	AKG45340.1
1716	AGI90509.1	BAC72969.1	CAC10103.1	AKG45341.1
1717	AGI90512.1	BAC69317.1	CAB89025.1	AKG46458.1
1718	AGI90513.1	BAC72972.1	CAC10102.1	AKG45190.1
1719	AGI90514.1	BAC72973.1	CAB87229.1	AKG45189.1
1720	AGI90516.1	BAC72975.1	CAB87227.1	AKG45188.1
1721	AGI90517.1	BAC72977.1	CAB87226.1	AKG45187.1
1722	AGI90518.1	BAC72978.1	CAB87225.1	AKG45186.1
1723	AGI90520.1	BAC72981.1	CAB87222.1	AKG42166.1
1724	AGI90521.1	BAC72982.1	CAB87221.1	AKG42165.1
1725	AGI90524.1	BAC72985.1	CAB87218.1	AKG42161.1
1726	AGI90541.1	BAC72987.1	CAB87216.1	AKG45178.1
1727	AGI90542.1	BAC72988.1	CAB87215.1	AKG45177.1
1728	AGI90543.1	BAC72989.1	CAB87214.1	AKG45176.1
1729	AGI90545.1	BAC72991.1	CAB87212.1	AKG45174.1
1730	AGI90547.1	BAC72993.1	CAB87210.1	AKG45211.1
1731	AGI90553.1	BAC72994.1	CAB87208.1	AKG45213.1
1732	AGI90559.1	BAC73011.1	CAB66302.1	AKG45222.1
1733	AGI90562.1	BAC73041.1	CAB66276.1	AKG43125.1
1734	AGI90563.1	BAC73042.1	CAB66275.1	AKG43124.1
1735	AGI90565.1	BAC73044.1	CAD55201.1	AKG43123.1
1736	AGI90567.1	BAC73048.1	CAB75317.1	AKG43122.1
1737	AGI90570.1	BAC74860.1	CAB88954.1	AKG43118.1
1738	AGI90573.1	BAC73054.1	CAB75315.1	AKG43121.1
1739	AGI90575.1	BAC73056.1	CAB75312.1	AKG41966.1
1740	AGI90576.1	BAC73057.1	CAB75311.1	AKG41965.1
1741	AGI90593.1	BAC73075.1	CAB92251.1	AKG43014.1
1742	AGI90594.1	BAC73076.1	CAB92250.1	AKG43013.1
1743	AGI90599.1	BAC73079.1	CAB71215.1	AKG43010.1
1744	AGI90600.1	BAC73080.1	CAB71214.1	AKG43009.1
1745	AGI90601.1	BAC73081.1	CAB71213.1	AKG43008.1
1746	AGI90605.1	BAC73082.1	CAB71209.1	AKG43006.1
1747	AGI90608.1	BAC73084.1	CAB71207.1	AKG43003.1
1748	AGI90609.1	BAC73085.1	CAB71206.1	AKG43002.1
1749	AGI90610.1	BAC73086.1	CAB71205.1	AKG43001.1
1750	AGI90611.1	BAC73087.1	CAB71204.1	AKG43000.1
1751	AGI90612.1	BAC73088.1	CAB71203.1	AKG42999.1
1752	AGI90613.1	BAC73089.1	CAB71196.2	AKG42998.1
1753	AGI90620.1	BAC73097.1	CAB71831.1	AKG42989.1
1754	AGI90621.1	BAC73098.1	CAB71830.1	AKG42988.1
1755	AGI90626.1	BAC73104.1	CAB71823.1	AKG42986.1
1756	AGI90632.1	BAC69706.1	CAB60167.1	AKG46106.1
1757	AGI90634.1	BAC73109.1	CAB71815.1	AKG42127.1
1758	AGI90635.1	BAC73112.1	CAB71812.1	AKG42984.1
1759	AGI90639.1	BAC73124.1	CAB71809.1	AKG42982.1
1760	AGI90641.1	BAC73125.1	CAB71808.1	AKG42981.1
1761	AGI90644.1	BAC73133.1	CAB71805.1	AKG42974.1
1762	AGI90646.1	BAC73138.1	CAB71802.1	AKG42973.1
1763	AGI90647.1	BAC73139.1	CAC10002.2	AKG42972.1
1764	AGI90648.1	BAC73140.1	CAC10001.1	AKG42964.1
1765	AGI90649.1	BAC73141.1	CAC10000.1	AKG42963.1
1766	AGI90651.1	BAC73156.1	CAC09998.1	AKG42951.1
1767	AGI90652.1	BAC73157.1	CAC09997.1	AKG42950.1
1768	AGI90653.1	BAC73158.1	CAC09996.1	AKG42949.1
1769	AGI90654.1	BAC73159.1	CAC09995.1	AKG42948.1
1770	AGI90655.1	BAC73160.1	CAC09994.1	AKG42947.1
1771	AGI90658.1	BAC73163.1	CAB75396.1	AKG42943.1
1772	AGI90659.1	BAC73164.1	CAB75395.1	AKG42934.1
1773	AGI90660.1	BAC73165.1	CAB75394.1	AKG42933.1
1774	AGI90661.1	BAC73166.1	CAB75393.1	AKG42932.1
1775	AGI90662.1	BAC73167.1	CAB75392.1	AKG42930.1
1776	AGI90663.1	BAC73168.1	CAB75391.1	AKG42929.1
1777	AGI90664.1	BAC73169.1	CAB75390.1	AKG42928.1
1778	AGI90665.1	BAC73170.1	CAB75389.1	AKG42927.1
1779	AGI90666.1	BAC73171.1	CAB75388.1	AKG42926.1
1780	AGI90668.1	BAC73173.1	CAB75387.1	AKG42924.1
1781	AGI90670.1	BAC73176.1	CAB75381.1	AKG42922.1
1782	AGI90672.1	BAC73179.1	CAB75378.1	AKG42920.1
1783	AGI90673.1	BAC73180.1	CAB75377.1	AKG42919.1
1784	AGI90674.1	BAC73181.1	CAB75376.1	AKG42918.1
1785	AGI90678.1	BAC73183.1	CAB66265.1	AKG42909.1
1786	AGI90679.1	BAC73184.1	CAB66264.1	AKG42908.1
1787	AGI90680.1	BAC73185.1	CAB66263.1	AKG42907.1
1788	AGI90683.1	BAC73188.1	CAB66260.1	AKG42904.1
1789	AGI90685.1	BAC73189.1	CAB66258.1	AKG42903.1
1790	AGI90686.1	BAC73190.1	CAB66257.1	AKG42902.1
1791	AGI90688.1	BAC73192.1	CAB66255.1	AKG42900.1
1792	AGI90689.1	BAC73193.1	CAB66254.1	AKG42899.1
1793	AGI90691.1	BAC73196.1	CAB66252.1	AKG42898.1
1794	AGI90693.1	BAC73200.1	CAB66249.1	AKG42896.1
1795	AGI90695.1	BAC73202.1	CAB66247.1	AKG42894.1
1796	AGI90697.1	BAC73204.1	CAB66245.1	AKG42892.1
1797	AGI90699.1	BAC73269.1	CAB66243.1	AKG42890.1
1798	AGI90700.1	BAC73270.1	CAB66242.1	AKG42889.1
1799	AGI90701.1	BAC73272.1	CAB66241.1	AKG42887.1
1800	AGI90702.1	BAC73273.1	CAB66240.1	AKG42886.1
1801	AGI90703.1	BAC73274.1	CAB66239.1	AKG42885.1
1802	AGI90704.1	BAC73278.1	CAB66237.1	AKG42884.1
1803	AGI90706.1	BAC73279.1	CAB66235.1	AKG42883.1
1804	AGI90707.1	BAC73280.1	CAB66234.1	AKG42882.1
1805	AGI90708.1	BAC73281.1	CAB66233.1	AKG42881.1
1806	AGI90709.1	BAC73282.1	CAB66232.1	AKG42880.1
1807	AGI90710.1	BAC73283.1	CAB66231.1	AKG45202.1
1808	AGI90711.1	BAC73284.1	CAB66230.1	AKG42879.1
1809	AGI90713.1	BAC73287.1	CAB66226.1	AKG42875.1
1810	AGI90714.1	BAC73288.1	CAB66225.1	AKG42874.1
1811	AGI90724.1	BAC69465.1	CAA19949.1	AKG42872.1
1812	AGI90725.1	BAC73294.1	CAB66218.1	AKG42871.1
1813	AGI90728.1	BAC73295.1	CAB66426.1	AKG42870.1
1814	AGI90729.1	BAC73296.1	CAB66427.1	AKG42869.1
1815	AGI90730.1	BAC73297.1	CAD55195.1	AKG42868.1
1816	AGI90732.1	BAC73301.1	CAB66216.1	AKG42865.1
1817	AGI90733.1	BAC73307.1	CAB66217.1	AKG42864.1
1818	AGI90736.1	BAC73313.1	CAD55194.1	AKG42862.1
1819	AGI90737.1	BAC73314.1	CAB69748.1	AKG42861.1
1820	AGI90739.1	BAC73340.1	CAB69731.1	AKG42852.1
1821	AGI90740.1	BAC73341.1	CAB69730.1	AKG42851.1
1822	AGI90741.1	BAC73343.1	CAB69729.1	AKG42845.1
1823	AGI90742.1	BAC73344.1	CAB69728.1	AKG42844.1
1824	AGI90743.1	BAC73345.1	CAB69727.1	AKG42843.1
1825	AGI90744.1	BAC73346.1	CAB69726.1	AKG42842.1
1826	AGI90745.1	BAC73347.1	CAB69725.1	AKG42841.1
1827	AGI90747.1	BAC73361.1	CAB63312.1	AKG42837.1
1828	AGI90749.1	BAC70066.1	CAB61167.1	AKG46344.1
1829	AGI90753.1	BAC70062.1	CAB44391.1	AKG46348.1
1830	AGI90754.1	BAC70061.1	CAB61172.1	AKG46349.1
1831	AGI90756.1	BAC70059.1	CAB61174.1	AKG46351.1
1832	AGI90771.1	BAC73363.1	CAC44671.1	AKG42834.1
1833	AGI90772.1	BAC73364.1	CAC44670.1	AKG42833.1
1834	AGI90773.1	BAC73365.1	CAC44664.1	AKG42832.1
1835	AGI90776.1	BAC73374.1	CAB69773.1	AKG43582.1
1836	AGI90794.1	BAC73396.1	CAB86126.1	AKG42744.1
1837	AGI90795.1	BAC73395.1	CAD55307.1	AKG42787.1
1838	AGI90799.1	BAC73391.1	CAB69753.1	AKG42788.1
1839	AGI90800.1	BAC73388.1	CAB69756.1	AKG42789.1
1840	AGI90801.1	BAC73387.1	CAB69757.1	AKG42794.1
1841	AGI90806.1	BAC73386.1	CAB69758.1	AKG42795.1
1842	AGI90816.1	BAC74907.1	CAB61545.1	AKG42027.1
1843	AGI90818.1	BAC74905.1	CAB61553.2	AKG42028.1
1844	AGI90821.1	BAC73432.1	CAB86116.1	AKG43717.1
1845	AGI90825.1	BAC73488.1	CAB62729.1	AKG42741.1
1846	AGI90827.1	BAC73492.1	CAB62727.1	AKG42250.1
1847	AGI90830.1	BAC73495.1	CAB62724.1	AKG42724.1
1848	AGI90831.1	BAC73496.1	CAB62723.1	AKG42723.1
1849	AGI90832.1	BAC73497.1	CAB62722.1	AKG42696.1
1850	AGI90833.1	BAC73498.1	CAB62721.1	AKG42695.1
1851	AGI90834.1	BAC73499.1	CAB62720.1	AKG42694.1
1852	AGI90835.1	BAC73500.1	CAB62719.1	AKG42693.1
1853	AGI90836.1	BAC73501.1	CAB62718.1	AKG42692.1
1854	AGI90837.1	BAC73502.1	CAB62717.1	AKG42691.1
1855	AGI90839.1	BAC73503.1	CAB62712.1	AKG42689.1
1856	AGI90840.1	BAC73504.1	CAB62710.1	AKG42688.1
1857	AGI90841.1	BAC73505.1	CAB62709.1	AKG42687.1
1858	AGI90846.1	BAC73506.1	CAB62708.1	AKG42678.1
1859	AGI90847.1	BAC73507.1	CAB62707.1	AKG42677.1
1860	AGI90850.1	BAC73513.1	CAB92846.1	AKG42674.1
1861	AGI90851.1	BAC73514.1	CAB92845.1	AKG42673.1
1862	AGI90855.1	BAC73518.1	CAB92841.1	AKG42670.1
1863	AGI90856.1	BAC73519.1	CAB92840.1	AKG42666.1
1864	AGI90857.1	BAC73520.1	CAB92839.1	AKG42665.1
1865	AGI90858.1	BAC73521.1	CAB92838.1	AKG42664.1
1866	AGI90859.1	BAC73522.1	CAB92837.1	AKG42663.1
1867	AGI90863.1	BAC73525.1	CAB92832.1	AKG42661.1
1868	AGI90865.1	BAC73534.1	CAB92828.1	AKG44193.1
1869	AGI90866.1	BAC73535.1	CAB92827.1	AKG42654.1
1870	AGI90870.1	BAC73539.1	CAB92824.1	AKG44779.1
1871	AGI90872.1	BAC73541.1	CAB92822.1	AKG42651.1
1872	AGI90874.1	BAC73543.1	CAB92820.1	AKG42650.1
1873	AGI90880.1	BAC73558.1	CAB93445.1	AKG46289.1
1874	AGI90881.1	BAC73559.1	CAB93444.1	AKG46290.1
1875	AGI90882.1	BAC73560.1	CAB93443.1	AKG46291.1
1876	AGI90885.1	BAC73567.1	CAB93438.1	AKG42644.1
1877	AGI90886.1	BAC73568.1	CAB93437.1	AKG42643.1
1878	AGI90887.1	BAC73569.1	CAB93436.1	AKG42642.1
1879	AGI90890.1	BAC73572.1	CAB93432.1	AKG42640.1
1880	AGI90893.1	BAC74253.1	CAC12923.1	AKG42132.1
1881	AGI90900.1	BAC70846.1	CAB88183.1,CAC05759.1
1882	AGI90902.1	BAC73586.1	CAB88180.1	AKG42639.1
1883	AGI90903.1	BAC73587.1	CAB88179.1	AKG42638.1
1884	AGI90904.1	BAC73588.1	CAB88178.1	AKG42637.1
1885	AGI90905.1	BAC73589.1	CAB88177.1	AKG42635.1
1886	AGI90908.1	BAC73591.1	CAB88175.1	AKG42634.1
1887	AGI90925.1	BAC73628.1	CAB61731.1	AKG41799.1
1888	AGI90926.1	BAC73629.1	CAB61730.1	AKG42609.1
1889	AGI90928.1	BAC73631.1	CAB61728.1	AKG42606.1
1890	AGI90929.1	BAC74824.1	CAC01504.1	AKG46711.1
1891	AGI90930.1	BAC73632.1	CAB61726.1	AKG42601.1
1892	AGI90931.1	BAC73634.1	CAB61725.1	AKG42600.1
1893	AGI90939.1	BAC73642.1	CAB61713.1	AKG42550.1
1894	AGI90940.1	BAC73643.1	CAB61712.1	AKG42549.1
1895	AGI90941.1	BAC73644.1	CAB61711.1	AKG42548.1
1896	AGI90942.1	BAC73647.1	CAB61708.1	AKG42547.1
1897	AGI90943.1	BAC73648.1	CAB61707.1	AKG42546.1
1898	AGI90945.1	BAC73655.1	CAB61702.1	AKG42542.1
1899	AGI90946.1	BAC73658.1	CAD55301.1	AKG42541.1
1900	AGI90953.1	BAC73666.1	CAB66175.1	AKG42532.1
1901	AGI90958.1	BAC73684.1	CAD55299.1	AKG42531.1
1902	AGI90964.1	BAC73687.1	CAB90881.1	AKG42530.1
1903	AGI90965.1	BAC73688.1	CAB90880.1	AKG42529.1
1904	AGI90967.1	BAC73690.1	CAB90878.1	AKG42527.1
1905	AGI90968.1	BAC73691.1	CAB90877.1	AKG42526.1
1906	AGI90971.1	BAC73693.1	CAB88153.1	AKG42523.1
1907	AGI90979.1	BAC73706.1	CAB90861.1	AKG46062.1
1908	AGI90980.1	BAC73709.1	CAB90858.1	AKG42518.1
1909	AGI90982.1	BAC68761.1	CAB69686.1	AKG42517.1
1910	AGI91006.1	BAC73717.1	CAB90845.1	AKG42513.1
1911	AGI91007.1	BAC73718.1	CAB90844.1	AKG42512.1
1912	AGI91008.1	BAC73719.1	CAB90843.1	AKG42511.1
1913	AGI91010.1	BAC73721.1	CAB90841.1	AKG42510.1
1914	AGI91011.1	BAC73722.1	CAD55297.1	AKG42509.1
1915	AGI91012.1	BAC73723.1	CAB51276.1	AKG42508.1
1916	AGI91014.1	BAC73725.1	CAB51274.1	AKG42506.1
1917	AGI91017.1	BAC73730.1	CAB51270.1	AKG42505.1
1918	AGI91019.1	BAC73731.1	CAB51268.1	AKG42494.1
1919	AGI91022.1	BAC73733.1	CAB51266.1	AKG42492.1
1920	AGI91023.1	BAC73734.1	CAB51265.1	AKG42491.1
1921	AGI91024.1	BAC73735.2	CAB51264.1	AKG42490.1
1922	AGI91025.1	BAC73736.1	CAB51263.1	AKG42489.1
1923	AGI91026.1	BAC73737.1	CAB51261.1	AKG42488.1
1924	AGI91027.1	BAC73738.1	CAB51260.1	AKG42487.1
1925	AGI91028.1	BAC73741.1	CAB51259.1	AKG42486.1
1926	AGI91030.1	BAC73743.1	CAB51257.1	AKG42485.1
1927	AGI91031.1	BAC73744.1	CAB51256.1	AKG42484.1
1928	AGI91033.1	BAC73746.1	CAB51253.1	AKG42481.1
1929	AGI91034.1	BAC73747.1	CAB51252.1	AKG42480.1
1930	AGI91035.1	BAC73748.1	CAB51251.1	AKG42479.1
1931	AGI91036.1	BAC73749.1	CAB51250.1	AKG42478.1
1932	AGI91037.1	BAC73750.1	CAB51249.1	AKG42477.1
1933	AGI91039.1	BAC73752.1	CAD55295.1	AKG42476.1
1934	AGI91040.1	BAC73753.1	CAB39888.1	AKG42475.1
1935	AGI91044.1	BAC73756.1	CAB39885.1	AKG42473.1
1936	AGI91045.1	BAC73757.1	CAB39884.1	AKG42471.1
1937	AGI91046.1	BAC73758.1	CAB39883.1	AKG42470.1
1938	AGI91048.1	BAC73760.1	CAB39881.1	AKG42468.1
1939	AGI91049.1	BAC73761.1	CAB39880.1	AKG42467.1
1940	AGI91050.1	BAC73762.1	CAB39879.1	AKG42466.1
1941	AGI91051.1	BAC73763.1	CAB39878.1	AKG42465.1
1942	AGI91052.1	BAC73764.1	CAB39877.1	AKG42464.1
1943	AGI91053.1	BAC73765.1	CAB39876.1	AKG42463.1
1944	AGI91055.1	BAC73767.1	CAB39874.1	AKG42461.1
1945	AGI91062.1	BAC73769.1	CAB39867.1	AKG42458.1
1946	AGI91065.1	BAC73772.1	CAB39864.1	AKG42457.1
1947	AGI91066.1	BAC73773.1	CAB39863.1	AKG42456.1
1948	AGI91067.1	BAC73774.1	CAB39862.1	AKG42455.1
1949	AGI91070.1	BAC73778.1	CAB39859.1	AKG42454.1
1950	AGI91073.1	BAC73782.1	CAB39856.1	AKG42453.1
1951	AGI91076.1	BAC73785.1	CAB51974.1	AKG42450.1
1952	AGI91077.1	BAC73786.1	CAB51973.1	AKG42448.1
1953	AGI91079.1	BAC73790.1	CAB51971.1	AKG42446.1
1954	AGI91080.1	BAC73791.1	CAB51970.1	AKG42445.1
1955	AGI91081.1	BAC73792.1	CAB51969.1	AKG42444.1
1956	AGI91082.1	BAC73793.1	CAB51968.1	AKG42443.1
1957	AGI91086.1	BAC73798.1	CAB51962.1	AKG42440.1
1958	AGI91087.1	BAC73799.1	CAB51961.1	AKG42439.1
1959	AGI91088.1	BAC73800.1	CAB51960.1	AKG42438.1
1960	AGI91089.1	BAC73802.1	CAB51959.1	AKG42437.1
1961	AGI91090.1	BAC73803.1	CAB51958.1	AKG42435.1
1962	AGI91091.1	BAC73804.1	CAB51957.1	AKG42433.1
1963	AGI91092.1	BAC73805.1	CAB51956.1	AKG42432.1
1964	AGI91093.1	BAC73806.1	CAD55293.1	AKG42431.1
1965	AGI91094.1	BAC73808.1	CAB61699.1	AKG42430.1
1966	AGI91095.1	BAC73809.1	CAD55292.1	AKG42429.1
1967	AGI91096.1	BAC73810.1	CAB52013.1	AKG42428.1
1968	AGI91097.1	BAC73811.1	CAB52012.1	AKG42427.1
1969	AGI91099.1	BAC73813.1	CAB52010.1	AKG42425.1
1970	AGI91100.1	BAC73815.1	CAB52009.1	AKG42424.1
1971	AGI91103.1	BAC73819.1	CAB52007.1	AKG42422.1
1972	AGI91104.1	BAC73820.1	CAB52006.1	AKG42421.1
1973	AGI91105.1	BAC73821.1	CAB52005.1	AKG42420.1
1974	AGI91106.1	BAC73822.1	CAB52004.1	AKG42419.1
1975	AGI91107.1	BAC73823.1	CAB52003.1	AKG42418.1
1976	AGI91108.1	BAC73824.1	CAB52002.1	AKG42417.1
1977	AGI91109.1	BAC73825.1	CAB52001.1	AKG42416.1
1978	AGI91110.1	BAC73826.1	CAB52000.1	AKG42415.1
1979	AGI91111.1	BAC73827.1	CAB51999.1	AKG42414.1
1980	AGI91112.1	BAC73828.1	CAB51998.1	AKG42413.1
1981	AGI91113.1	BAC73829.1	CAB51997.1	AKG42412.1
1982	AGI91114.1	BAC73830.1	CAB51996.1	AKG42411.1
1983	AGI91115.1	BAC73831.1	CAB51995.1	AKG42410.1
1984	AGI91116.1	BAC73832.1	CAB51994.1	AKG42409.1
1985	AGI91117.1	BAC73833.1	CAB51993.1	AKG42408.1
1986	AGI91118.1	BAC73834.1	CAB51992.1	AKG42407.1
1987	AGI91119.1	BAC73835.1	CAB51991.1	AKG42406.1
1988	AGI91120.1	BAC73836.1	CAB51990.1	AKG42405.1
1989	AGI91121.1	BAC73837.1	CAB51989.1	AKG42404.1
1990	AGI91122.1	BAC73838.1	CAB51988.1	AKG42403.1
1991	AGI91123.1	BAC73839.1	CAB51987.1	AKG42402.1
1992	AGI91125.1	BAC73841.1	CAB51985.1	AKG42400.1
1993	AGI91126.1	BAC73842.1	CAB51984.1	AKG42399.1
1994	AGI91127.1	BAC73843.1	CAB51983.1	AKG42398.1
1995	AGI91128.1	BAC73844.1	CAB51982.1	AKG42397.1
1996	AGI91130.1	BAC73846.1	CAB51980.1	AKG42396.1
[truncated: 12,370 more rows]
