# Supplementary material for: Deciphering the streamlined genome of Streptomyces xiamenensis 318 as the producer of the anti-fibrotic drug candidate xiamenmycin
Source: Sci Rep. 2016 Jan 8;6:18977. doi: 10.1038/srep18977 (PMC4705527; doi:10.1038/srep18977)
Supplement: Supplementary Table S4 [file srep18977-s3.xls]

## Sheet: comparison
Supplementary Table S4, Paralogue analysis of S. albus J1074, S. avermitilis, S. coelicolor A3(2) and S. xiamenensis 318
#self-vs-self comparison
#orthomcl cutoff: identity 50%; coveragy 50%; evalue 1e-5; score 40; MCL Markov clustering inflation index 1.5
	Total CDSs	Paralog numbers	CDSs in paralogs	CDSs with paralog (%)	CDSs with no-paralog (%)
S. albus	5832	262	666	0.114198	0.885802
S. avermitilis	7676	493	1256	0.163627	0.836373
S. coelicolor	8154	610	1493	0.1831	0.8169
S. xiamenensis	5491	227	565	0.102896	0.897104

## Sheet: S.xiamenensis
GROUP1: xim|AKG43671.1 xim|AKG41550.1 xim|AKG41867.1 xim|AKG44458.1 xim|AKG45531.1 xim|AKG42477.1 xim|AKG42680.1 xim|AKG43672.1 xim|AKG43709.1 xim|AKG42179.1 xim|AKG42443.1 xim|AKG42630.1 xim|AKG43178.1 xim|AKG44709.1 xim|AKG46589.1
GROUP2: xim|AKG41642.1 xim|AKG43110.1 xim|AKG46372.1 xim|AKG41950.1 xim|AKG46603.1 xim|AKG43109.1 xim|AKG44527.1 xim|AKG45203.1 xim|AKG45814.1
GROUP3: xim|AKG43021.1 xim|AKG44897.1 xim|AKG43778.1 xim|AKG44751.1 xim|AKG44826.1 xim|AKG45473.1 xim|AKG46012.1 xim|AKG44752.1 xim|AKG44692.1
GROUP4: xim|AKG42058.1 xim|AKG42536.1 xim|AKG44628.1 xim|AKG44841.1 xim|AKG45736.1 xim|AKG45740.1 xim|AKG46396.1 xim|AKG46438.1
GROUP5: xim|AKG42966.1 xim|AKG44252.1 xim|AKG45076.1 xim|AKG45081.1 xim|AKG45091.1 xim|AKG46153.1 xim|AKG45550.1 xim|AKG45645.1
GROUP6: xim|AKG44253.1 xim|AKG45075.1 xim|AKG45080.1 xim|AKG45092.1 xim|AKG46152.1 xim|AKG45644.1
GROUP7: xim|AKG41886.1 xim|AKG41887.1 xim|AKG44640.1 xim|AKG42177.1 xim|AKG42178.1
GROUP8: xim|AKG41920.1 xim|AKG42573.1 xim|AKG42013.1 xim|AKG43749.1 xim|AKG44077.1
GROUP9: xim|AKG42228.1 xim|AKG45579.1 xim|AKG44167.1 xim|AKG45577.1 xim|AKG45189.1
GROUP10: xim|AKG43599.1 xim|AKG43918.1 xim|AKG44555.1 xim|AKG44591.1 xim|AKG45988.1
GROUP11: xim|AKG44402.1 xim|AKG44403.1 xim|AKG44614.1 xim|AKG44615.1 xim|AKG44616.1
GROUP12: xim|AKG41528.1 xim|AKG41975.1 xim|AKG46387.1 xim|AKG43732.1
GROUP13: xim|AKG41578.1 xim|AKG41601.1 xim|AKG41811.1 xim|AKG44410.1
GROUP14: xim|AKG41779.1 xim|AKG43597.1 xim|AKG43637.1 xim|AKG44282.1
GROUP15: xim|AKG41963.1 xim|AKG44406.1 xim|AKG44619.1 xim|AKG44894.1
GROUP16: xim|AKG42296.1 xim|AKG43230.1 xim|AKG42962.1 xim|AKG43713.1
GROUP17: xim|AKG42544.1 xim|AKG43228.1 xim|AKG43738.1 xim|AKG44612.1
GROUP18: xim|AKG42746.1 xim|AKG45974.1 xim|AKG46842.1 xim|AKG43651.1
GROUP19: xim|AKG42857.1 xim|AKG43403.1 xim|AKG43982.1 xim|AKG46824.1
GROUP20: xim|AKG43239.1 xim|AKG43957.1 xim|AKG43958.1 xim|AKG45378.1
GROUP21: xim|AKG43708.1 xim|AKG44940.1 xim|AKG45562.1 xim|AKG45564.1
GROUP22: xim|AKG44185.1 xim|AKG46139.1 xim|AKG46686.1 xim|AKG46687.1
GROUP23: xim|AKG44414.1 xim|AKG44415.1 xim|AKG45317.1 xim|AKG45360.1
GROUP24: xim|AKG44949.1 xim|AKG44965.1 xim|AKG44966.1 xim|AKG45265.1
GROUP25: xim|AKG44973.1 xim|AKG44974.1 xim|AKG44987.1 xim|AKG44990.1
GROUP26: xim|AKG41477.1 xim|AKG42114.1 xim|AKG44757.1
GROUP27: xim|AKG41583.1 xim|AKG42694.1 xim|AKG43044.1
GROUP28: xim|AKG41964.1 xim|AKG44407.1 xim|AKG44620.1
GROUP29: xim|AKG42263.1 xim|AKG42360.1 xim|AKG46769.1
GROUP30: xim|AKG42264.1 xim|AKG42361.1 xim|AKG46770.1
GROUP31: xim|AKG42273.1 xim|AKG43368.1 xim|AKG45407.1
GROUP32: xim|AKG42521.1 xim|AKG43555.1 xim|AKG45205.1
GROUP33: xim|AKG42541.1 xim|AKG46841.1 xim|AKG45027.1
GROUP34: xim|AKG42788.1 xim|AKG43414.1 xim|AKG45953.1
GROUP35: xim|AKG42975.1 xim|AKG43773.1 xim|AKG43774.1
GROUP36: xim|AKG43023.1 xim|AKG43101.1 xim|AKG44828.1
GROUP37: xim|AKG43102.1 xim|AKG44829.1 xim|AKG44893.1
GROUP38: xim|AKG43254.1 xim|AKG46707.1 xim|AKG43699.1
GROUP39: xim|AKG43337.1 xim|AKG46414.1 xim|AKG46632.1
GROUP40: xim|AKG43360.1 xim|AKG45183.1 xim|AKG46527.1
GROUP41: xim|AKG43362.1 xim|AKG45185.1 xim|AKG46510.1
GROUP42: xim|AKG43736.1 xim|AKG46077.1 xim|AKG46388.1
GROUP43: xim|AKG44413.1 xim|AKG45318.1 xim|AKG45359.1
GROUP44: xim|AKG44445.1 xim|AKG44565.1 xim|AKG44570.1
GROUP45: xim|AKG44504.1 xim|AKG45225.1 xim|AKG45384.1
GROUP46: xim|AKG45583.1 xim|AKG45584.1 xim|AKG45237.1
GROUP47: xim|AKG44963.1 xim|AKG45230.1 xim|AKG45263.1
GROUP48: xim|AKG45192.1 xim|AKG45193.1 xim|AKG45194.1
GROUP49: xim|AKG45313.1 xim|AKG45393.1 xim|AKG45906.1
GROUP50: xim|AKG45430.1 xim|AKG45734.1 xim|AKG45738.1
GROUP51: xim|AKG41402.1 xim|AKG46832.1
GROUP52: xim|AKG41404.1 xim|AKG45774.1
GROUP53: xim|AKG41405.1 xim|AKG41417.1
GROUP54: xim|AKG41410.1 xim|AKG42245.1
GROUP55: xim|AKG41414.1 xim|AKG41655.1
GROUP56: xim|AKG41419.1 xim|AKG46276.1
GROUP57: xim|AKG41423.1 xim|AKG42116.1
GROUP58: xim|AKG41435.1 xim|AKG45604.1
GROUP59: xim|AKG41444.1 xim|AKG41493.1
GROUP60: xim|AKG41449.1 xim|AKG42225.1
GROUP61: xim|AKG41450.1 xim|AKG42226.1
GROUP62: xim|AKG41464.1 xim|AKG41587.1
GROUP63: xim|AKG41497.1 xim|AKG43415.1
GROUP64: xim|AKG41500.1 xim|AKG44970.1
GROUP65: xim|AKG41521.1 xim|AKG42060.1
GROUP66: xim|AKG41526.1 xim|AKG46382.1
GROUP67: xim|AKG41527.1 xim|AKG45679.1
GROUP68: xim|AKG41529.1 xim|AKG41976.1
GROUP69: xim|AKG41542.1 xim|AKG42819.1
GROUP70: xim|AKG41548.1 xim|AKG44013.1
GROUP71: xim|AKG41560.1 xim|AKG41605.1
GROUP72: xim|AKG41580.1 xim|AKG41581.1
GROUP73: xim|AKG41597.1 xim|AKG46092.1
GROUP74: xim|AKG41599.1 xim|AKG46638.1
GROUP75: xim|AKG41603.1 xim|AKG46331.1
GROUP76: xim|AKG41611.1 xim|AKG46359.1
GROUP77: xim|AKG41613.1 xim|AKG46358.1
GROUP78: xim|AKG41651.1 xim|AKG42266.1
GROUP79: xim|AKG41656.1 xim|AKG42731.1
GROUP80: xim|AKG41792.1 xim|AKG42445.1
GROUP81: xim|AKG41803.1 xim|AKG42014.1
GROUP82: xim|AKG41810.1 xim|AKG44411.1
GROUP83: xim|AKG41888.1 xim|AKG46203.1
GROUP84: xim|AKG41914.1 xim|AKG46613.1
GROUP85: xim|AKG41941.1 xim|AKG42205.1
GROUP86: xim|AKG41949.1 xim|AKG46602.1
GROUP87: xim|AKG41954.1 xim|AKG42851.1
GROUP88: xim|AKG41956.1 xim|AKG41968.1
GROUP89: xim|AKG41970.1 xim|AKG46702.1
GROUP90: xim|AKG41996.1 xim|AKG46821.1
GROUP91: xim|AKG42003.1 xim|AKG45052.1
GROUP92: xim|AKG42004.1 xim|AKG46031.1
GROUP93: xim|AKG42005.1 xim|AKG45844.1
GROUP94: xim|AKG42010.1 xim|AKG44951.1
GROUP95: xim|AKG42011.1 xim|AKG42575.1
GROUP96: xim|AKG42012.1 xim|AKG42574.1
GROUP97: xim|AKG42034.1 xim|AKG46328.1
GROUP98: xim|AKG42035.1 xim|AKG44229.1
GROUP99: xim|AKG42040.1 xim|AKG42525.1
GROUP100: xim|AKG42048.1 xim|AKG42049.1
GROUP101: xim|AKG42055.1 xim|AKG43359.1
GROUP102: xim|AKG42078.1 xim|AKG44245.1
GROUP103: xim|AKG42081.1 xim|AKG46751.1
GROUP104: xim|AKG42092.1 xim|AKG42093.1
GROUP105: xim|AKG42111.1 xim|AKG44760.1
GROUP106: xim|AKG42129.1 xim|AKG42130.1
GROUP107: xim|AKG42131.1 xim|AKG42403.1
GROUP108: xim|AKG42154.1 xim|AKG45341.1
GROUP109: xim|AKG42172.1 xim|AKG42988.1
GROUP110: xim|AKG42188.1 xim|AKG44421.1
GROUP111: xim|AKG42189.1 xim|AKG44422.1
GROUP112: xim|AKG42249.1 xim|AKG45886.1
GROUP113: xim|AKG42325.1 xim|AKG45617.1
GROUP114: xim|AKG42348.1 xim|AKG43852.1
GROUP115: xim|AKG42358.1 xim|AKG43308.1
GROUP116: xim|AKG42365.1 xim|AKG42935.1
GROUP117: xim|AKG42441.1 xim|AKG43847.1
GROUP118: xim|AKG42450.1 xim|AKG46113.1
GROUP119: xim|AKG42461.1 xim|AKG43851.1
GROUP120: xim|AKG42493.1 xim|AKG42676.1
GROUP121: xim|AKG42524.1 xim|AKG42529.1
GROUP122: xim|AKG42583.1 xim|AKG42801.1
GROUP123: xim|AKG42584.1 xim|AKG42802.1
GROUP124: xim|AKG42596.1 xim|AKG45624.1
GROUP125: xim|AKG42625.1 xim|AKG44498.1
GROUP126: xim|AKG42631.1 xim|AKG42707.1
GROUP127: xim|AKG42672.1 xim|AKG44539.1
GROUP128: xim|AKG42695.1 xim|AKG44427.1
GROUP129: xim|AKG42739.1 xim|AKG44663.1
GROUP130: xim|AKG42774.1 xim|AKG45981.1
GROUP131: xim|AKG42926.1 xim|AKG45287.1
GROUP132: xim|AKG42946.1 xim|AKG43058.1
GROUP133: xim|AKG42947.1 xim|AKG44925.1
GROUP134: xim|AKG42948.1 xim|AKG44926.1
GROUP135: xim|AKG42954.1 xim|AKG44132.1
GROUP136: xim|AKG42956.1 xim|AKG44129.1
GROUP137: xim|AKG42979.1 xim|AKG44171.1
GROUP138: xim|AKG42983.1 xim|AKG42985.1
GROUP139: xim|AKG42990.1 xim|AKG46164.1
GROUP140: xim|AKG43004.1 xim|AKG45664.1
GROUP141: xim|AKG43007.1 xim|AKG44572.1
GROUP142: xim|AKG43019.1 xim|AKG43379.1
GROUP143: xim|AKG43029.1 xim|AKG44123.1
GROUP144: xim|AKG43098.1 xim|AKG43099.1
GROUP145: xim|AKG43130.1 xim|AKG43131.1
GROUP146: xim|AKG43135.1 xim|AKG44754.1
GROUP147: xim|AKG43152.1 xim|AKG46422.1
GROUP148: xim|AKG43155.1 xim|AKG43535.1
GROUP149: xim|AKG43183.1 xim|AKG44509.1
GROUP150: xim|AKG43268.1 xim|AKG44364.1
GROUP151: xim|AKG43273.1 xim|AKG46336.1
GROUP152: xim|AKG43274.1 xim|AKG46443.1
GROUP153: xim|AKG43344.1 xim|AKG44745.1
GROUP154: xim|AKG43352.1 xim|AKG46492.1
GROUP155: xim|AKG43357.1 xim|AKG43873.1
GROUP156: xim|AKG43358.1 xim|AKG43729.1
GROUP157: xim|AKG43412.1 xim|AKG44092.1
GROUP158: xim|AKG43458.1 xim|AKG43726.1
GROUP159: xim|AKG43485.1 xim|AKG46669.1
GROUP160: xim|AKG43551.1 xim|AKG43580.1
GROUP161: xim|AKG43553.1 xim|AKG43554.1
GROUP162: xim|AKG43558.1 xim|AKG44725.1
GROUP163: xim|AKG43612.1 xim|AKG45035.1
GROUP164: xim|AKG43622.1 xim|AKG44571.1
GROUP165: xim|AKG43658.1 xim|AKG46733.1
GROUP166: xim|AKG43727.1 xim|AKG45764.1
GROUP167: xim|AKG43731.1 xim|AKG44040.1
GROUP168: xim|AKG43771.1 xim|AKG43776.1
GROUP169: xim|AKG43798.1 xim|AKG46648.1
GROUP170: xim|AKG43814.1 xim|AKG43816.1
GROUP171: xim|AKG43849.1 xim|AKG44083.1
GROUP172: xim|AKG43937.1 xim|AKG46517.1
GROUP173: xim|AKG43983.1 xim|AKG44088.1
GROUP174: xim|AKG44044.1 xim|AKG46844.1
GROUP175: xim|AKG44080.1 xim|AKG45993.1
GROUP176: xim|AKG44116.1 xim|AKG46135.1
GROUP177: xim|AKG44145.1 xim|AKG44158.1
GROUP178: xim|AKG44228.1 xim|AKG46850.1
GROUP179: xim|AKG44340.1 xim|AKG45989.1
GROUP180: xim|AKG44381.1 xim|AKG46375.1
GROUP181: xim|AKG44404.1 xim|AKG44617.1
GROUP182: xim|AKG44405.1 xim|AKG44618.1
GROUP183: xim|AKG44431.1 xim|AKG44432.1
GROUP184: xim|AKG44446.1 xim|AKG44448.1
GROUP185: xim|AKG44554.1 xim|AKG45285.1
GROUP186: xim|AKG44557.1 xim|AKG44704.1
GROUP187: xim|AKG44643.1 xim|AKG46278.1
GROUP188: xim|AKG44655.1 xim|AKG46115.1
GROUP189: xim|AKG44697.1 xim|AKG44779.1
GROUP190: xim|AKG44739.1 xim|AKG44847.1
GROUP191: xim|AKG44794.1 xim|AKG46710.1
GROUP192: xim|AKG44836.1 xim|AKG45608.1
GROUP193: xim|AKG44866.1 xim|AKG44891.1
GROUP194: xim|AKG44914.1 xim|AKG45730.1
GROUP195: xim|AKG44962.1 xim|AKG44984.1
GROUP196: xim|AKG44977.1 xim|AKG44982.1
GROUP197: xim|AKG45029.1 xim|AKG45209.1
GROUP198: xim|AKG45073.1 xim|AKG45078.1
GROUP199: xim|AKG45074.1 xim|AKG45079.1
GROUP200: xim|AKG45101.1 xim|AKG46548.1
GROUP201: xim|AKG45134.1 xim|AKG45445.1
GROUP202: xim|AKG45139.1 xim|AKG45140.1
GROUP203: xim|AKG45252.1 xim|AKG45390.1
GROUP204: xim|AKG45261.1 xim|AKG46090.1
GROUP205: xim|AKG45272.1 xim|AKG46514.1
GROUP206: xim|AKG45337.1 xim|AKG46460.1
GROUP207: xim|AKG45345.1 xim|AKG45348.1
GROUP208: xim|AKG45355.1 xim|AKG45633.1
GROUP209: xim|AKG45460.1 xim|AKG45466.1
GROUP210: xim|AKG45477.1 xim|AKG45478.1
GROUP211: xim|AKG45494.1 xim|AKG45505.1
GROUP212: xim|AKG45545.1 xim|AKG45923.1
GROUP213: xim|AKG45623.1 xim|AKG46249.1
GROUP214: xim|AKG45707.1 xim|AKG45710.1
GROUP215: xim|AKG45735.1 xim|AKG45739.1
GROUP216: xim|AKG45797.1 xim|AKG45798.1
GROUP217: xim|AKG45864.1 xim|AKG45865.1
GROUP218: xim|AKG45932.1 xim|AKG46417.1
GROUP219: xim|AKG46029.1 xim|AKG46306.1
GROUP220: xim|AKG46137.1 xim|AKG46609.1
GROUP221: xim|AKG46244.1 xim|AKG46754.1
GROUP222: xim|AKG46301.1 xim|AKG46418.1
GROUP223: xim|AKG46364.1 xim|AKG46506.1
GROUP224: xim|AKG46368.1 xim|AKG46642.1
GROUP225: xim|AKG46395.1 xim|AKG46437.1
GROUP226: xim|AKG46522.1 xim|AKG46573.1
GROUP227: xim|AKG46855.1 xim|AKV72205.1

## Sheet: S.albus
GROUP1: alb|AGI87684.1 alb|AGI87685.1 alb|AGI88205.1 alb|AGI88808.1 alb|AGI88950.1 alb|AGI88951.1 alb|AGI89569.1 alb|AGI89691.1 alb|AGI88809.1 alb|AGI88810.1 alb|AGI88811.1 alb|AGI89692.1 alb|AGI88316.1 alb|AGI91868.1 alb|AGI88581.1
GROUP2: alb|AGI86483.1 alb|AGI88746.1 alb|AGI91587.1 alb|AGI86963.1 alb|AGI87845.1 alb|AGI88494.1 alb|AGI91490.1 alb|AGI89548.1 alb|AGI89812.1 alb|AGI91037.1 alb|AGI91272.1 alb|AGI90844.1
GROUP3: alb|AGI86589.1 alb|AGI86655.1 alb|AGI87211.1 alb|AGI87661.1 alb|AGI87665.1 alb|AGI87891.1 alb|AGI88659.1 alb|AGI88713.1 alb|AGI91518.1 alb|AGI91751.1
GROUP4: alb|AGI88199.1 alb|AGI88548.1 alb|AGI88564.1 alb|AGI88566.1 alb|AGI88569.1 alb|AGI88615.1 alb|AGI88865.1 alb|AGI88908.1 alb|AGI90263.1 alb|AGI90410.1
GROUP5: alb|AGI88198.1 alb|AGI88549.1 alb|AGI88570.1 alb|AGI88616.1 alb|AGI88866.1 alb|AGI88909.1 alb|AGI90262.1 alb|AGI90409.1
GROUP6: alb|AGI88207.1 alb|AGI88806.1 alb|AGI88953.1 alb|AGI89012.1 alb|AGI89647.1 alb|AGI89689.1 alb|AGI89998.1 alb|AGI89148.1
GROUP7: alb|AGI86410.1 alb|AGI89045.1 alb|AGI89046.1 alb|AGI89305.1 alb|AGI89531.1 alb|AGI89713.1 alb|AGI92239.1
GROUP8: alb|AGI88665.1 alb|AGI89485.1 alb|AGI90377.1 alb|AGI88829.1 alb|AGI89694.1 alb|AGI92163.1
GROUP9: alb|AGI88698.1 alb|AGI88766.1 alb|AGI88870.1 alb|AGI89923.1 alb|AGI91178.1 alb|AGI89370.1
GROUP10: alb|AGI92157.1 alb|AGI92158.1 alb|AGI92159.1 alb|AGI92160.1 alb|AGI92161.1 alb|AGI92164.1
GROUP11: alb|AGI86636.1 alb|AGI90655.1 alb|AGI86637.1 alb|AGI90654.1 alb|AGI91872.1
GROUP12: alb|AGI86855.1 alb|AGI86922.1 alb|AGI87251.1 alb|AGI88706.1 alb|AGI89496.1
GROUP13: alb|AGI87876.1 alb|AGI87951.1 alb|AGI88345.1 alb|AGI89235.1 alb|AGI89236.1
GROUP14: alb|AGI88606.1 alb|AGI90179.1 alb|AGI92052.1 alb|AGI89001.1 alb|AGI89615.1
GROUP15: alb|AGI86463.1 alb|AGI88869.1 alb|AGI89185.1 alb|AGI91179.1
GROUP16: alb|AGI86748.1 alb|AGI86805.1 alb|AGI89922.1 alb|AGI91071.1
GROUP17: alb|AGI86806.1 alb|AGI87011.1 alb|AGI90443.1 alb|AGI91929.1
GROUP18: alb|AGI86831.1 alb|AGI87424.1 alb|AGI89827.1 alb|AGI91944.1
GROUP19: alb|AGI86903.1 alb|AGI87481.1 alb|AGI87929.1 alb|AGI91398.1
GROUP20: alb|AGI87692.1 alb|AGI91874.1 alb|AGI91875.1 alb|AGI90785.1
GROUP21: alb|AGI88209.1 alb|AGI88805.1 alb|AGI88955.1 alb|AGI89645.1
GROUP22: alb|AGI88526.1 alb|AGI88527.1 alb|AGI91468.1 alb|AGI91469.1
GROUP23: alb|AGI88788.1 alb|AGI89179.1 alb|AGI90852.1 alb|AGI90853.1
GROUP24: alb|AGI89113.1 alb|AGI91424.1 alb|AGI90147.1 alb|AGI90149.1
GROUP25: alb|AGI89788.1 alb|AGI89791.1 alb|AGI89789.1 alb|AGI89790.1
GROUP26: alb|AGI86530.1 alb|AGI86612.1 alb|AGI91199.1
GROUP27: alb|AGI86550.1 alb|AGI86974.1 alb|AGI89503.1
GROUP28: alb|AGI86615.1 alb|AGI91403.1 alb|AGI91405.1
GROUP29: alb|AGI86722.1 alb|AGI87374.1 alb|AGI91070.1
GROUP30: alb|AGI86724.1 alb|AGI88355.1 alb|AGI90509.1
GROUP31: alb|AGI86733.1 alb|AGI87753.1 alb|AGI87754.1
GROUP32: alb|AGI86734.1 alb|AGI87398.1 alb|AGI87757.1
GROUP33: alb|AGI86872.1 alb|AGI89505.1 alb|AGI89638.1
GROUP34: alb|AGI86874.1 alb|AGI89640.1 alb|AGI89506.1
GROUP35: alb|AGI87019.1 alb|AGI87246.1 alb|AGI91047.1
GROUP36: alb|AGI87042.1 alb|AGI87981.1 alb|AGI90462.1
GROUP37: alb|AGI87125.1 alb|AGI87782.1 alb|AGI88097.1
GROUP38: alb|AGI87250.1 alb|AGI89239.1 alb|AGI90956.1
GROUP39: alb|AGI87341.1 alb|AGI88203.1 alb|AGI87717.1
GROUP40: alb|AGI87375.1 alb|AGI90013.1 alb|AGI87379.1
GROUP41: alb|AGI87383.1 alb|AGI89486.1 alb|AGI89798.1
GROUP42: alb|AGI87433.1 alb|AGI90965.1 alb|AGI90970.1
GROUP43: alb|AGI87442.1 alb|AGI90799.1 alb|AGI88517.1
GROUP44: alb|AGI89649.1 alb|AGI89009.1 alb|AGI89010.1
GROUP45: alb|AGI87740.1 alb|AGI88077.1 alb|AGI88082.1
GROUP46: alb|AGI87771.1 alb|AGI87772.1 alb|AGI90366.1
GROUP47: alb|AGI87831.1 alb|AGI87833.1 alb|AGI89796.1
GROUP48: alb|AGI87846.1 alb|AGI87847.1 alb|AGI91725.1
GROUP49: alb|AGI87969.1 alb|AGI91901.1 alb|AGI92089.1
GROUP50: alb|AGI88091.1 alb|AGI88092.1 alb|AGI90059.1
GROUP51: alb|AGI88186.1 alb|AGI89779.1 alb|AGI92117.1
GROUP52: alb|AGI88206.1 alb|AGI88952.1 alb|AGI89690.1
GROUP53: alb|AGI88208.1 alb|AGI89013.1 alb|AGI89646.1
GROUP54: alb|AGI88276.1 alb|AGI88939.1 alb|AGI88341.1
GROUP55: alb|AGI88351.1 alb|AGI90504.1 alb|AGI91914.1
GROUP56: alb|AGI88559.1 alb|AGI89728.1 alb|AGI88900.1
GROUP57: alb|AGI88674.1 alb|AGI90308.1 alb|AGI90526.1
GROUP58: alb|AGI88992.1 alb|AGI89891.1 alb|AGI91510.1
GROUP59: alb|AGI89205.1 alb|AGI89805.1 alb|AGI90896.1
GROUP60: alb|AGI89382.1 alb|AGI89409.1 alb|AGI89408.1
GROUP61: alb|AGI89594.1 alb|AGI89612.1 alb|AGI90112.1
GROUP62: alb|AGI89932.1 alb|AGI89933.1 alb|AGI89936.1
GROUP63: alb|AGI90511.1 alb|AGI91268.1 alb|AGI91269.1
GROUP64: alb|AGI90642.1 alb|AGI90643.1 alb|AGI90645.1
GROUP65: alb|AGI91080.1 alb|AGI91597.1 alb|AGI91881.1
GROUP66: alb|AGI86409.1 alb|AGI92240.1
GROUP67: alb|AGI86411.1 alb|AGI92238.1
GROUP68: alb|AGI86412.1 alb|AGI92237.1
GROUP69: alb|AGI86413.1 alb|AGI92236.1
GROUP70: alb|AGI86414.1 alb|AGI92235.1
GROUP71: alb|AGI86415.1 alb|AGI92234.1
GROUP72: alb|AGI86416.1 alb|AGI92233.1
GROUP73: alb|AGI86417.1 alb|AGI92232.1
GROUP74: alb|AGI86418.1 alb|AGI92231.1
GROUP75: alb|AGI86419.1 alb|AGI92230.1
GROUP76: alb|AGI86420.1 alb|AGI92229.1
GROUP77: alb|AGI86421.1 alb|AGI92228.1
GROUP78: alb|AGI86422.1 alb|AGI92227.1
GROUP79: alb|AGI86423.1 alb|AGI92226.1
GROUP80: alb|AGI86424.1 alb|AGI92225.1
GROUP81: alb|AGI86425.1 alb|AGI92224.1
GROUP82: alb|AGI86426.1 alb|AGI92223.1
GROUP83: alb|AGI86427.1 alb|AGI92222.1
GROUP84: alb|AGI86428.1 alb|AGI92221.1
GROUP85: alb|AGI86429.1 alb|AGI92220.1
GROUP86: alb|AGI86437.1 alb|AGI91759.1
GROUP87: alb|AGI86524.1 alb|AGI90924.1
GROUP88: alb|AGI86527.1 alb|AGI87988.1
GROUP89: alb|AGI86528.1 alb|AGI89402.1
GROUP90: alb|AGI86529.1 alb|AGI91320.1
GROUP91: alb|AGI86532.1 alb|AGI86801.1
GROUP92: alb|AGI86551.1 alb|AGI89501.1
GROUP93: alb|AGI86557.1 alb|AGI86738.1
GROUP94: alb|AGI86559.1 alb|AGI90573.1
GROUP95: alb|AGI86584.1 alb|AGI90547.1
GROUP96: alb|AGI86587.1 alb|AGI91749.1
GROUP97: alb|AGI86596.1 alb|AGI86953.1
GROUP98: alb|AGI86604.1 alb|AGI87735.1
GROUP99: alb|AGI86616.1 alb|AGI86739.1
GROUP100: alb|AGI86619.1 alb|AGI91437.1
GROUP101: alb|AGI86678.1 alb|AGI89436.1
GROUP102: alb|AGI86718.1 alb|AGI91861.1
GROUP103: alb|AGI86720.1 alb|AGI88299.1
GROUP104: alb|AGI86729.1 alb|AGI92004.1
GROUP105: alb|AGI86732.1 alb|AGI87755.1
GROUP106: alb|AGI86776.1 alb|AGI87301.1
GROUP107: alb|AGI86834.1 alb|AGI89685.1
GROUP108: alb|AGI86844.1 alb|AGI91467.1
GROUP109: alb|AGI86846.1 alb|AGI90874.1
GROUP110: alb|AGI86853.1 alb|AGI89494.1
GROUP111: alb|AGI86854.1 alb|AGI89495.1
GROUP112: alb|AGI86859.1 alb|AGI90193.1
GROUP113: alb|AGI86864.1 alb|AGI89881.1
GROUP114: alb|AGI86869.1 alb|AGI90009.1
GROUP115: alb|AGI86875.1 alb|AGI87074.1
GROUP116: alb|AGI86913.1 alb|AGI87105.1
GROUP117: alb|AGI86919.1 alb|AGI88068.1
GROUP118: alb|AGI86955.1 alb|AGI91076.1
GROUP119: alb|AGI86966.1 alb|AGI91699.1
GROUP120: alb|AGI86977.1 alb|AGI88681.1
GROUP121: alb|AGI86980.1 alb|AGI91726.1
GROUP122: alb|AGI86988.1 alb|AGI91056.1
GROUP123: alb|AGI86991.1 alb|AGI92184.1
GROUP124: alb|AGI87008.1 alb|AGI90057.1
GROUP125: alb|AGI87014.1 alb|AGI87502.1
GROUP126: alb|AGI87015.1 alb|AGI91796.1
GROUP127: alb|AGI87021.1 alb|AGI87024.1
GROUP128: alb|AGI87032.1 alb|AGI91177.1
GROUP129: alb|AGI87048.1 alb|AGI87348.1
GROUP130: alb|AGI87057.1 alb|AGI88687.1
GROUP131: alb|AGI87058.1 alb|AGI92051.1
GROUP132: alb|AGI87081.1 alb|AGI88521.1
GROUP133: alb|AGI87094.1 alb|AGI88980.1
GROUP134: alb|AGI87133.1 alb|AGI87773.1
GROUP135: alb|AGI87232.1 alb|AGI89153.1
GROUP136: alb|AGI87244.1 alb|AGI89410.1
GROUP137: alb|AGI87248.1 alb|AGI92005.1
GROUP138: alb|AGI87255.1 alb|AGI90010.1
GROUP139: alb|AGI87287.1 alb|AGI90441.1
GROUP140: alb|AGI87289.1 alb|AGI90564.1
GROUP141: alb|AGI87305.1 alb|AGI87307.1
GROUP142: alb|AGI87322.1 alb|AGI91201.1
GROUP143: alb|AGI87350.1 alb|AGI92040.1
GROUP144: alb|AGI87354.1 alb|AGI87752.1
GROUP145: alb|AGI87382.1 alb|AGI87384.1
GROUP146: alb|AGI87397.1 alb|AGI87756.1
GROUP147: alb|AGI87429.1 alb|AGI90969.1
GROUP148: alb|AGI87435.1 alb|AGI91319.1
GROUP149: alb|AGI87444.1 alb|AGI91374.1
GROUP150: alb|AGI87466.1 alb|AGI87467.1
GROUP151: alb|AGI87490.1 alb|AGI89303.1
GROUP152: alb|AGI87614.1 alb|AGI89772.1
GROUP153: alb|AGI87636.1 alb|AGI92006.1
GROUP154: alb|AGI87659.1 alb|AGI87663.1
GROUP155: alb|AGI87660.1 alb|AGI87664.1
GROUP156: alb|AGI87667.1 alb|AGI90359.1
GROUP157: alb|AGI87673.1 alb|AGI87676.1
GROUP158: alb|AGI87762.1 alb|AGI91305.1
GROUP159: alb|AGI87796.1 alb|AGI91898.1
GROUP160: alb|AGI87799.1 alb|AGI91189.1
GROUP161: alb|AGI87809.1 alb|AGI88129.1
GROUP162: alb|AGI87810.1 alb|AGI88128.1
GROUP163: alb|AGI87811.1 alb|AGI88127.1
GROUP164: alb|AGI87821.1 alb|AGI89550.1
GROUP165: alb|AGI87874.1 alb|AGI90985.1
GROUP166: alb|AGI87883.1 alb|AGI89384.1
GROUP167: alb|AGI87926.1 alb|AGI88226.1
GROUP168: alb|AGI87949.1 alb|AGI92008.1
GROUP169: alb|AGI88031.1 alb|AGI91476.1
GROUP170: alb|AGI88073.1 alb|AGI91738.1
GROUP171: alb|AGI88078.1 alb|AGI88083.1
GROUP172: alb|AGI88079.1 alb|AGI88084.1
GROUP173: alb|AGI88080.1 alb|AGI88085.1
GROUP174: alb|AGI88144.1 alb|AGI88618.1
GROUP175: alb|AGI88145.1 alb|AGI88617.1
GROUP176: alb|AGI88167.1 alb|AGI88767.1
GROUP177: alb|AGI88180.1 alb|AGI91626.1
GROUP178: alb|AGI88267.1 alb|AGI89489.1
GROUP179: alb|AGI88352.1 alb|AGI90505.1
GROUP180: alb|AGI88353.1 alb|AGI90506.1
GROUP181: alb|AGI88376.1 alb|AGI89167.1
GROUP182: alb|AGI88382.1 alb|AGI88592.1
GROUP183: alb|AGI88418.1 alb|AGI89567.1
GROUP184: alb|AGI88470.1 alb|AGI91183.1
GROUP185: alb|AGI88472.1 alb|AGI88473.1
GROUP186: alb|AGI88484.1 alb|AGI92148.1
GROUP187: alb|AGI88536.1 alb|AGI92189.1
GROUP188: alb|AGI88537.1 alb|AGI92188.1
GROUP189: alb|AGI88541.1 alb|AGI88542.1
GROUP190: alb|AGI88593.1 alb|AGI91041.1
GROUP191: alb|AGI88612.1 alb|AGI90145.1
GROUP192: alb|AGI88645.1 alb|AGI90354.1
GROUP193: alb|AGI88646.1 alb|AGI90544.1
GROUP194: alb|AGI88765.1 alb|AGI90135.1
GROUP195: alb|AGI88796.1 alb|AGI88842.1
GROUP196: alb|AGI88848.1 alb|AGI90539.1
GROUP197: alb|AGI88849.1 alb|AGI90231.1
GROUP198: alb|AGI88851.1 alb|AGI89696.1
GROUP199: alb|AGI88857.1 alb|AGI89143.1
GROUP200: alb|AGI88871.1 alb|AGI89368.1
GROUP201: alb|AGI88884.1 alb|AGI90399.1
GROUP202: alb|AGI88886.1 alb|AGI91282.1
GROUP203: alb|AGI88894.1 alb|AGI88896.1
GROUP204: alb|AGI88991.1 alb|AGI89442.1
GROUP205: alb|AGI88993.1 alb|AGI89443.1
GROUP206: alb|AGI89025.1 alb|AGI90715.1
GROUP207: alb|AGI89029.1 alb|AGI89848.1
GROUP208: alb|AGI89030.1 alb|AGI89847.1
GROUP209: alb|AGI89036.1 alb|AGI90158.1
GROUP210: alb|AGI89082.1 alb|AGI89896.1
GROUP211: alb|AGI89104.1 alb|AGI90457.1
GROUP212: alb|AGI89132.1 alb|AGI91615.1
GROUP213: alb|AGI89243.1 alb|AGI89784.1
GROUP214: alb|AGI89270.1 alb|AGI89987.1
GROUP215: alb|AGI89309.1 alb|AGI89316.1
GROUP216: alb|AGI89310.1 alb|AGI89317.1
GROUP217: alb|AGI89311.1 alb|AGI89318.1
GROUP218: alb|AGI89312.1 alb|AGI89319.1
GROUP219: alb|AGI89323.1 alb|AGI92002.1
GROUP220: alb|AGI89369.1 alb|AGI90396.1
GROUP221: alb|AGI89379.1 alb|AGI92165.1
GROUP222: alb|AGI89399.1 alb|AGI89412.1
GROUP223: alb|AGI89454.1 alb|AGI90444.1
GROUP224: alb|AGI89470.1 alb|AGI89471.1
GROUP225: alb|AGI89479.1 alb|AGI90442.1
GROUP226: alb|AGI89543.1 alb|AGI92183.1
GROUP227: alb|AGI89562.1 alb|AGI91660.1
GROUP228: alb|AGI89563.1 alb|AGI90126.1
GROUP229: alb|AGI89600.1 alb|AGI91694.1
GROUP230: alb|AGI89616.1 alb|AGI91562.1
GROUP231: alb|AGI89749.1 alb|AGI92091.1
GROUP232: alb|AGI89780.1 alb|AGI92114.1
GROUP233: alb|AGI89781.1 alb|AGI92115.1
GROUP234: alb|AGI89782.1 alb|AGI92116.1
GROUP235: alb|AGI89855.1 alb|AGI90245.1
GROUP236: alb|AGI89941.1 alb|AGI89948.1
GROUP237: alb|AGI89979.1 alb|AGI90022.1
GROUP238: alb|AGI90007.1 alb|AGI91445.1
GROUP239: alb|AGI90014.1 alb|AGI90015.1
GROUP240: alb|AGI90058.1 alb|AGI91817.1
GROUP241: alb|AGI90100.1 alb|AGI91744.1
GROUP242: alb|AGI90106.1 alb|AGI91240.1
GROUP243: alb|AGI90138.1 alb|AGI90472.1
GROUP244: alb|AGI90318.1 alb|AGI91225.1
GROUP245: alb|AGI90451.1 alb|AGI90879.1
GROUP246: alb|AGI90497.1 alb|AGI91822.1
GROUP247: alb|AGI90530.1 alb|AGI92042.1
GROUP248: alb|AGI90533.1 alb|AGI90534.1
GROUP249: alb|AGI90584.1 alb|AGI90637.1
GROUP250: alb|AGI90633.1 alb|AGI90638.1
GROUP251: alb|AGI90651.1 alb|AGI90676.1
GROUP252: alb|AGI90768.1 alb|AGI90914.1
GROUP253: alb|AGI90781.1 alb|AGI91878.1
GROUP254: alb|AGI90783.1 alb|AGI91876.1
GROUP255: alb|AGI90849.1 alb|AGI91021.1
GROUP256: alb|AGI90891.1 alb|AGI92013.1
GROUP257: alb|AGI91122.1 alb|AGI91392.1
GROUP258: alb|AGI91218.1 alb|AGI91886.1
GROUP259: alb|AGI91395.1 alb|AGI91397.1
GROUP260: alb|AGI91484.1 alb|AGI92060.1
GROUP261: alb|AGI91606.1 alb|AGI91607.1
GROUP262: alb|AGI92011.1 alb|AGI92167.1

## Sheet: S.avermitilis
GROUP1: ave|BAC68125.1 ave|BAC68126.1 ave|BAC68128.1 ave|BAC68129.1 ave|BAC68652.1 ave|BAC68653.1 ave|BAC70079.1 ave|BAC70603.1 ave|BAC70606.1 ave|BAC70607.1 ave|BAC70608.1 ave|BAC70610.1 ave|BAC68127.1 ave|BAC68649.1 ave|BAC70609.1 ave|BAC68648.1 ave|BAC70604.1 ave|BAC69262.1
GROUP2: ave|BAC68147.1 ave|BAC68278.1 ave|BAC68296.1 ave|BAC68297.1 ave|BAC68496.1 ave|BAC68634.1 ave|BAC69101.1 ave|BAC70896.1 ave|BAC71863.1 ave|BAC74883.1 ave|BAC75035.1 ave|BAC75189.1 ave|BAC70897.1 ave|BAC71473.1
GROUP3: ave|BAC68641.1 ave|BAC69174.1 ave|BAC70588.1 ave|BAC72166.1 ave|BAC72247.1 ave|BAC72249.1 ave|BAC72393.1 ave|BAC73317.1 ave|BAC73336.1 ave|BAC73750.1 ave|BAC74382.1 ave|BAC74782.1 ave|BAC70149.1 ave|BAC69699.1
GROUP4: ave|BAC73006.1 ave|BAC70853.1 ave|BAC71138.1 ave|BAC71327.1 ave|BAC73119.1 ave|BAC73465.1 ave|BAC72184.1 ave|BAC73678.1 ave|BAC71496.1 ave|BAC73337.1 ave|BAC71761.1 ave|BAC74806.1 ave|BAC72689.1
GROUP5: ave|BAC68965.1 ave|BAC69290.1 ave|BAC69341.1 ave|BAC69893.1 ave|BAC69902.1 ave|BAC70408.1 ave|BAC70412.1 ave|BAC70670.1 ave|BAC71592.1 ave|BAC74416.1 ave|BAC74673.1
GROUP6: ave|BAC68446.1 ave|BAC68481.1 ave|BAC68873.1 ave|BAC69236.1 ave|BAC69864.1 ave|BAC72825.1 ave|BAC74946.1 ave|BAC75017.1
GROUP7: ave|BAC68536.1 ave|BAC68603.1 ave|BAC71619.1 ave|BAC71644.1 ave|BAC71866.1 ave|BAC72159.1 ave|BAC72488.1 ave|BAC72532.1
GROUP8: ave|BAC69674.1 ave|BAC70195.1 ave|BAC70695.1 ave|BAC74113.1 ave|BAC74259.1 ave|BAC74920.1 ave|BAC72939.1 ave|BAC73992.1
GROUP9: ave|BAC70509.1 ave|BAC71799.1 ave|BAC72725.1 ave|BAC70974.1 ave|BAC71137.1 ave|BAC72111.1 ave|BAC71660.1 ave|BAC72183.1
GROUP10: ave|BAC67761.1 ave|BAC67768.1 ave|BAC68514.1 ave|BAC73058.1 ave|BAC73059.1 ave|BAC73060.1 ave|BAC73061.1
GROUP11: ave|BAC68451.1 ave|BAC68797.1 ave|BAC68861.1 ave|BAC71202.1 ave|BAC71898.1 ave|BAC70724.1 ave|BAC71897.1
GROUP12: ave|BAC67966.1 ave|BAC70583.1 ave|BAC74422.1 ave|BAC70091.1 ave|BAC72365.1 ave|BAC73653.1
GROUP13: ave|BAC68122.2 ave|BAC70611.1 ave|BAC75180.2 ave|BAC68123.1 ave|BAC69322.1 ave|BAC71248.1
GROUP14: ave|BAC68131.1 ave|BAC71033.1 ave|BAC71397.1 ave|BAC69474.1 ave|BAC70498.1 ave|BAC70499.1
GROUP15: ave|BAC68223.1 ave|BAC68432.1 ave|BAC68369.1 ave|BAC70741.1 ave|BAC70877.1 ave|BAC72973.1
GROUP16: ave|BAC68582.1 ave|BAC71463.1 ave|BAC69850.1 ave|BAC70447.1 ave|BAC71688.1 ave|BAC73505.1
GROUP17: ave|BAC68757.1 ave|BAC68951.1 ave|BAC69887.1 ave|BAC70240.1 ave|BAC72359.1 ave|BAC73965.1
GROUP18: ave|BAC68963.1 ave|BAC69288.1 ave|BAC69292.1 ave|BAC74670.1 ave|BAC69900.1 ave|BAC74601.1
GROUP19: ave|BAC70477.1 ave|BAC70756.1 ave|BAC70798.1 ave|BAC70857.1 ave|BAC70864.1 ave|BAC70884.1
GROUP20: ave|BAC71238.1 ave|BAC71263.1 ave|BAC71346.1 ave|BAC73142.1 ave|BAC74796.1 ave|BAC75116.1
GROUP21: ave|BAC67823.1 ave|BAC67998.1 ave|BAC68028.2 ave|BAC68687.2 ave|BAC71434.2
GROUP22: ave|BAC67972.1 ave|BAC67999.1 ave|BAC68245.1 ave|BAC75256.1 ave|BAC75259.1
GROUP23: ave|BAC68606.1 ave|BAC71659.1 ave|BAC73515.1 ave|BAC73516.1 ave|BAC75098.1
GROUP24: ave|BAC68685.1 ave|BAC72720.1 ave|BAC72717.1 ave|BAC72722.1 ave|BAC73136.1
GROUP25: ave|BAC68747.1 ave|BAC70505.1 ave|BAC70506.1 ave|BAC73342.1 ave|BAC73381.1
GROUP26: ave|BAC68856.1 ave|BAC73159.1 ave|BAC68857.1 ave|BAC73160.1 ave|BAC74812.1
GROUP27: ave|BAC70854.1 ave|BAC73157.1 ave|BAC74642.1 ave|BAC75334.1 ave|BAC75230.1
GROUP28: ave|BAC68025.3 ave|BAC68190.1 ave|BAC68455.1 ave|BAC75281.1
GROUP29: ave|BAC68255.1 ave|BAC69502.1 ave|BAC71833.1 ave|BAC74615.1
GROUP30: ave|BAC68262.1 ave|BAC71410.1 ave|BAC71669.1 ave|BAC75201.1
GROUP31: ave|BAC68264.1 ave|BAC72969.1 ave|BAC68541.1 ave|BAC69406.1
GROUP32: ave|BAC69267.1 ave|BAC68909.1 ave|BAC71544.1 ave|BAC75165.1
GROUP33: ave|BAC68450.1 ave|BAC68521.1 ave|BAC68799.1 ave|BAC68811.1
GROUP34: ave|BAC68643.1 ave|BAC70571.1 ave|BAC70573.1 ave|BAC74784.1
GROUP35: ave|BAC68762.1 ave|BAC68989.1 ave|BAC73602.1 ave|BAC73351.1
GROUP36: ave|BAC68940.1 ave|BAC74189.1 ave|BAC74346.1 ave|BAC74347.1
GROUP37: ave|BAC69351.1 ave|BAC70131.1 ave|BAC72412.1 ave|BAC74961.1
GROUP38: ave|BAC69751.1 ave|BAC71094.1 ave|BAC70543.1 ave|BAC70617.1
GROUP39: ave|BAC69896.1 ave|BAC71217.1 ave|BAC72858.1 ave|BAC75120.1
GROUP40: ave|BAC69906.1 ave|BAC71910.1 ave|BAC74484.1 ave|BAC69968.1
GROUP41: ave|BAC70476.1 ave|BAC70856.1 ave|BAC70865.1 ave|BAC70883.1
GROUP42: ave|BAC70727.1 ave|BAC72709.1 ave|BAC75325.1 ave|BAC70781.1
GROUP43: ave|BAC70851.1 ave|BAC73467.1 ave|BAC72495.1 ave|BAC73680.1
GROUP44: ave|BAC70946.1 ave|BAC73557.1 ave|BAC72172.1 ave|BAC72173.1
GROUP45: ave|BAC71139.1 ave|BAC71943.1 ave|BAC73967.1 ave|BAC74776.1
GROUP46: ave|BAC71342.1 ave|BAC72590.1 ave|BAC73459.1 ave|BAC73703.1
GROUP47: ave|BAC71663.2 ave|BAC72155.2 ave|BAC75222.1 ave|BAC75224.1
GROUP48: ave|BAC71806.1 ave|BAC73036.1 ave|BAC73147.1 ave|BAC73463.1
GROUP49: ave|BAC71835.1 ave|BAC71867.1 ave|BAC72158.1 ave|BAC74765.1
GROUP50: ave|BAC67711.1 ave|BAC67715.1 ave|BAC75379.1
GROUP51: ave|BAC67752.1 ave|BAC67963.1 ave|BAC68087.1
GROUP52: ave|BAC67755.1 ave|BAC68393.1 ave|BAC75267.1
GROUP53: ave|BAC67766.1 ave|BAC73118.1 ave|BAC67767.1
GROUP54: ave|BAC67786.1 ave|BAC72179.1 ave|BAC67789.1
GROUP55: ave|BAC67792.1 ave|BAC68487.1 ave|BAC75145.1
GROUP56: ave|BAC67808.1 ave|BAC67960.1 ave|BAC73046.1
GROUP57: ave|BAC67816.1 ave|BAC74214.1 ave|BAC74147.1
GROUP58: ave|BAC67827.1 ave|BAC75264.1 ave|BAC71928.2
GROUP59: ave|BAC67828.2 ave|BAC71927.1 ave|BAC75265.1
GROUP60: ave|BAC67831.1 ave|BAC67918.1 ave|BAC75349.1
GROUP61: ave|BAC67841.1 ave|BAC68880.1 ave|BAC67842.1
GROUP62: ave|BAC67851.1 ave|BAC68777.1 ave|BAC74937.1
GROUP63: ave|BAC67907.1 ave|BAC71834.1 ave|BAC74625.1
GROUP64: ave|BAC67937.1 ave|BAC68046.1 ave|BAC68062.1
GROUP65: ave|BAC67953.1 ave|BAC68032.1 ave|BAC72160.1
GROUP66: ave|BAC68021.2 ave|BAC68022.1 ave|BAC68074.1
GROUP67: ave|BAC68066.1 ave|BAC68721.1 ave|BAC68722.1
GROUP68: ave|BAC68076.1 ave|BAC69303.1 ave|BAC69689.1
GROUP69: ave|BAC68117.1 ave|BAC68663.1 ave|BAC70614.1
GROUP70: ave|BAC68155.1 ave|BAC68489.1 ave|BAC69683.1
GROUP71: ave|BAC68157.1 ave|BAC68908.1 ave|BAC68914.2
GROUP72: ave|BAC68189.1 ave|BAC68454.1 ave|BAC75280.1
GROUP73: ave|BAC68301.1 ave|BAC69592.1 ave|BAC70058.1
GROUP74: ave|BAC68302.1 ave|BAC69593.1 ave|BAC70059.1
GROUP75: ave|BAC68304.1 ave|BAC69595.1 ave|BAC70061.1
GROUP76: ave|BAC68306.1 ave|BAC69598.1 ave|BAC70064.1
GROUP77: ave|BAC68308.1 ave|BAC69600.1 ave|BAC70066.1
GROUP78: ave|BAC68309.1 ave|BAC70067.1 ave|BAC69601.1
GROUP79: ave|BAC68409.1 ave|BAC68713.1 ave|BAC71335.1
GROUP80: ave|BAC68474.1 ave|BAC71488.1 ave|BAC68475.1
GROUP81: ave|BAC68498.1 ave|BAC71140.1 ave|BAC73968.1
GROUP82: ave|BAC68691.1 ave|BAC70718.1 ave|BAC68692.1
GROUP83: ave|BAC68795.1 ave|BAC70223.1 ave|BAC73276.1
GROUP84: ave|BAC68948.1 ave|BAC71865.1 ave|BAC74877.1
GROUP85: ave|BAC69021.1 ave|BAC71125.1 ave|BAC73625.1
GROUP86: ave|BAC69247.1 ave|BAC69776.1 ave|BAC75217.1
GROUP87: ave|BAC69333.1 ave|BAC71146.1 ave|BAC74659.1
GROUP88: ave|BAC69373.1 ave|BAC69950.1 ave|BAC72798.1
GROUP89: ave|BAC69559.1 ave|BAC72530.1 ave|BAC73780.1
GROUP90: ave|BAC69572.1 ave|BAC73964.1 ave|BAC69886.1
GROUP91: ave|BAC69694.1 ave|BAC74862.1 ave|BAC69898.1
GROUP92: ave|BAC69737.1 ave|BAC70763.1 ave|BAC70935.1
GROUP93: ave|BAC69756.1 ave|BAC70600.1 ave|BAC74459.1
GROUP94: ave|BAC69777.1 ave|BAC71609.1 ave|BAC74097.1
GROUP95: ave|BAC69825.1 ave|BAC72695.1 ave|BAC72690.1
GROUP96: ave|BAC69843.1 ave|BAC70025.1 ave|BAC69844.1
GROUP97: ave|BAC69888.1 ave|BAC73966.1 ave|BAC72457.1
GROUP98: ave|BAC69904.1 ave|BAC74480.1 ave|BAC74482.1
GROUP99: ave|BAC69951.1 ave|BAC70625.1 ave|BAC72697.1
GROUP100: ave|BAC70014.1 ave|BAC70414.1 ave|BAC71042.1
GROUP101: ave|BAC70147.1 ave|BAC74165.1 ave|BAC74746.1
GROUP102: ave|BAC70155.1 ave|BAC73391.1 ave|BAC71406.1
GROUP103: ave|BAC70427.1 ave|BAC74815.1 ave|BAC74816.1
GROUP104: ave|BAC70508.1 ave|BAC72726.1 ave|BAC71798.1
GROUP105: ave|BAC70516.1 ave|BAC75109.1 ave|BAC75110.1
GROUP106: ave|BAC70533.1 ave|BAC73794.1 ave|BAC74834.1
GROUP107: ave|BAC70633.1 ave|BAC70634.1 ave|BAC71501.1
GROUP108: ave|BAC70649.1 ave|BAC71441.1 ave|BAC71694.1
GROUP109: ave|BAC70663.1 ave|BAC72051.1 ave|BAC74098.1
GROUP110: ave|BAC70818.1 ave|BAC73975.1 ave|BAC74354.1
GROUP111: ave|BAC70843.1 ave|BAC71857.1 ave|BAC73580.1
GROUP112: ave|BAC70852.1 ave|BAC71328.1 ave|BAC73679.1
GROUP113: ave|BAC70940.1 ave|BAC73100.1 ave|BAC73475.1
GROUP114: ave|BAC71136.1 ave|BAC72110.1 ave|BAC72182.1
GROUP115: ave|BAC71586.1 ave|BAC72003.1 ave|BAC71587.1
GROUP116: ave|BAC71802.1 ave|BAC73038.1 ave|BAC73040.1
GROUP117: ave|BAC71807.1 ave|BAC73035.1 ave|BAC73146.1
GROUP118: ave|BAC71808.1 ave|BAC73034.1 ave|BAC73145.1
GROUP119: ave|BAC71809.1 ave|BAC73033.1 ave|BAC73144.1
GROUP120: ave|BAC72266.1 ave|BAC74510.1 ave|BAC72534.1
GROUP121: ave|BAC72313.1 ave|BAC72509.1 ave|BAC74931.1
GROUP122: ave|BAC73791.1 ave|BAC74494.1 ave|BAC74822.1
GROUP123: ave|BAC74263.1 ave|BAC74264.1 ave|BAC75208.1
GROUP124: ave|BAC74375.1 ave|BAC74674.1 ave|BAC74912.1
GROUP125: ave|BAC67714.1 ave|BAC67990.1
GROUP126: ave|BAC67724.1 ave|BAC75298.1
GROUP127: ave|BAC67727.1 ave|BAC72178.1
GROUP128: ave|BAC67734.1 ave|BAC73048.1
GROUP129: ave|BAC67737.1 ave|BAC73367.1
GROUP130: ave|BAC67756.1 ave|BAC67770.1
GROUP131: ave|BAC67762.1 ave|BAC71495.1
GROUP132: ave|BAC67787.1 ave|BAC68026.1
GROUP133: ave|BAC67788.3 ave|BAC68027.3
GROUP134: ave|BAC67791.1 ave|BAC69809.1
GROUP135: ave|BAC67795.1 ave|BAC71379.1
GROUP136: ave|BAC67807.1 ave|BAC69643.1
GROUP137: ave|BAC67819.1 ave|BAC68394.1
GROUP138: ave|BAC67822.1 ave|BAC67997.1
GROUP139: ave|BAC67833.1 ave|BAC68877.1
GROUP140: ave|BAC67834.1 ave|BAC70053.1
GROUP141: ave|BAC67836.1 ave|BAC68879.1
GROUP142: ave|BAC67850.1 ave|BAC71522.1
GROUP143: ave|BAC67864.1 ave|BAC71965.1
GROUP144: ave|BAC67877.1 ave|BAC67890.1
GROUP145: ave|BAC67902.1 ave|BAC72462.1
GROUP146: ave|BAC67909.1 ave|BAC67995.1
GROUP147: ave|BAC67911.1 ave|BAC68034.1
GROUP148: ave|BAC67914.1 ave|BAC73436.1
GROUP149: ave|BAC67940.1 ave|BAC71727.1
GROUP150: ave|BAC67949.1 ave|BAC75311.1
GROUP151: ave|BAC67950.1 ave|BAC75312.1
GROUP152: ave|BAC67955.1 ave|BAC74108.1
GROUP153: ave|BAC67957.1 ave|BAC68172.1
GROUP154: ave|BAC68000.1 ave|BAC68133.1
GROUP155: ave|BAC68009.1 ave|BAC68056.1
GROUP156: ave|BAC68015.1 ave|BAC75310.1
GROUP157: ave|BAC68024.1 ave|BAD67173.1
GROUP158: ave|BAC68030.1 ave|BAC68666.1
GROUP159: ave|BAC68031.1 ave|BAC70999.1
GROUP160: ave|BAC68033.1 ave|BAC71469.1
GROUP161: ave|BAC68059.1 ave|BAC75209.1
GROUP162: ave|BAC68063.1 ave|BAC68718.1
GROUP163: ave|BAC68064.1 ave|BAC68719.1
GROUP164: ave|BAC68067.1 ave|BAC68723.1
GROUP165: ave|BAC68068.1 ave|BAC68724.1
GROUP166: ave|BAC68069.1 ave|BAC68725.1
GROUP167: ave|BAC68084.1 ave|BAC68531.1
GROUP168: ave|BAC68118.1 ave|BAC73779.1
GROUP169: ave|BAC68121.1 ave|BAC75181.1
GROUP170: ave|BAC68150.1 ave|BAC72665.1
GROUP171: ave|BAC68168.1 ave|BAC68401.1
GROUP172: ave|BAC68169.1 ave|BAC68402.1
GROUP173: ave|BAC68171.1 ave|BAC75296.1
GROUP174: ave|BAC68175.1 ave|BAC68588.1
GROUP175: ave|BAC68214.1 ave|BAC72661.1
GROUP176: ave|BAC68222.1 ave|BAC68431.1
GROUP177: ave|BAC68237.1 ave|BAC71776.1
GROUP178: ave|BAC68256.1 ave|BAC68284.1
GROUP179: ave|BAC68259.1 ave|BAC71311.1
GROUP180: ave|BAC68260.1 ave|BAC68263.1
GROUP181: ave|BAC68267.1 ave|BAC69564.1
GROUP182: ave|BAC68270.1 ave|BAC70044.1
GROUP183: ave|BAC68272.1 ave|BAC74681.1
GROUP184: ave|BAC68276.1 ave|BAC68295.1
GROUP185: ave|BAC68280.1 ave|BAC68290.1
GROUP186: ave|BAC68286.1 ave|BAC68287.1
GROUP187: ave|BAC68298.1 ave|BAC74768.1
GROUP188: ave|BAC68315.1 ave|BAC69990.1
GROUP189: ave|BAC68319.2 ave|BAC70001.1
GROUP190: ave|BAC68324.1 ave|BAC68608.1
GROUP191: ave|BAC68325.1 ave|BAC68609.1
GROUP192: ave|BAC68327.1 ave|BAC73043.1
GROUP193: ave|BAC68338.1 ave|BAC69185.1
GROUP194: ave|BAC68364.1 ave|BAC73349.1
GROUP195: ave|BAC68371.1 ave|BAC75365.1
GROUP196: ave|BAC68377.1 ave|BAC75059.1
GROUP197: ave|BAC68378.1 ave|BAC69233.1
GROUP198: ave|BAC68395.1 ave|BAC68423.1
GROUP199: ave|BAC68398.1 ave|BAC68522.1
GROUP200: ave|BAC68404.1 ave|BAC73672.1
GROUP201: ave|BAC68405.1 ave|BAC73673.1
GROUP202: ave|BAC68408.1 ave|BAC68518.1
GROUP203: ave|BAC68427.1 ave|BAC69060.1
GROUP204: ave|BAC68429.1 ave|BAC69057.1
GROUP205: ave|BAC68433.1 ave|BAC69067.1
GROUP206: ave|BAC68438.1 ave|BAC68615.1
GROUP207: ave|BAC68448.1 ave|BAC68798.1
GROUP208: ave|BAC68449.1 ave|BAC68668.1
GROUP209: ave|BAC68486.1 ave|BAC69701.1
GROUP210: ave|BAC68499.1 ave|BAC70321.1
GROUP211: ave|BAC68503.1 ave|BAC73621.1
GROUP212: ave|BAC68523.1 ave|BAC71877.1
GROUP213: ave|BAC68524.1 ave|BAC72344.1
GROUP214: ave|BAC68537.1 ave|BAC69987.1
GROUP215: ave|BAC68548.1 ave|BAC68576.1
GROUP216: ave|BAC68589.1 ave|BAC70656.1
GROUP217: ave|BAC68590.1 ave|BAC69974.1
GROUP218: ave|BAC68594.1 ave|BAC68689.1
GROUP219: ave|BAC68604.1 ave|BAC69045.1
GROUP220: ave|BAC68614.1 ave|BAC69308.1
GROUP221: ave|BAC68626.1 ave|BAC70630.1
GROUP222: ave|BAC68654.1 ave|BAC71964.1
GROUP223: ave|BAC68662.1 ave|BAC71602.1
GROUP224: ave|BAC68664.1 ave|BAC68942.1
GROUP225: ave|BAC68673.1 ave|BAC74940.1
GROUP226: ave|BAC68715.1 ave|BAC69586.1
GROUP227: ave|BAC68716.1 ave|BAC72607.1
GROUP228: ave|BAC68749.1 ave|BAC73010.1
GROUP229: ave|BAC68792.1 ave|BAC69352.1
GROUP230: ave|BAC68817.1 ave|BAC68818.1
GROUP231: ave|BAC68827.1 ave|BAC71664.1
GROUP232: ave|BAC68834.1 ave|BAC69451.1
GROUP233: ave|BAC68835.1 ave|BAC69448.1
GROUP234: ave|BAC68858.1 ave|BAC70216.1
GROUP235: ave|BAC68875.1 ave|BAC71069.1
GROUP236: ave|BAC68910.1 ave|BAC75164.1
GROUP237: ave|BAC68911.1 ave|BAC69766.1
GROUP238: ave|BAC68915.1 ave|BAC69272.1
GROUP239: ave|BAC68971.1 ave|BAC73630.1
GROUP240: ave|BAC68998.1 ave|BAC69561.1
GROUP241: ave|BAC69006.1 ave|BAC74922.1
GROUP242: ave|BAC69012.1 ave|BAC69167.1
GROUP243: ave|BAC69020.1 ave|BAC70626.1
GROUP244: ave|BAC69026.1 ave|BAC71737.1
GROUP245: ave|BAC69027.1 ave|BAC69388.1
GROUP246: ave|BAC69041.1 ave|BAC69172.1
GROUP247: ave|BAC69042.1 ave|BAC69096.1
GROUP248: ave|BAC69051.1 ave|BAC73654.1
GROUP249: ave|BAC69054.1 ave|BAC69647.1
GROUP250: ave|BAC69078.1 ave|BAC71527.1
GROUP251: ave|BAC69080.1 ave|BAC71266.1
GROUP252: ave|BAC69090.1 ave|BAC74970.1
GROUP253: ave|BAC69091.1 ave|BAC74325.1
GROUP254: ave|BAC69114.1 ave|BAC74995.1
GROUP255: ave|BAC69115.1 ave|BAC74997.1
GROUP256: ave|BAC69137.1 ave|BAC73519.1
GROUP257: ave|BAC69206.1 ave|BAC74840.1
GROUP258: ave|BAC69218.1 ave|BAC69727.1
GROUP259: ave|BAC69224.1 ave|BAC71582.1
GROUP260: ave|BAC69235.1 ave|BAC73533.1
GROUP261: ave|BAC69244.1 ave|BAC75112.1
GROUP262: ave|BAC69245.1 ave|BAC72860.1
GROUP263: ave|BAC69249.1 ave|BAC75095.1
GROUP264: ave|BAC69250.1 ave|BAC75094.1
GROUP265: ave|BAC69251.1 ave|BAC75093.1
GROUP266: ave|BAC69254.1 ave|BAC69734.1
GROUP267: ave|BAC69256.1 ave|BAC71309.1
GROUP268: ave|BAC69265.1 ave|BAC70934.1
GROUP269: ave|BAC69266.1 ave|BAC71543.1
GROUP270: ave|BAC69270.1 ave|BAC73129.1
GROUP271: ave|BAC69282.1 ave|BAC75092.1
GROUP272: ave|BAC69283.1 ave|BAC72356.1
GROUP273: ave|BAC69286.1 ave|BAC72993.1
GROUP274: ave|BAC69291.1 ave|BAC74671.1
GROUP275: ave|BAC70410.1 ave|BAC70406.1
GROUP276: ave|BAC69297.1 ave|BAC70312.1
GROUP277: ave|BAC69315.1 ave|BAC69413.1
GROUP278: ave|BAC69316.1 ave|BAC70215.1
GROUP279: ave|BAC69332.1 ave|BAC71145.1
GROUP280: ave|BAC69357.1 ave|BAC69955.1
GROUP281: ave|BAC69358.1 ave|BAC70272.1
GROUP282: ave|BAC69362.1 ave|BAC70708.1
GROUP283: ave|BAC69366.1 ave|BAC72792.1
GROUP284: ave|BAC69367.1 ave|BAC72793.1
GROUP285: ave|BAC69368.1 ave|BAC72346.1
GROUP286: ave|BAC69404.1 ave|BAC72754.1
GROUP287: ave|BAC69429.1 ave|BAC70051.1
GROUP288: ave|BAC69435.1 ave|BAC73692.1
GROUP289: ave|BAC69439.1 ave|BAC73688.1
GROUP290: ave|BAC69460.1 ave|BAC70615.1
GROUP291: ave|BAC69464.1 ave|BAC74988.1
GROUP292: ave|BAC69467.1 ave|BAC73294.1
GROUP293: ave|BAC69477.1 ave|BAC74026.1
GROUP294: ave|BAC69478.1 ave|BAC74025.1
GROUP295: ave|BAC69479.1 ave|BAC74024.1
GROUP296: ave|BAC69480.1 ave|BAC74023.1
GROUP297: ave|BAC69481.1 ave|BAC74013.1
GROUP298: ave|BAC69482.1 ave|BAC72030.1
GROUP299: ave|BAC69483.1 ave|BAC69720.1
GROUP300: ave|BAC69512.1 ave|BAC72965.1
GROUP301: ave|BAC69516.1 ave|BAC75147.1
GROUP302: ave|BAC69528.1 ave|BAC71163.1
GROUP303: ave|BAC69529.1 ave|BAC71164.1
GROUP304: ave|BAC69533.1 ave|BAC69534.1
GROUP305: ave|BAC69584.1 ave|BAC75111.1
GROUP306: ave|BAC69590.1 ave|BAC75200.1
GROUP307: ave|BAC69610.1 ave|BAC74345.1
GROUP308: ave|BAC69622.1 ave|BAC70601.1
GROUP309: ave|BAC69623.1 ave|BAC71172.1
GROUP310: ave|BAC69636.1 ave|BAC74340.1
GROUP311: ave|BAC69644.1 ave|BAC73981.1
GROUP312: ave|BAC69645.1 ave|BAC69796.1
GROUP313: ave|BAC69661.1 ave|BAC69664.1
GROUP314: ave|BAC69666.1 ave|BAC69686.1
GROUP315: ave|BAC69680.1 ave|BAC75223.1
GROUP316: ave|BAC69692.1 ave|BAC74864.1
GROUP317: ave|BAC69693.1 ave|BAC74863.1
GROUP318: ave|BAC69695.1 ave|BAC74857.1
GROUP319: ave|BAC69696.1 ave|BAC74899.1
GROUP320: ave|BAC69711.1 ave|BAC69755.1
GROUP321: ave|BAC69713.1 ave|BAC74717.1
GROUP322: ave|BAC69719.1 ave|BAC70996.1
GROUP323: ave|BAC69725.1 ave|BAC73700.1
GROUP324: ave|BAC69726.1 ave|BAC73902.1
GROUP325: ave|BAC69807.1 ave|BAC72696.1
GROUP326: ave|BAC69823.1 ave|BAC70168.1
GROUP327: ave|BAC69826.1 ave|BAC73362.1
GROUP328: ave|BAC69841.1 ave|BAC70023.1
GROUP329: ave|BAC69842.1 ave|BAC70024.1
GROUP330: ave|BAC69862.1 ave|BAC70500.1
GROUP331: ave|BAC69894.1 ave|BAC71219.1
GROUP332: ave|BAC69921.1 ave|BAC73369.1
GROUP333: ave|BAC69922.1 ave|BAC72433.1
GROUP334: ave|BAC69928.1 ave|BAC69930.1
GROUP335: ave|BAC69958.1 ave|BAC72200.1
GROUP336: ave|BAC69975.1 ave|BAC72414.1
GROUP337: ave|BAC69986.1 ave|BAC74898.1
GROUP338: ave|BAC69992.1 ave|BAC74895.1
GROUP339: ave|BAC70006.1 ave|BAC74174.1
GROUP340: ave|BAC70007.1 ave|BAC70840.1
GROUP341: ave|BAC70029.1 ave|BAC74597.1
GROUP342: ave|BAC70081.1 ave|BAC74720.1
GROUP343: ave|BAC70087.1 ave|BAC70549.1
GROUP344: ave|BAC70097.1 ave|BAC72349.1
GROUP345: ave|BAC70101.1 ave|BAC72486.1
GROUP346: ave|BAC70142.1 ave|BAC70146.1
GROUP347: ave|BAC70158.1 ave|BAC74224.1
GROUP348: ave|BAC70179.1 ave|BAC70180.1
GROUP349: ave|BAC70222.1 ave|BAC73275.1
GROUP350: ave|BAC70227.1 ave|BAC74054.1
GROUP351: ave|BAC70276.1 ave|BAC72783.1
GROUP352: ave|BAC70311.1 ave|BAC72409.1
GROUP353: ave|BAC70348.1 ave|BAC70349.1
GROUP354: ave|BAC70361.1 ave|BAC73305.1
GROUP355: ave|BAC70362.1 ave|BAC73306.1
GROUP356: ave|BAC70373.1 ave|BAC72587.1
GROUP357: ave|BAC70407.1 ave|BAC70411.1
GROUP358: ave|BAC70430.1 ave|BAC72979.1
GROUP359: ave|BAC70465.1 ave|BAC74890.1
GROUP360: ave|BAC70486.1 ave|BAC70619.1
GROUP361: ave|BAC70510.1 ave|BAC72724.1
GROUP362: ave|BAC70512.1 ave|BAC74287.1
GROUP363: ave|BAC70513.1 ave|BAC75106.1
GROUP364: ave|BAC70514.1 ave|BAC75107.1
GROUP365: ave|BAC70515.1 ave|BAC75108.1
GROUP366: ave|BAC70523.1 ave|BAC74392.1
GROUP367: ave|BAC70536.1 ave|BAC73928.1
GROUP368: ave|BAC70589.1 ave|BAC74629.1
GROUP369: ave|BAC70650.1 ave|BAC72119.1
GROUP370: ave|BAC70662.1 ave|BAC72052.1
GROUP371: ave|BAC70666.1 ave|BAC73697.1
GROUP372: ave|BAC70676.1 ave|BAC74131.1
GROUP373: ave|BAC70692.1 ave|BAC72838.1
GROUP374: ave|BAC70701.1 ave|BAC74007.1
GROUP375: ave|BAC70744.1 ave|BAC74837.1
GROUP376: ave|BAC70791.1 ave|BAC70792.1
GROUP377: ave|BAC70861.1 ave|BAC70887.1
GROUP378: ave|BAC70863.1 ave|BAC70885.1
GROUP379: ave|BAC71029.2 ave|BAC72139.1
GROUP380: ave|BAC71031.1 ave|BAC73623.1
GROUP381: ave|BAC71032.1 ave|BAC73624.1
GROUP382: ave|BAC71044.1 ave|BAC75025.1
GROUP383: ave|BAC71063.1 ave|BAC72416.1
GROUP384: ave|BAC71081.1 ave|BAC71082.1
GROUP385: ave|BAC71097.1 ave|BAC71099.1
GROUP386: ave|BAC71111.1 ave|BAC71113.1
GROUP387: ave|BAC71132.1 ave|BAC74823.1
GROUP388: ave|BAC71144.1 ave|BAC74426.1
GROUP389: ave|BAC71179.1 ave|BAC74810.1
GROUP390: ave|BAC71241.1 ave|BAC71821.1
GROUP391: ave|BAC71262.1 ave|BAC74795.1
GROUP392: ave|BAC71315.1 ave|BAC71316.1
GROUP393: ave|BAC71321.1 ave|BAC72802.1
GROUP394: ave|BAC71322.1 ave|BAC72803.1
GROUP395: ave|BAC71332.1 ave|BAC73286.1
GROUP396: ave|BAC71404.1 ave|BAC74247.1
GROUP397: ave|BAC71409.1 ave|BAC71832.1
GROUP398: ave|BAC71419.1 ave|BAC74159.1
GROUP399: ave|BAC71440.1 ave|BAC73527.1
GROUP400: ave|BAC71442.1 ave|BAC71695.1
GROUP401: ave|BAC71443.1 ave|BAC71696.1
GROUP402: ave|BAC71444.1 ave|BAC71697.1
GROUP403: ave|BAC71445.1 ave|BAC71698.1
GROUP404: ave|BAC71446.1 ave|BAC71699.1
GROUP405: ave|BAC71447.1 ave|BAC71700.1
GROUP406: ave|BAC71448.1 ave|BAC71701.1
GROUP407: ave|BAC71449.1 ave|BAC71702.1
GROUP408: ave|BAC71450.1 ave|BAC71703.1
GROUP409: ave|BAC71452.1 ave|BAC71704.1
GROUP410: ave|BAC71478.1 ave|BAC74285.1
GROUP411: ave|BAC71515.1 ave|BAC71552.1
GROUP412: ave|BAC71579.1 ave|BAC72990.1
GROUP413: ave|BAC71584.1 ave|BAC71765.1
GROUP414: ave|BAC71643.1 ave|BAC72704.1
GROUP415: ave|BAC71645.1 ave|BAC72875.1
GROUP416: ave|BAC71692.1 ave|BAC73667.1
GROUP417: ave|BAC71733.1 ave|BAC71735.1
GROUP418: ave|BAC71764.1 ave|BAC72013.1
GROUP419: ave|BAC71831.1 ave|BAC75320.1
GROUP420: ave|BAC71853.1 ave|BAC72407.1
GROUP421: ave|BAC71871.1 ave|BAC72479.1
GROUP422: ave|BAC71957.1 ave|BAC72573.1
GROUP423: ave|BAC71986.1 ave|BAC72485.1
GROUP424: ave|BAC71992.1 ave|BAC73659.1
GROUP425: ave|BAC71999.1 ave|BAC72358.1
GROUP426: ave|BAC72050.1 ave|BAC72084.1
GROUP427: ave|BAC72075.1 ave|BAC72089.1
GROUP428: ave|BAC72151.1 ave|BAC72280.1
GROUP429: ave|BAC72196.1 ave|BAC74948.1
GROUP430: ave|BAC72225.1 ave|BAC72492.1
GROUP431: ave|BAC72226.1 ave|BAC74952.1
GROUP432: ave|BAC72353.1 ave|BAC72651.1
GROUP433: ave|BAC72410.1 ave|BAC72411.1
GROUP434: ave|BAC72478.1 ave|BAC74245.1
GROUP435: ave|BAC72481.1 ave|BAC74763.1
GROUP436: ave|BAC72503.1 ave|BAC73106.1
GROUP437: ave|BAC72541.1 ave|BAC72827.1
GROUP438: ave|BAC72550.1 ave|BAC72594.1
GROUP439: ave|BAC72574.1 ave|BAC74184.1
GROUP440: ave|BAC72591.1 ave|BAC72592.1
GROUP441: ave|BAC72632.1 ave|BAC74739.1
GROUP442: ave|BAC72688.1 ave|BAC73466.1
GROUP443: ave|BAC72797.1 ave|BAC73371.1
GROUP444: ave|BAC72805.1 ave|BAC72807.1
GROUP445: ave|BAC72808.1 ave|BAC74021.1
GROUP446: ave|BAC72809.1 ave|BAC74020.1
GROUP447: ave|BAC72810.1 ave|BAC74019.1
GROUP448: ave|BAC72835.1 ave|BAC75003.1
GROUP449: ave|BAC72879.1 ave|BAC72880.1
GROUP450: ave|BAC72887.1 ave|BAC73551.1
GROUP451: ave|BAC72960.1 ave|BAC74740.1
GROUP452: ave|BAC72989.1 ave|BAC74409.1
GROUP453: ave|BAC73031.1 ave|BAC75127.1
GROUP454: ave|BAC73049.1 ave|BAC74865.1
GROUP455: ave|BAC73050.1 ave|BAC74861.1
GROUP456: ave|BAC73051.1 ave|BAC74860.1
GROUP457: ave|BAC73052.1 ave|BAC74859.1
GROUP458: ave|BAC73053.1 ave|BAC74858.1
GROUP459: ave|BAC73107.1 ave|BAC73123.1
GROUP460: ave|BAC73126.1 ave|BAC73137.1
GROUP461: ave|BAC73291.1 ave|BAC74099.1
GROUP462: ave|BAC73318.1 ave|BAC73646.1
GROUP463: ave|BAC73375.1 ave|BAC74305.1
GROUP464: ave|BAC73426.1 ave|BAC74034.1
GROUP465: ave|BAC73470.1 ave|BAC73473.1
GROUP466: ave|BAC73478.1 ave|BAC73494.1
GROUP467: ave|BAC73512.1 ave|BAC73732.1
GROUP468: ave|BAC73584.1 ave|BAC73916.1
GROUP469: ave|BAC73595.1 ave|BAC73601.1
GROUP470: ave|BAC73759.1 ave|BAC74248.1
GROUP471: ave|BAC73788.1 ave|BAC74048.1
GROUP472: ave|BAC73838.1 ave|BAC74254.1
GROUP473: ave|BAC73901.1 ave|BAC73969.1
GROUP474: ave|BAC73961.1 ave|BAC75351.1
GROUP475: ave|BAC74087.1 ave|BAC74088.1
GROUP476: ave|BAC74089.1 ave|BAC74093.1
GROUP477: ave|BAC74162.1 ave|BAC74163.1
GROUP478: ave|BAC74228.1 ave|BAC74716.1
GROUP479: ave|BAC74261.1 ave|BAC74924.1
GROUP480: ave|BAC74376.1 ave|BAC74675.1
GROUP481: ave|BAC74481.1 ave|BAC74483.1
GROUP482: ave|BAC74502.1 ave|BAC74503.1
GROUP483: ave|BAC74598.1 ave|BAC74825.1
GROUP484: ave|BAC74620.1 ave|BAC74792.1
GROUP485: ave|BAC74621.1 ave|BAC74791.1
GROUP486: ave|BAC74639.1 ave|BAF64418.1
GROUP487: ave|BAC74699.1 ave|BAC75326.1
GROUP488: ave|BAC75161.1 ave|BAC75218.1
GROUP489: ave|BAC75240.1 ave|BAC75323.1
GROUP490: ave|BAC75255.1 ave|BAC75260.1
GROUP491: ave|BAC75276.1 ave|BAC75307.1
GROUP492: ave|BAC75278.2 ave|BAC75306.1
GROUP493: ave|BAC75279.1 ave|BAC75305.1

## Sheet: S.coelicolor
GROUP1: coe|CAB42027.1 coe|CAB59507.1 coe|CAA18909.1 coe|CAA19946.1 coe|CAA20094.1 coe|CAA22374.1 coe|CAB40929.1 coe|CAB42025.1 coe|CAB50960.1 coe|CAB51249.1 coe|CAB59718.1 coe|CAB69738.1 coe|CAB89760.1 coe|CAB91120.1 coe|CAB94548.1 coe|CAB95289.1 coe|CAB99140.1 coe|CAC10294.1 coe|CAB42040.1 coe|CAB92376.1 coe|CAB60173.1 coe|CAC16981.1 coe|CAC38809.1
GROUP2: coe|CAA19985.1 coe|CAA19989.1 coe|CAB41559.1 coe|CAB45632.1 coe|CAB59480.1 coe|CAB61279.1 coe|CAB71244.1 coe|CAB76338.1 coe|CAB88823.1 coe|CAB88895.1 coe|CAB88941.1 coe|CAB92229.1 coe|CAC36058.1
GROUP3: coe|CAA20541.1 coe|CAA20611.1 coe|CAA22795.1 coe|CAB66179.1 coe|CAB82047.1 coe|CAB94081.1 coe|CAC05754.1 coe|CAB62714.1 coe|CAB66186.1 coe|CAB93060.1 coe|CAB88449.1 coe|CAB69735.1
GROUP4: coe|CAA19911.1 coe|CAB52905.1 coe|CAB55730.1 coe|CAB71807.1 coe|CAB76893.1 coe|CAB82066.1 coe|CAB94087.1 coe|CAB95881.1 coe|CAC04115.1
GROUP5: coe|CAA20617.1 coe|CAB92887.1 coe|CAB93752.1 coe|CAC05976.1 coe|CAC32306.1 coe|CAC32374.1 coe|CAB42939.1 coe|CAB61294.1 coe|CAB89440.1
GROUP6: coe|CAA16458.1 coe|CAB59584.1 coe|CAB76978.1 coe|CAB76995.1 coe|CAB77296.1 coe|CAB82052.1 coe|CAB93055.1 coe|CAB93399.1
GROUP7: coe|CAA20495.1 coe|CAA20633.1 coe|CAB76305.1 coe|CAB45341.1 coe|CAC16719.1 coe|CAB59582.1 coe|CAC16460.1 coe|CAC22723.1
GROUP8: coe|CAB42960.1 coe|CAB45292.1 coe|CAB75306.1 coe|CAC36378.1 coe|CAB92265.1 coe|CAC36377.1 coe|CAD55200.1 coe|CAB92271.1
GROUP9: coe|CAB42771.1 coe|CAB46947.1 coe|CAB50934.1 coe|CAB61703.1 coe|CAB94554.1 coe|CAC08315.1 coe|CAC21637.3
GROUP10: coe|CAB48895.1 coe|CAB76999.1 coe|CAB81857.1 coe|CAB89461.1 coe|CAB96017.1 coe|CAC09552.1 coe|CAC10293.1
GROUP11: coe|CAA15796.1 coe|CAD55451.1 coe|CAA22221.1 coe|CAB40868.1 coe|CAB76321.1 coe|CAC09538.1
GROUP12: coe|CAA20091.1 coe|CAB38595.1 coe|CAB94564.1 coe|CAB94566.1 coe|CAB99138.1 coe|CAB50957.1
GROUP13: coe|CAB52912.1 coe|CAB61790.1 coe|CAB61791.1 coe|CAB92572.1 coe|CAC44180.1 coe|CAD55323.1
GROUP14: coe|CAA16453.1 coe|CAB61792.1 coe|CAB61793.1 coe|CAB61814.1 coe|CAC36802.1
GROUP15: coe|CAA16457.1 coe|CAB53334.1 coe|CAB56376.1 coe|CAB76979.1 coe|CAB82053.1
GROUP16: coe|CAA19602.1 coe|CAB66298.1 coe|CAC14373.1 coe|CAC14510.1 coe|CAC22748.1
GROUP17: coe|CAA20182.1 coe|CAC05750.1 coe|CAC44322.1 coe|CAC16446.1 coe|CAC33956.1
GROUP18: coe|CAA20183.1 coe|CAC05751.1 coe|CAC16447.1 coe|CAD55223.1 coe|CAC01537.1
GROUP19: coe|CAA20634.1 coe|CAC16717.1 coe|CAC42753.1 coe|CAB42774.1 coe|CAC16459.1
GROUP20: coe|CAA22211.1 coe|CAB92840.1 coe|CAB71816.1 coe|CAD30939.1 coe|CAC14388.1
GROUP21: coe|CAB42936.1 coe|CAC09995.1 coe|CAB42937.1 coe|CAC09994.1 coe|CAC01462.1
GROUP22: coe|CAB50939.1 coe|CAB82017.1 coe|CAB82014.1 coe|CAB82016.1 coe|CAB86052.1
GROUP23: coe|CAB52920.1 coe|CAC36735.1 coe|CAC04111.1 coe|CAD11995.1 coe|CAC22754.1
GROUP24: coe|CAB52952.1 coe|CAC04211.1 coe|CAC04218.1 coe|CAB52953.1 coe|CAC01592.1
GROUP25: coe|CAB61727.1 coe|CAB81859.1 coe|CAB90864.1 coe|CAB92834.1 coe|CAC08297.1
GROUP26: coe|CAB66425.1 coe|CAB95278.1 coe|CAC10107.1 coe|CAC16438.1 coe|CAD55382.1
GROUP27: coe|CAA18518.1 coe|CAB62686.1 coe|CAB69753.1 coe|CAB90986.1
GROUP28: coe|CAA19597.1 coe|CAB45597.1 coe|CAC14377.1 coe|CAC32333.1
GROUP29: coe|CAA19919.1 coe|CAB40315.1 coe|CAC04047.1 coe|CAC33903.1
GROUP30: coe|CAA19923.1 coe|CAB77406.1 coe|CAB92247.1 coe|CAD55199.1
GROUP31: coe|CAC05979.1 coe|CAB93744.1 coe|CAC04212.1 coe|CAC36616.1
GROUP32: coe|CAA22356.1 coe|CAB39858.1 coe|CAB75309.1 coe|CAB77294.1
GROUP33: coe|CAA22765.1 coe|CAB77350.1 coe|CAB77351.1 coe|CAB77352.1
GROUP34: coe|CAB41561.1 coe|CAB88943.1 coe|CAB88897.1 coe|CAB88939.1
GROUP35: coe|CAB42777.1 coe|CAB69675.1 coe|CAC16718.1 coe|CAC42752.1
GROUP36: coe|CAB44399.1 coe|CAB71259.1 coe|CAB71260.1 coe|CAB71918.1
GROUP37: coe|CAB45488.1 coe|CAB77298.1 coe|CAB76070.1 coe|CAB95888.1
GROUP38: coe|CAB45587.1 coe|CAB61598.1 coe|CAC10103.1 coe|CAC16434.1
GROUP39: coe|CAB52359.1 coe|CAC04240.1 coe|CAD55524.1 coe|CAC01632.1
GROUP40: coe|CAB53304.1 coe|CAB88809.1 coe|CAC03652.1 coe|CAC36707.1
GROUP41: coe|CAB56653.1 coe|CAB59662.1 coe|CAB89762.1 coe|CAB90894.1
GROUP42: coe|CAB60183.1 coe|CAB94622.1 coe|CAC03628.1 coe|CAC37883.1
GROUP43: coe|CAB66180.1 coe|CAB66187.1 coe|CAB82046.1 coe|CAC05755.1
GROUP44: coe|CAB76011.1 coe|CAB76012.1 coe|CAB90978.1 coe|CAD30924.1
GROUP45: coe|CAB92843.1 coe|CAB92844.1 coe|CAB93037.1 coe|CAD55270.1
GROUP46: coe|CAB93413.1 coe|CAC08308.1 coe|CAC08309.1 coe|CAD30937.1
GROUP47: coe|CAB94661.1 coe|CAC37522.1 coe|CAC37537.1 coe|CAC37538.1
GROUP48: coe|CAC01572.1 coe|CAC04110.1 coe|CAC36736.1 coe|CAD11996.1
GROUP49: coe|CAC36553.1 coe|CAC36793.1 coe|CAC36794.1 coe|CAC36848.1
GROUP50: coe|CAC36560.1 coe|CAC36604.1 coe|CAC36841.1 coe|CAD12003.1
GROUP51: coe|CAC36562.1 coe|CAC36602.1 coe|CAC36839.1 coe|CAD12005.1
GROUP52: coe|CAA15883.1 coe|CAC05961.1 coe|CAB65561.1
GROUP53: coe|CAA16177.1 coe|CAB38892.1 coe|CAB99146.1
GROUP54: coe|CAA16179.1 coe|CAB38890.1 coe|CAC36759.1
GROUP55: coe|CAA16190.1 coe|CAB82062.1 coe|CAB82063.1
GROUP56: coe|CAA16214.1 coe|CAC36567.1 coe|CAC36834.1
GROUP57: coe|CAA18321.1 coe|CAA18911.1 coe|CAA22397.1
GROUP58: coe|CAA19232.1 coe|CAA20411.1 coe|CAB94529.1
GROUP59: coe|CAA19593.1 coe|CAA20817.1 coe|CAB53284.1
GROUP60: coe|CAA19611.1 coe|CAA20814.1 coe|CAC03626.1
GROUP61: coe|CAA19612.1 coe|CAA20815.1 coe|CAB95797.1
GROUP62: coe|CAA19619.1 coe|CAC42150.1 coe|CAB40873.1
GROUP63: coe|CAA19625.1 coe|CAB66285.1 coe|CAD55279.1
GROUP64: coe|CAA19630.1 coe|CAB94634.1 coe|CAB94635.1
GROUP65: coe|CAA19934.1 coe|CAB92253.1 coe|CAC17559.1
GROUP66: coe|CAA19981.1 coe|CAC04213.1 coe|CAC16714.1
GROUP67: coe|CAA19983.1 coe|CAC37885.1 coe|CAD30916.1
GROUP68: coe|CAA20076.1 coe|CAB57190.1 coe|CAB94648.1
GROUP69: coe|CAA20399.1 coe|CAB61612.1 coe|CAC44208.1
GROUP70: coe|CAA20410.1 coe|CAB88160.1 coe|CAC32300.1
GROUP71: coe|CAA20631.1 coe|CAB53441.1 coe|CAD30934.1
GROUP72: coe|CAA20632.1 coe|CAB53440.1 coe|CAD30933.1
GROUP73: coe|CAA22041.1 coe|CAB44391.1 coe|CAB61171.1
GROUP74: coe|CAA22402.1 coe|CAC36680.1 coe|CAC36683.1
GROUP75: coe|CAA22720.1 coe|CAB71846.1 coe|CAB92663.1
GROUP76: coe|CAA22731.1 coe|CAB92820.1 coe|CAB40866.1
GROUP77: coe|CAA22735.1 coe|CAC36379.1 coe|CAC39633.1
GROUP78: coe|CAB66278.1 coe|CAB66277.1 coe|CAC08358.1
GROUP79: coe|CAB36612.1 coe|CAB58320.1 coe|CAC16511.1
GROUP80: coe|CAB38501.1 coe|CAB53306.1 coe|CAC03650.1
GROUP81: coe|CAB38517.1 coe|CAB38518.1 coe|CAD55498.1
GROUP82: coe|CAB39875.1 coe|CAB94050.1 coe|CAC04226.1
GROUP83: coe|CAB40310.1 coe|CAC33911.1 coe|CAC44719.1
GROUP84: coe|CAB41210.1 coe|CAB72389.1 coe|CAC36669.1
GROUP85: coe|CAB41560.1 coe|CAB61280.1 coe|CAB76339.1
GROUP86: coe|CAB41563.1 coe|CAB88956.1 coe|CAB60176.1
GROUP87: coe|CAB42713.1 coe|CAB44404.1 coe|CAB71847.1
GROUP88: coe|CAB42732.1 coe|CAB61296.1 coe|CAB45460.1
GROUP89: coe|CAB44385.1 coe|CAC01546.1 coe|CAC10296.1
GROUP90: coe|CAB44398.1 coe|CAB71258.1 coe|CAB71916.1
GROUP91: coe|CAB44400.1 coe|CAB71851.1 coe|CAC13094.1
GROUP92: coe|CAB44417.1 coe|CAC09553.1 coe|CAC09554.1
GROUP93: coe|CAB44511.1 coe|CAC28545.1 coe|CAC44611.1
GROUP94: coe|CAB44533.1 coe|CAB94606.1 coe|CAC01493.1
GROUP95: coe|CAB45214.1 coe|CAC32353.1 coe|CAC38810.1
GROUP96: coe|CAB45459.1 coe|CAB88150.1 coe|CAD55301.1
GROUP97: coe|CAB45611.1 coe|CAB94652.1 coe|CAC37540.1
GROUP98: coe|CAB45615.1 coe|CAC36590.1 coe|CAC36811.1
GROUP99: coe|CAB50956.1 coe|CAB50961.1 coe|CAB61552.1
GROUP100: coe|CAB51267.1 coe|CAB92847.1 coe|CAC04230.1
GROUP101: coe|CAB51269.1 coe|CAB95934.1 coe|CAB95935.1
GROUP102: coe|CAB51967.1 coe|CAB72402.1 coe|CAC01496.1
GROUP103: coe|CAB51970.1 coe|CAB76086.1 coe|CAC01452.1
GROUP104: coe|CAB52362.1 coe|CAC04227.1 coe|CAC04238.1
GROUP105: coe|CAB52841.1 coe|CAB59446.1 coe|CAB92233.1
GROUP106: coe|CAB52973.1 coe|CAB53309.1 coe|CAC03647.1
GROUP107: coe|CAB53134.1 coe|CAB53422.1 coe|CAB53147.1
GROUP108: coe|CAB53268.1 coe|CAB72221.1 coe|CAD55277.1
GROUP109: coe|CAB53273.1 coe|CAC01629.1 coe|CAC03635.1
GROUP110: coe|CAB53305.1 coe|CAC03651.1 coe|CAC36706.1
GROUP111: coe|CAB53443.1 coe|CAB58278.2 coe|CAD30936.1
GROUP112: coe|CAB56352.1 coe|CAB88186.1 coe|CAC05762.1
GROUP113: coe|CAB57414.1 coe|CAB92842.1 coe|CAC37534.1
GROUP114: coe|CAB58301.1 coe|CAC14488.1 coe|CAB69765.1
GROUP115: coe|CAB82045.1 coe|CAC36581.1 coe|CAC36820.1
GROUP116: coe|CAB61193.1 coe|CAB61537.1 coe|CAB92197.1
GROUP117: coe|CAB61607.1 coe|CAB61676.1 coe|CAC05753.1
GROUP118: coe|CAB61655.1 coe|CAC01475.1 coe|CAC10303.1
GROUP119: coe|CAB61656.1 coe|CAC01476.1 coe|CAC10302.1
GROUP120: coe|CAB65641.1 coe|CAB66270.1 coe|CAB96031.1
GROUP121: coe|CAB66267.1 coe|CAB87331.1 coe|CAB87333.1
GROUP122: coe|CAB66282.1 coe|CAB88826.1 coe|CAC04235.1
GROUP123: coe|CAB69732.1 coe|CAB93062.1 coe|CAB69733.1
GROUP124: coe|CAB69762.1 coe|CAB76000.1 coe|CAB76001.1
GROUP125: coe|CAB70645.1 coe|CAB71920.1 coe|CAC17657.1
GROUP126: coe|CAB76009.1 coe|CAB93036.1 coe|CAC32294.1
GROUP127: coe|CAB76010.1 coe|CAB92884.1 coe|CAC33927.1
GROUP128: coe|CAB76296.1 coe|CAB93456.1 coe|CAC01507.1
GROUP129: coe|CAB88147.1 coe|CAB88149.1 coe|CAB90880.1
GROUP130: coe|CAB88987.1 coe|CAB90876.1 coe|CAC10318.1
GROUP131: coe|CAB90891.1 coe|CAB94653.1 coe|CAC33072.1
GROUP132: coe|CAB92191.1 coe|CAB92192.1 coe|CAB92193.1
GROUP133: coe|CAB93417.1 coe|CAC36684.1 coe|CAB93418.1
GROUP134: coe|CAB94646.1 coe|CAC16992.1 coe|CAC44561.1
GROUP135: coe|CAC01591.1 coe|CAC04214.1 coe|CAC04231.1
GROUP136: coe|CAC05888.1 coe|CAC08290.1 coe|CAD55167.1
GROUP137: coe|CAC22144.1 coe|CAC22145.1 coe|CAD55506.1
GROUP138: coe|CAC32299.1 coe|CAC36617.1 coe|CAC44601.1
GROUP139: coe|CAC36535.1 coe|CAC36866.1 coe|CAD55480.1
GROUP140: coe|CAA15786.1 coe|CAB91158.1
GROUP141: coe|CAA16196.1 coe|CAB45223.1
GROUP142: coe|CAA16202.1 coe|CAA22753.1
GROUP143: coe|CAA16205.1 coe|CAB53316.1
GROUP144: coe|CAA16436.1 coe|CAB45359.1
GROUP145: coe|CAA16454.1 coe|CAB82056.1
GROUP146: coe|CAA16455.1 coe|CAB76980.1
GROUP147: coe|CAA16456.1 coe|CAB82054.1
GROUP148: coe|CAA16459.1 coe|CAC14941.1
GROUP149: coe|CAA16463.1 coe|CAC37548.1
GROUP150: coe|CAA16471.1 coe|CAD55326.1
GROUP151: coe|CAA18319.1 coe|CAB45469.1
GROUP152: coe|CAA18320.1 coe|CAB45468.1
GROUP153: coe|CAA18322.1 coe|CAA22396.1
GROUP154: coe|CAA18334.1 coe|CAA18335.1
GROUP155: coe|CAA18342.1 coe|CAC37539.1
GROUP156: coe|CAA18515.1 coe|CAB52831.1
GROUP157: coe|CAA18523.1 coe|CAC08319.1
GROUP158: coe|CAA18525.1 coe|CAB59438.1
GROUP159: coe|CAA18901.1 coe|CAA19622.1
GROUP160: coe|CAA18914.1 coe|CAB61710.1
GROUP161: coe|CAA18977.1 coe|CAC01454.1
GROUP162: coe|CAA19244.1 coe|CAB94620.1
GROUP163: coe|CAA19389.1 coe|CAA19390.1
GROUP164: coe|CAA19401.1 coe|CAC36605.1
GROUP165: coe|CAA19605.1 coe|CAD30890.1
GROUP166: coe|CAA19613.1 coe|CAA20816.1
GROUP167: coe|CAA19631.1 coe|CAB38887.1
GROUP168: coe|CAA19633.1 coe|CAB38885.1
GROUP169: coe|CAA19635.1 coe|CAB38883.1
GROUP170: coe|CAA19636.1 coe|CAB38882.1
GROUP171: coe|CAA19637.1 coe|CAB38881.1
GROUP172: coe|CAA19778.1 coe|CAB92671.1
GROUP173: coe|CAA19779.1 coe|CAB92672.1
GROUP174: coe|CAA19783.1 coe|CAB36607.1
GROUP175: coe|CAA19787.1 coe|CAB59602.1
GROUP176: coe|CAA19793.1 coe|CAB66194.1
GROUP177: coe|CAA19849.1 coe|CAB92873.1
GROUP178: coe|CAA19915.1 coe|CAB40318.1
GROUP179: coe|CAA19916.1 coe|CAB40317.1
GROUP180: coe|CAA19937.1 coe|CAB92997.1
GROUP181: coe|CAA19938.1 coe|CAB38132.1
GROUP182: coe|CAA19939.1 coe|CAB50763.1
GROUP183: coe|CAA19940.1 coe|CAB50762.1
GROUP184: coe|CAA19941.1 coe|CAB50761.1
GROUP185: coe|CAA19942.1 coe|CAB50760.1
GROUP186: coe|CAA19956.1 coe|CAB41555.1
GROUP187: coe|CAA19957.1 coe|CAB90870.1
GROUP188: coe|CAA19973.1 coe|CAC01459.1
GROUP189: coe|CAA19986.1 coe|CAA19990.1
GROUP190: coe|CAA19987.1 coe|CAA19991.1
GROUP191: coe|CAA20071.1 coe|CAC44564.1
GROUP192: coe|CAA20087.1 coe|CAA20166.1
GROUP193: coe|CAA20088.1 coe|CAA20167.1
GROUP194: coe|CAA20089.1 coe|CAB62769.1
GROUP195: coe|CAA20162.1 coe|CAD55219.1
GROUP196: coe|CAA20190.1 coe|CAB61584.1
GROUP197: coe|CAA20295.1 coe|CAB46413.1
GROUP198: coe|CAA20418.1 coe|CAB93056.1
GROUP199: coe|CAA20423.1 coe|CAC05891.1
GROUP200: coe|CAA20539.1 coe|CAB60156.1
GROUP201: coe|CAA20598.1 coe|CAC40597.1
GROUP202: coe|CAA20610.1 coe|CAD55266.1
GROUP203: coe|CAA20614.1 coe|CAB40669.1
GROUP204: coe|CAA20616.1 coe|CAB88443.1
GROUP205: coe|CAA20802.1 coe|CAC44334.1
GROUP206: coe|CAA22042.1 coe|CAB61172.1
GROUP207: coe|CAA22044.1 coe|CAB61174.1
GROUP208: coe|CAA22045.1 coe|CAB61175.1
GROUP209: coe|CAA22210.1 coe|CAB46966.1
GROUP210: coe|CAA22232.1 coe|CAB44512.1
GROUP211: coe|CAA22355.1 coe|CAB92199.1
GROUP212: coe|CAA22378.1 coe|CAC16464.1
GROUP213: coe|CAA22384.1 coe|CAA22770.1
GROUP214: coe|CAA22385.1 coe|CAA22771.1
GROUP215: coe|CAA22414.1 coe|CAB56666.1
GROUP216: coe|CAA22417.1 coe|CAC32354.1
GROUP217: coe|CAA22421.1 coe|CAC01642.1
GROUP218: coe|CAA22507.1 coe|CAB93408.1
GROUP219: coe|CAA22508.1 coe|CAC13083.1
GROUP220: coe|CAA22513.1 coe|CAB92213.1
GROUP221: coe|CAA22788.1 coe|CAB66177.1
GROUP222: coe|CAA22789.1 coe|CAB66176.1
GROUP223: coe|CAA22801.1 coe|CAB90929.1
GROUP224: coe|CAB37579.1 coe|CAC16985.1
GROUP225: coe|CAB37586.1 coe|CAC04225.1
GROUP226: coe|CAB37590.1 coe|CAC01643.1
GROUP227: coe|CAB38137.1 coe|CAC42138.1
GROUP228: coe|CAB38153.1 coe|CAB62683.1
GROUP229: coe|CAB38581.1 coe|CAB51963.1
GROUP230: coe|CAB38582.1 coe|CAB51431.1
GROUP231: coe|CAB38584.1 coe|CAB45218.1
GROUP232: coe|CAB38587.1 coe|CAB93406.1
GROUP233: coe|CAB38589.1 coe|CAB53319.1
GROUP234: coe|CAB38592.1 coe|CAD55177.1
GROUP235: coe|CAB38593.1 coe|CAB96033.1
GROUP236: coe|CAB38597.1 coe|CAC22720.1
GROUP237: coe|CAB38880.1 coe|CAB92259.1
GROUP238: coe|CAB39687.1 coe|CAB75379.1
GROUP239: coe|CAB39690.1 coe|CAC18732.1
GROUP240: coe|CAB39691.1 coe|CAC18733.1
GROUP241: coe|CAB39700.1 coe|CAB91132.1
GROUP242: coe|CAB39701.1 coe|CAD55365.1
GROUP243: coe|CAB39710.1 coe|CAC37454.1
GROUP244: coe|CAB39718.1 coe|CAB40680.1
GROUP245: coe|CAB39721.1 coe|CAB40681.1
GROUP246: coe|CAB39722.1 coe|CAB40682.1
GROUP247: coe|CAB39859.1 coe|CAB91117.1
GROUP248: coe|CAB39882.1 coe|CAB94657.1
GROUP249: coe|CAB40311.1 coe|CAC33908.1
GROUP250: coe|CAB40312.1 coe|CAC33907.1
GROUP251: coe|CAB40313.1 coe|CAC33906.1
GROUP252: coe|CAB40314.1 coe|CAC33905.1
GROUP253: coe|CAB40316.1 coe|CAC33902.1
GROUP254: coe|CAB40321.1 coe|CAC44711.1
GROUP255: coe|CAB40322.1 coe|CAC44710.1
GROUP256: coe|CAB40323.1 coe|CAC44709.1
GROUP257: coe|CAB40324.1 coe|CAC44708.1
GROUP258: coe|CAB40326.1 coe|CAC44706.1
GROUP259: coe|CAB40327.1 coe|CAC44705.1
GROUP260: coe|CAB40670.1 coe|CAB62765.1
GROUP261: coe|CAB40865.1 coe|CAB62713.1
GROUP262: coe|CAB40875.1 coe|CAB56356.1
GROUP263: coe|CAB41061.1 coe|CAB62665.1
GROUP264: coe|CAB41062.1 coe|CAB62666.1
GROUP265: coe|CAB41065.1 coe|CAB61815.1
GROUP266: coe|CAB41066.1 coe|CAD55390.1
GROUP267: coe|CAB41206.1 coe|CAB93411.1
GROUP268: coe|CAB41209.1 coe|CAB72390.1
GROUP269: coe|CAB41211.1 coe|CAB72388.1
GROUP270: coe|CAB41212.1 coe|CAB72387.1
GROUP271: coe|CAB41214.1 coe|CAB72385.1
GROUP272: coe|CAB41216.1 coe|CAB72383.1
GROUP273: coe|CAB41284.1 coe|CAB71917.1
GROUP274: coe|CAB41288.1 coe|CAC36661.1
GROUP275: coe|CAB41564.1 coe|CAC37533.1
GROUP276: coe|CAB41569.1 coe|CAC10315.1
GROUP277: coe|CAB42013.1 coe|CAB66203.1
GROUP278: coe|CAB42035.1 coe|CAC04234.1
GROUP279: coe|CAB42078.1 coe|CAB87339.1
GROUP280: coe|CAB42736.1 coe|CAB42778.1
GROUP281: coe|CAB42743.1 coe|CAB66188.1
GROUP282: coe|CAB42764.1 coe|CAB71913.1
GROUP283: coe|CAB42780.1 coe|CAB88934.1
GROUP284: coe|CAB42781.1 coe|CAC39632.1
GROUP285: coe|CAB42783.1 coe|CAB82083.1
GROUP286: coe|CAB42946.1 coe|CAC16515.1
GROUP287: coe|CAB42949.1 coe|CAC33066.1
GROUP288: coe|CAB42953.1 coe|CAB76977.1
GROUP289: coe|CAB42954.1 coe|CAD55444.1
GROUP290: coe|CAB44378.1 coe|CAD30941.1
GROUP291: coe|CAB44387.1 coe|CAB44388.1
GROUP292: coe|CAB44397.1 coe|CAC16465.1
GROUP293: coe|CAB44401.1 coe|CAB71850.1
GROUP294: coe|CAB44402.1 coe|CAB71849.1
GROUP295: coe|CAB44403.1 coe|CAB71848.1
GROUP296: coe|CAB44418.1 coe|CAB53126.1
GROUP297: coe|CAB44514.1 coe|CAB95988.1
GROUP298: coe|CAB44530.1 coe|CAC08301.1
GROUP299: coe|CAB44539.1 coe|CAB72208.1
GROUP300: coe|CAB45212.1 coe|CAB90888.1
GROUP301: coe|CAB45213.1 coe|CAB45622.1
GROUP302: coe|CAB45286.1 coe|CAC32358.1
GROUP303: coe|CAB45288.1 coe|CAB94650.1
GROUP304: coe|CAB45339.1 coe|CAB82058.1
GROUP305: coe|CAB45348.1 coe|CAC37457.1
GROUP306: coe|CAB45470.1 coe|CAB90969.1
GROUP307: coe|CAB45473.1 coe|CAD55527.1
GROUP308: coe|CAB45561.1 coe|CAC36682.1
GROUP309: coe|CAB45575.1 coe|CAB89028.1
GROUP310: coe|CAB45589.1 coe|CAB88918.1
GROUP311: coe|CAB45593.1 coe|CAD55384.1
GROUP312: coe|CAB45604.1 coe|CAB76314.1
GROUP313: coe|CAB45606.1 coe|CAC44200.1
GROUP314: coe|CAB45613.1 coe|CAC13073.1
GROUP315: coe|CAB45628.1 coe|CAB90871.1
GROUP316: coe|CAB46389.1 coe|CAB61588.1
GROUP317: coe|CAB46396.1 coe|CAB66221.1
GROUP318: coe|CAB46804.1 coe|CAD55525.1
GROUP319: coe|CAB46805.1 coe|CAB77334.1
GROUP320: coe|CAB46939.1 coe|CAB46953.1
GROUP321: coe|CAB46941.1 coe|CAB53428.1
GROUP322: coe|CAB48905.1 coe|CAB61732.1
GROUP323: coe|CAB48906.1 coe|CAB81861.1
GROUP324: coe|CAB48912.1 coe|CAC44207.1
GROUP325: coe|CAB48918.1 coe|CAB53150.1
GROUP326: coe|CAB48922.1 coe|CAC16998.1
GROUP327: coe|CAB48924.1 coe|CAC01638.1
GROUP328: coe|CAB50880.1 coe|CAC01646.1
GROUP329: coe|CAB50938.1 coe|CAB62761.1
GROUP330: coe|CAB50987.1 coe|CAB50988.1
GROUP331: coe|CAB50992.1 coe|CAB93054.1
GROUP332: coe|CAB51005.1 coe|CAB70943.1
GROUP333: coe|CAB51265.1 coe|CAC04229.1
GROUP334: coe|CAB51426.1 coe|CAC03640.1
GROUP335: coe|CAB51456.1 coe|CAC36747.1
GROUP336: coe|CAB51988.1 coe|CAC12922.1
GROUP337: coe|CAB52057.1 coe|CAB62741.1
GROUP338: coe|CAB52060.1 coe|CAD55406.1
GROUP339: coe|CAB52068.1 coe|CAC01582.1
GROUP340: coe|CAB52070.1 coe|CAB70653.1
GROUP341: coe|CAB52360.1 coe|CAC01664.1
GROUP342: coe|CAB52827.1 coe|CAB95813.1
GROUP343: coe|CAB52849.1 coe|CAB53325.1
GROUP344: coe|CAB52859.1 coe|CAB61194.1
GROUP345: coe|CAB52860.1 coe|CAC42751.1
GROUP346: coe|CAB52887.1 coe|CAB52972.1
GROUP347: coe|CAB52898.1 coe|CAB53278.1
GROUP348: coe|CAB52919.1 coe|CAB61738.1
GROUP349: coe|CAB52958.1 coe|CAB58319.1
GROUP350: coe|CAB52964.1 coe|CAB92886.1
GROUP351: coe|CAB53135.1 coe|CAB58277.2
GROUP352: coe|CAB53136.1 coe|CAB53137.1
GROUP353: coe|CAB53148.1 coe|CAB53424.1
GROUP354: coe|CAB53272.1 coe|CAB65633.1
GROUP355: coe|CAB53287.1 coe|CAC10304.1
GROUP356: coe|CAB53297.1 coe|CAC03658.1
GROUP357: coe|CAB53298.1 coe|CAC03657.1
GROUP358: coe|CAB53299.1 coe|CAC03656.1
GROUP359: coe|CAB53300.1 coe|CAC03655.1
GROUP360: coe|CAB53301.1 coe|CAC03654.1
GROUP361: coe|CAB53302.1 coe|CAC03653.1
GROUP362: coe|CAB53307.1 coe|CAC03649.1
GROUP363: coe|CAB53308.1 coe|CAC03648.1
GROUP364: coe|CAB53310.1 coe|CAC03646.1
GROUP365: coe|CAB53421.1 coe|CAB53438.1
GROUP366: coe|CAB53427.1 coe|CAB53435.1
GROUP367: coe|CAB53432.1 coe|CAB69782.1
GROUP368: coe|CAB55524.1 coe|CAD55531.1
GROUP369: coe|CAB55650.1 coe|CAB88164.1
GROUP370: coe|CAB55651.1 coe|CAB56379.1
GROUP371: coe|CAB55706.1 coe|CAC01657.1
GROUP372: coe|CAB55708.1 coe|CAB65580.1
GROUP373: coe|CAB55709.1 coe|CAB55720.1
GROUP374: coe|CAB55716.1 coe|CAC01654.1
GROUP375: coe|CAB55718.1 coe|CAC01650.1
GROUP376: coe|CAB56135.1 coe|CAB82049.1
GROUP377: coe|CAB56360.1 coe|CAB71829.1
GROUP378: coe|CAB56383.1 coe|CAB76017.1
GROUP379: coe|CAB56675.1 coe|CAB56676.1
GROUP380: coe|CAB56679.1 coe|CAB66208.1
GROUP381: coe|CAB56728.1 coe|CAC22737.1
GROUP382: coe|CAB58269.1 coe|CAC36363.1
GROUP383: coe|CAB58279.1 coe|CAB59579.1
GROUP384: coe|CAB58321.1 coe|CAB61677.1
GROUP385: coe|CAB59474.1 coe|CAB97433.1
GROUP386: coe|CAB59588.1 coe|CAB63163.1
GROUP387: coe|CAB59590.1 coe|CAB94619.1
GROUP388: coe|CAB59605.1 coe|CAB62722.1
GROUP389: coe|CAB59609.1 coe|CAC10110.1
GROUP390: coe|CAB59664.1 coe|CAB66227.1
GROUP391: coe|CAB59666.1 coe|CAB76290.1
GROUP392: coe|CAB59711.1 coe|CAD30927.1
GROUP393: coe|CAB60161.1 coe|CAB95806.1
GROUP394: coe|CAB60162.1 coe|CAC44333.1
GROUP395: coe|CAB60174.1 coe|CAB88961.1
GROUP396: coe|CAB60175.1 coe|CAB89035.1
GROUP397: coe|CAB60177.1 coe|CAB88957.1
GROUP398: coe|CAB60178.1 coe|CAB88958.1
GROUP399: coe|CAB60181.1 coe|CAD55164.1
GROUP400: coe|CAB60188.1 coe|CAC08295.1
GROUP401: coe|CAB60189.1 coe|CAC08296.1
GROUP402: coe|CAB60470.1 coe|CAC13086.1
GROUP403: coe|CAB60471.1 coe|CAC13085.1
GROUP404: coe|CAB61161.1 coe|CAB90865.1
GROUP405: coe|CAB61191.1 coe|CAD55241.1
GROUP406: coe|CAB61278.1 coe|CAB76337.1
GROUP407: coe|CAB61281.1 coe|CAB76340.1
GROUP408: coe|CAB61285.1 coe|CAC04501.1
GROUP409: coe|CAB61314.1 coe|CAB61316.1
GROUP410: coe|CAB61662.1 coe|CAB94547.1
GROUP411: coe|CAB61729.1 coe|CAB94057.1
GROUP412: coe|CAB61933.1 coe|CAB61935.1
GROUP413: coe|CAB62696.1 coe|CAB89749.1
GROUP414: coe|CAB62725.1 coe|CAB62739.1
GROUP415: coe|CAB62728.1 coe|CAB87336.1
GROUP416: coe|CAB62752.1 coe|CAC32371.1
GROUP417: coe|CAB63191.1 coe|CAB72200.1
GROUP418: coe|CAB65645.1 coe|CAB65647.1
GROUP419: coe|CAB66182.1 coe|CAB66195.1
GROUP420: coe|CAB66204.1 coe|CAC04222.1
GROUP421: coe|CAB66222.1 coe|CAC38807.1
GROUP422: coe|CAB66251.1 coe|CAC36681.1
GROUP423: coe|CAB66281.1 coe|CAB99143.1
GROUP424: coe|CAB66297.1 coe|CAC37521.1
GROUP425: coe|CAB69691.1 coe|CAB88933.1
GROUP426: coe|CAB69757.1 coe|CAC04223.1
GROUP427: coe|CAB70646.1 coe|CAC08422.1
GROUP428: coe|CAB70647.1 coe|CAC14345.1
GROUP429: coe|CAB71803.1 coe|CAB71806.1
GROUP430: coe|CAB71808.1 coe|CAC14367.1
GROUP431: coe|CAB71810.1 coe|CAB71818.1
GROUP432: coe|CAB71826.1 coe|CAB93064.1
GROUP433: coe|CAB72197.1 coe|CAC05958.1
GROUP434: coe|CAB72416.1 coe|CAB92878.1
GROUP435: coe|CAB72417.1 coe|CAB92879.1
GROUP436: coe|CAB72418.1 coe|CAB92880.1
GROUP437: coe|CAB72419.1 coe|CAB92881.1
GROUP438: coe|CAB75307.1 coe|CAB75308.1
GROUP439: coe|CAB76344.1 coe|CAC01360.1
GROUP440: coe|CAB76347.1 coe|CAB89766.1
GROUP441: coe|CAB76880.1 coe|CAC01503.1
GROUP442: coe|CAB76881.1 coe|CAC44591.1
GROUP443: coe|CAB76972.1 coe|CAC16467.1
GROUP444: coe|CAB76997.1 coe|CAB81858.1
GROUP445: coe|CAB77308.1 coe|CAB92595.1
GROUP446: coe|CAB77311.1 coe|CAB92593.1
GROUP447: coe|CAB77312.1 coe|CAB92616.1
GROUP448: coe|CAB77335.1 coe|CAC01310.1
GROUP449: coe|CAB81853.1 coe|CAB95778.1
GROUP450: coe|CAB82060.1 coe|CAC08355.1
GROUP451: coe|CAB82065.1 coe|CAC08357.1
GROUP452: coe|CAB86114.1 coe|CAC05949.1
GROUP453: coe|CAB87210.1 coe|CAB88937.1
GROUP454: coe|CAB87213.1 coe|CAB95891.1
GROUP455: coe|CAB87340.1 coe|CAC22730.1
GROUP456: coe|CAB88183.1 coe|CAC05759.1
GROUP457: coe|CAB88454.1 coe|CAC37542.1
GROUP458: coe|CAB88489.1 coe|CAB89747.2
GROUP459: coe|CAB88896.1 coe|CAB88942.1
GROUP460: coe|CAB88927.1 coe|CAB88929.1
GROUP461: coe|CAB88928.1 coe|CAD55462.1
GROUP462: coe|CAB88975.1 coe|CAC01489.1
GROUP463: coe|CAB88979.1 coe|CAD55470.1
GROUP464: coe|CAB88986.1 coe|CAC01561.1
GROUP465: coe|CAB89053.1 coe|CAB89054.1
GROUP466: coe|CAB89055.1 coe|CAB99169.1
GROUP467: coe|CAB89058.1 coe|CAD55313.1
GROUP468: coe|CAB89756.1 coe|CAC37530.1
GROUP469: coe|CAB89770.1 coe|CAC04208.1
GROUP470: coe|CAB90892.1 coe|CAB94654.1
GROUP471: coe|CAB90903.1 coe|CAC33940.1
GROUP472: coe|CAB90990.1 coe|CAC04255.1
GROUP473: coe|CAB92109.1 coe|CAD55485.1
GROUP474: coe|CAB92220.1 coe|CAB92221.1
GROUP475: coe|CAB92372.1 coe|CAD55492.1
GROUP476: coe|CAB92614.1 coe|CAB92615.1
GROUP477: coe|CAB92656.1 coe|CAC01464.1
GROUP478: coe|CAB92826.1 coe|CAB94647.1
GROUP479: coe|CAB92892.1 coe|CAD55302.1
GROUP480: coe|CAB93057.1 coe|CAC36756.1
GROUP481: coe|CAB93416.1 coe|CAC36742.1
GROUP482: coe|CAB93446.1 coe|CAC05874.1
GROUP483: coe|CAB93447.1 coe|CAC36749.1
GROUP484: coe|CAB93743.1 coe|CAC16722.1
GROUP485: coe|CAB94640.1 coe|CAC14366.1
GROUP486: coe|CAB95288.1 coe|CAC01540.1
GROUP487: coe|CAB95777.1 coe|CAC10112.1
GROUP488: coe|CAB95790.1 coe|CAC44603.1
GROUP489: coe|CAB95791.1 coe|CAC14935.1
GROUP490: coe|CAB95809.1 coe|CAC44694.1
GROUP491: coe|CAB95905.1 coe|CAC32357.1
GROUP492: coe|CAB96030.1 coe|CAD55201.1
GROUP493: coe|CAB97420.1 coe|CAB97423.1
GROUP494: coe|CAB97421.1 coe|CAB97424.1
GROUP495: coe|CAC01350.1 coe|CAC44701.1
GROUP496: coe|CAC01358.1 coe|CAC36370.1
GROUP497: coe|CAC01549.1 coe|CAD55351.1
GROUP498: coe|CAC01640.1 coe|CAC14374.1
GROUP499: coe|CAC03644.1 coe|CAC04112.1
GROUP500: coe|CAC03645.1 coe|CAD55413.1
GROUP501: coe|CAC03659.1 coe|CAD55412.1
GROUP502: coe|CAC03660.1 coe|CAD55411.1
GROUP503: coe|CAC03661.1 coe|CAD55410.1
GROUP504: coe|CAC03662.1 coe|CAD30877.1
GROUP505: coe|CAC04021.1 coe|CAD30875.1
GROUP506: coe|CAC04024.1 coe|CAC04026.1
GROUP507: coe|CAC04025.1 coe|CAD55475.1
GROUP508: coe|CAC04048.1 coe|CAC36777.1
GROUP509: coe|CAC04103.2 coe|CAC14518.1
GROUP510: coe|CAC04216.1 coe|CAC05765.1
GROUP511: coe|CAC04495.1 coe|CAC05944.1
GROUP512: coe|CAC05970.1 coe|CAC17530.1
GROUP513: coe|CAC08268.1 coe|CAC33913.1
GROUP514: coe|CAC08277.1 coe|CAC36625.1
GROUP515: coe|CAC08298.1 coe|CAC08299.1
GROUP516: coe|CAC08367.1 coe|CAC36643.1
GROUP517: coe|CAC09537.1 coe|CAC16971.1
GROUP518: coe|CAC10105.1 coe|CAC16436.1
GROUP519: coe|CAC10106.1 coe|CAC16437.1
GROUP520: coe|CAC10305.1 coe|CAC44659.1
GROUP521: coe|CAC13064.1 coe|CAC33951.1
GROUP522: coe|CAC13084.1 coe|CAD55272.1
GROUP523: coe|CAC14352.1 coe|CAC16455.1
GROUP524: coe|CAC16439.1 coe|CAC16456.1
GROUP525: coe|CAC17502.1 coe|CAC17505.1
GROUP526: coe|CAC17652.1 coe|CAC17654.1
GROUP527: coe|CAC22143.1 coe|CAC37882.1
GROUP528: coe|CAC22746.1 coe|CAC40603.1
GROUP529: coe|CAC22747.1 coe|CAC37455.1
GROUP530: coe|CAC32297.1 coe|CAD55405.1
GROUP531: coe|CAC33049.1 coe|CAC33050.1
GROUP532: coe|CAC33954.1 coe|CAC36720.1
GROUP533: coe|CAC36523.1 coe|CAC36878.1
GROUP534: coe|CAC36524.1 coe|CAC36877.1
GROUP535: coe|CAC36525.1 coe|CAC36876.1
GROUP536: coe|CAC36526.1 coe|CAC36875.1
GROUP537: coe|CAC36527.1 coe|CAC36874.1
GROUP538: coe|CAC36528.1 coe|CAC36873.1
GROUP539: coe|CAC36529.1 coe|CAC36872.1
GROUP540: coe|CAC36530.1 coe|CAC36871.1
GROUP541: coe|CAC36531.1 coe|CAC36870.1
GROUP542: coe|CAC36532.1 coe|CAC36869.1
GROUP543: coe|CAC36533.1 coe|CAC36868.1
GROUP544: coe|CAC36534.1 coe|CAC36867.1
GROUP545: coe|CAC36536.1 coe|CAC36865.1
GROUP546: coe|CAC36537.1 coe|CAC36864.1
GROUP547: coe|CAC36538.1 coe|CAC36863.1
GROUP548: coe|CAC36539.1 coe|CAC36862.1
GROUP549: coe|CAC36540.1 coe|CAC36861.1
GROUP550: coe|CAC36541.1 coe|CAC36860.1
GROUP551: coe|CAC36542.1 coe|CAC36859.1
GROUP552: coe|CAC36543.1 coe|CAC36858.1
GROUP553: coe|CAC36544.1 coe|CAC36857.1
GROUP554: coe|CAC36545.1 coe|CAC36856.1
GROUP555: coe|CAC36546.1 coe|CAC36855.1
GROUP556: coe|CAC36547.1 coe|CAC36854.1
GROUP557: coe|CAC36548.1 coe|CAC36853.1
GROUP558: coe|CAC36549.1 coe|CAC36852.1
GROUP559: coe|CAC36550.1 coe|CAC36851.1
GROUP560: coe|CAC36551.1 coe|CAC36850.1
GROUP561: coe|CAC36552.1 coe|CAC36849.1
GROUP562: coe|CAC36554.1 coe|CAC36847.1
GROUP563: coe|CAC36555.1 coe|CAC36846.1
GROUP564: coe|CAC36556.1 coe|CAC36845.1
GROUP565: coe|CAC36557.1 coe|CAC36844.1
GROUP566: coe|CAC36558.1 coe|CAC36843.1
GROUP567: coe|CAC36559.1 coe|CAC36842.1
GROUP568: coe|CAC36561.1 coe|CAC36840.1
GROUP569: coe|CAC36563.1 coe|CAC36838.1
GROUP570: coe|CAC36564.1 coe|CAC36837.1
GROUP571: coe|CAC36565.1 coe|CAC36836.1
GROUP572: coe|CAC36566.1 coe|CAC36835.1
GROUP573: coe|CAC36569.1 coe|CAC36832.1
GROUP574: coe|CAC36570.1 coe|CAC36831.1
GROUP575: coe|CAC36571.1 coe|CAC36830.1
GROUP576: coe|CAC36572.1 coe|CAC36829.1
GROUP577: coe|CAC36573.1 coe|CAC36828.1
GROUP578: coe|CAC36574.1 coe|CAC36827.1
GROUP579: coe|CAC36575.1 coe|CAC36826.1
GROUP580: coe|CAC36576.1 coe|CAC36825.1
GROUP581: coe|CAC36577.1 coe|CAC36824.1
GROUP582: coe|CAC36578.1 coe|CAC36823.1
GROUP583: coe|CAC36579.1 coe|CAC36822.1
GROUP584: coe|CAC36580.1 coe|CAC36821.1
GROUP585: coe|CAC36582.1 coe|CAC36819.1
GROUP586: coe|CAC36583.1 coe|CAC36818.1
GROUP587: coe|CAC36584.1 coe|CAC36817.1
GROUP588: coe|CAC36585.1 coe|CAC36816.1
GROUP589: coe|CAC36586.1 coe|CAC36815.1
GROUP590: coe|CAC36587.1 coe|CAC36814.1
GROUP591: coe|CAC36588.1 coe|CAC36813.1
GROUP592: coe|CAC36589.1 coe|CAC36812.1
GROUP593: coe|CAC36591.1 coe|CAC36810.1
GROUP594: coe|CAC36592.1 coe|CAC36809.1
GROUP595: coe|CAC36593.1 coe|CAC36808.1
GROUP596: coe|CAC36594.1 coe|CAC36807.1
GROUP597: coe|CAC36595.1 coe|CAC36806.1
GROUP598: coe|CAC36596.1 coe|CAC36805.1
GROUP599: coe|CAC36597.1 coe|CAC36804.1
GROUP600: coe|CAC36598.1 coe|CAC36803.1
GROUP601: coe|CAC36603.1 coe|CAD12004.1
GROUP602: coe|CAC36624.1 coe|CAD12012.1
GROUP603: coe|CAC36641.1 coe|CAC42756.1
GROUP604: coe|CAC36657.1 coe|CAC36738.1
GROUP605: coe|CAC36659.1 coe|CAC36744.1
GROUP606: coe|CAC36764.1 coe|CAD55454.1
GROUP607: coe|CAC44330.1 coe|CAC44514.1
GROUP608: coe|CAC44520.1 coe|CAC44521.1
GROUP609: coe|CAD30876.1 coe|CAD55545.1
GROUP610: coe|CAD30911.1 coe|CAD55505.1
