# Supplementary material for: Deciphering the streamlined genome of Streptomyces xiamenensis 318 as the producer of the anti-fibrotic drug candidate xiamenmycin
Source: Sci Rep. 2016 Jan 8;6:18977. doi: 10.1038/srep18977 (PMC4705527; doi:10.1038/srep18977)
Supplement: Supplementary Table S5 [file srep18977-s4.xls]

## Sheet: Summary
Supplementary Table S5, Best reciprocal hit BLAST analysis between S. xiamenensis 318 and S. albus J1074
#blastp cutoff: evalue 1e-5; identity 0.3; score 40
#COG classified with WebMGA online server (http://weizhong-lab.ucsd.edu/metagenomic-analysis/server/cog/)
Function	COG categories	Pairs	S. xiamenensis_unique	S. albus_unique
RNA processing and modification	A	2	0	1
Energy production and conversion	C	156	43	66
Cell cycle control, cell division, chromosome partitioning	D	26	8	3
Amino acid transport and metabolism	E	186	60	114
Nucleotide transport and metabolism	F	65	14	16
Carbohydrate transport and metabolism	G	179	141	125
Coenzyme transport and metabolism	H	97	33	46
Lipid transport and metabolism	I	77	38	82
Translation, ribosomal structure and biogenesis	J	149	18	34
Transcription	K	202	130	132
Replication, recombination and repair	L	87	22	29
Cell wall/membrane/envelope biogenesis	M	105	47	56
Posttranslational modification, protein turnover, chaperones	O	80	32	34
Inorganic ion transport and metabolism	P	109	45	60
Secondary metabolites biosynthesis, transport and catabolism	Q	48	44	48
General function prediction only	R	309	146	175
Function unknown	S	170	75	122
Signal transduction mechanisms	T	91	39	60
Intracellular trafficking, secretion, and vesicular transport	U	27	2	6
Defense mechanisms	V	52	46	55
Multiple classes	Multiple classes	248	178	193
NO Hits	NO Hits	752	1113	1158
Total		3217	2274	2615

## Sheet: Pairs
S. xiamenensis	S. albus	COG
AKG41404.1	AGI86452.1	NO Hits
AKG41436.1	AGI90914.1	R
AKG41442.1	AGI87279.1	K
AKG41443.1	AGI87278.1	R
AKG41444.1	AGI87296.1	R
AKG41451.1	AGI87287.1	Multiple classes
AKG41452.1	AGI87738.1	M
AKG41453.1	AGI91823.1	NO Hits
AKG41462.1	AGI87602.1	F
AKG41474.1	AGI89140.1	R
AKG41475.1	AGI89141.1	R
AKG41476.1	AGI89142.1	T
AKG41477.1	AGI89143.1	Multiple classes
AKG41482.1	AGI86569.1	S
AKG41488.1	AGI87235.1	C
AKG41489.1	AGI87234.1	C
AKG41490.1	AGI87233.1	S
AKG41491.1	AGI86828.1	NO Hits
AKG41492.1	AGI90448.1	C
AKG41495.1	AGI86588.1	NO Hits
AKG41500.1	AGI86576.1	V
AKG41503.1	AGI91756.1	G
AKG41508.1	AGI88124.1	S
AKG41514.1	AGI86580.1	V
AKG41516.1	AGI86581.1	V
AKG41517.1	AGI86582.1	NO Hits
AKG41518.1	AGI86583.1	L
AKG41519.1	AGI86586.1	NO Hits
AKG41521.1	AGI86587.1	R
AKG41522.1	AGI86594.1	NO Hits
AKG41523.1	AGI86595.1	I
AKG41524.1	AGI86596.1	Multiple classes
AKG41525.1	AGI86597.1	S
AKG41526.1	AGI91423.1	NO Hits
AKG41530.1	AGI91215.1	NO Hits
AKG41532.1	AGI87413.1	NO Hits
AKG41533.1	AGI91229.1	P
AKG41535.1	AGI91910.1	Multiple classes
AKG41536.1	AGI89607.1	R
AKG41537.1	AGI91784.1	R
AKG41543.1	AGI86600.1	G
AKG41544.1	AGI86601.1	G
AKG41545.1	AGI87559.1	Multiple classes
AKG41547.1	AGI91963.1	NO Hits
AKG41549.1	AGI91971.1	C
AKG41550.1	AGI86963.1	Multiple classes
AKG41551.1	AGI86964.1	T
AKG41553.1	AGI92128.1	Multiple classes
AKG41554.1	AGI92127.1	Multiple classes
AKG41555.1	AGI92126.1	Multiple classes
AKG41556.1	AGI92125.1	Multiple classes
AKG41557.1	AGI92124.1	E
AKG41559.1	AGI91948.1	NO Hits
AKG41561.1	AGI91994.1	NO Hits
AKG41568.1	AGI86700.1	E
AKG41579.1	AGI86858.1	Multiple classes
AKG41581.1	AGI92160.1	Multiple classes
AKG41599.1	AGI86973.1	C
AKG41609.1	AGI86909.1	Q
AKG41611.1	AGI88931.1	Multiple classes
AKG41613.1	AGI88932.1	E
AKG41618.1	AGI87024.1	K
AKG41620.1	AGI90897.1	NO Hits
AKG41623.1	AGI90915.1	K
AKG41626.1	AGI91434.1	K
AKG41630.1	AGI86962.1	S
AKG41635.1	AGI87428.1	R
AKG41642.1	AGI87570.1	E
AKG41644.1	AGI87568.1	E
AKG41646.1	AGI91396.1	S
AKG41654.1	AGI88508.1	NO Hits
AKG41656.1	AGI88062.1	G
AKG41664.1	AGI88727.1	R
AKG41665.1	AGI90290.1	I
AKG41667.1	AGI91786.1	Multiple classes
AKG41668.1	AGI91785.1	R
AKG41669.1	AGI91778.1	R
AKG41670.1	AGI91777.1	NO Hits
AKG41671.1	AGI91775.1	NO Hits
AKG41672.1	AGI91774.1	NO Hits
AKG41674.1	AGI91772.1	E
AKG41675.1	AGI91771.1	NO Hits
AKG41676.1	AGI91770.1	L
AKG41677.1	AGI91769.1	K
AKG41678.1	AGI91768.1	S
AKG41679.1	AGI91766.1	T
AKG41680.1	AGI91765.1	S
AKG41681.1	AGI91764.1	S
AKG41682.1	AGI91763.1	S
AKG41683.1	AGI91762.1	G
AKG41684.1	AGI91761.1	I
AKG41685.1	AGI91760.1	G
AKG41686.1	AGI91759.1	G
AKG41687.1	AGI91758.1	NO Hits
AKG41688.1	AGI91757.1	I
AKG41689.1	AGI91727.1	NO Hits
AKG41690.1	AGI91726.1	I
AKG41692.1	AGI91724.1	NO Hits
AKG41693.1	AGI91723.1	F
AKG41694.1	AGI91722.1	O
AKG41695.1	AGI91721.1	NO Hits
AKG41696.1	AGI91720.1	E
AKG41697.1	AGI91719.1	E
AKG41698.1	AGI91718.1	H
AKG41699.1	AGI91717.1	H
AKG41700.1	AGI91716.1	H
AKG41701.1	AGI91715.1	H
AKG41703.1	AGI91714.1	H
AKG41705.1	AGI88998.1	H
AKG41706.1	AGI91702.1	R
AKG41707.1	AGI91696.1	K
AKG41708.1	AGI91695.1	G
AKG41709.1	AGI91692.1	J
AKG41710.1	AGI91691.1	J
AKG41712.1	AGI91690.1	NO Hits
AKG41713.1	AGI87123.1	H
AKG41714.1	AGI91689.1	L
AKG41716.1	AGI91684.1	H
AKG41717.1	AGI91683.1	H
AKG41718.1	AGI91682.1	K
AKG41719.1	AGI91681.1	F
AKG41720.1	AGI91680.1	NO Hits
AKG41721.1	AGI91679.1	F
AKG41722.1	AGI91678.1	F
AKG41723.1	AGI91677.1	I
AKG41724.1	AGI91676.1	Multiple classes
AKG41725.1	AGI91675.1	NO Hits
AKG41726.1	AGI91674.1	F
AKG41727.1	AGI91673.1	F
AKG41728.1	AGI91672.1	F
AKG41729.1	AGI91671.1	NO Hits
AKG41730.1	AGI91670.1	K
AKG41731.1	AGI91669.1	J
AKG41732.1	AGI91668.1	E
AKG41733.1	AGI91667.1	NO Hits
AKG41734.1	AGI91666.1	E
AKG41735.1	AGI91665.1	E
AKG41736.1	AGI91664.1	E
AKG41737.1	AGI91663.1	E
AKG41738.1	AGI91662.1	R
AKG41739.1	AGI91661.1	L
AKG41740.1	AGI91660.1	J
AKG41741.1	AGI91659.1	NO Hits
AKG41742.1	AGI91658.1	NO Hits
AKG41744.1	AGI91657.1	J
AKG41745.1	AGI90726.1	NO Hits
AKG41746.1	AGI91656.1	L
AKG41747.1	AGI91655.1	S
AKG41748.1	AGI91654.1	J
AKG41749.1	AGI91653.1	R
AKG41750.1	AGI91652.1	O
AKG41751.1	AGI91651.1	NO Hits
AKG41752.1	AGI91649.1	Multiple classes
AKG41753.1	AGI91648.1	F
AKG41754.1	AGI91647.1	U
AKG41755.1	AGI91646.1	U
AKG41756.1	AGI91645.1	U
AKG41757.1	AGI91644.1	L
AKG41758.1	AGI91643.1	L
AKG41759.1	AGI91642.1	L
AKG41760.1	AGI91641.1	S
AKG41761.1	AGI91640.1	H
AKG41762.1	AGI91639.1	H
AKG41763.1	AGI91638.1	NO Hits
AKG41764.1	AGI91637.1	M
AKG41765.1	AGI91636.1	M
AKG41766.1	AGI91635.1	I
AKG41767.1	AGI91634.1	NO Hits
AKG41768.1	AGI91633.1	Multiple classes
AKG41769.1	AGI91631.1	J
AKG41770.1	AGI91626.1	NO Hits
AKG41771.1	AGI91625.1	R
AKG41772.1	AGI91624.1	NO Hits
AKG41773.1	AGI91623.1	NO Hits
AKG41774.1	AGI91622.1	O
AKG41775.1	AGI91621.1	R
AKG41776.1	AGI91620.1	Multiple classes
AKG41777.1	AGI91619.1	Multiple classes
AKG41778.1	AGI91616.1	NO Hits
AKG41779.1	AGI91615.1	Multiple classes
AKG41780.1	AGI91612.1	J
AKG41781.1	AGI91611.1	H
AKG41782.1	AGI91610.1	C
AKG41783.1	AGI91609.1	H
AKG41784.1	AGI91608.1	J
AKG41785.1	AGI91606.1	P
AKG41786.1	AGI91605.1	P
AKG41787.1	AGI91604.1	P
AKG41788.1	AGI91602.1	NO Hits
AKG41789.1	AGI91601.1	NO Hits
AKG41790.1	AGI91600.1	R
AKG41791.1	AGI91598.1	C
AKG41792.1	AGI91597.1	I
AKG41795.1	AGI90198.1	NO Hits
AKG41796.1	AGI90196.1	R
AKG41799.1	AGI90925.1	R
AKG41800.1	AGI91592.1	E
AKG41802.1	AGI91591.1	NO Hits
AKG41803.1	AGI87940.1	H
AKG41804.1	AGI90606.1	C
AKG41805.1	AGI91585.1	K
AKG41806.1	AGI91584.1	E
AKG41807.1	AGI91583.1	E
AKG41808.1	AGI91582.1	E
AKG41809.1	AGI91581.1	E
AKG41810.1	AGI87681.1	Multiple classes
AKG41812.1	AGI91561.1	G
AKG41813.1	AGI91558.1	Multiple classes
AKG41814.1	AGI91559.1	Multiple classes
AKG41819.1	AGI91557.1	I
AKG41820.1	AGI87880.1	S
AKG41821.1	AGI87881.1	L
AKG41824.1	AGI91552.1	J
AKG41825.1	AGI91551.1	J
AKG41826.1	AGI91550.1	T
AKG41827.1	AGI91548.1	J
AKG41828.1	AGI91547.1	J
AKG41829.1	AGI91546.1	J
AKG41830.1	AGI91545.1	J
AKG41831.1	AGI91544.1	NO Hits
AKG41832.1	AGI91543.1	G
AKG41833.1	AGI91542.1	NO Hits
AKG41835.1	AGI91541.1	O
AKG41836.1	AGI91540.1	NO Hits
AKG41837.1	AGI86740.1	NO Hits
AKG41838.1	AGI91537.1	Multiple classes
AKG41839.1	AGI91536.1	C
AKG41840.1	AGI91535.1	E
AKG41841.1	AGI91534.1	K
AKG41842.1	AGI91533.1	E
AKG41843.1	AGI91532.1	R
AKG41844.1	AGI91526.1	L
AKG41845.1	AGI91513.1	L
AKG41846.1	AGI91511.1	U
AKG41847.1	AGI91510.1	U
AKG41848.1	AGI91509.1	NO Hits
AKG41849.1	AGI91507.1	K
AKG41850.1	AGI91506.1	K
AKG41851.1	AGI91505.1	O
AKG41852.1	AGI91504.1	O
AKG41853.1	AGI91503.1	NO Hits
AKG41854.1	AGI91502.1	NO Hits
AKG41855.1	AGI91501.1	K
AKG41856.1	AGI91500.1	O
AKG41857.1	AGI91499.1	O
AKG41858.1	AGI91498.1	NO Hits
AKG41859.1	AGI91497.1	NO Hits
AKG41861.1	AGI91496.1	O
AKG41862.1	AGI91495.1	C
AKG41863.1	AGI91494.1	NO Hits
AKG41864.1	AGI91493.1	J
AKG41865.1	AGI91492.1	R
AKG41866.1	AGI91491.1	L
AKG41867.1	AGI91490.1	Multiple classes
AKG41868.1	AGI91488.1	R
AKG41870.1	AGI91487.1	E
AKG41871.1	AGI91486.1	K
AKG41872.1	AGI91485.1	G
AKG41873.1	AGI91484.1	C
AKG41874.1	AGI91483.1	C
AKG41876.1	AGI91481.1	R
AKG41877.1	AGI91480.1	J
AKG41878.1	AGI91479.1	NO Hits
AKG41879.1	AGI91478.1	NO Hits
AKG41880.1	AGI91477.1	G
AKG41881.1	AGI91474.1	C
AKG41882.1	AGI91473.1	C
AKG41883.1	AGI91472.1	L
AKG41884.1	AGI91471.1	NO Hits
AKG41885.1	AGI91470.1	NO Hits
AKG41886.1	AGI91469.1	NO Hits
AKG41887.1	AGI91468.1	NO Hits
AKG41888.1	AGI91467.1	E
AKG41899.1	AGI86766.1	C
AKG41900.1	AGI86910.1	R
AKG41907.1	AGI88982.1	P
AKG41908.1	AGI88980.1	Multiple classes
AKG41911.1	AGI90766.1	J
AKG41918.1	AGI92086.1	R
AKG41919.1	AGI87294.1	S
AKG41920.1	AGI92168.1	Q
AKG41921.1	AGI91614.1	NO Hits
AKG41923.1	AGI86602.1	S
AKG41925.1	AGI91909.1	S
AKG41928.1	AGI88170.1	E
AKG41929.1	AGI89684.1	E
AKG41930.1	AGI91906.1	C
AKG41931.1	AGI91907.1	R
AKG41932.1	AGI89540.1	G
AKG41934.1	AGI87937.1	NO Hits
AKG41940.1	AGI88710.1	S
AKG41944.1	AGI91304.1	NO Hits
AKG41946.1	AGI91385.1	M
AKG41947.1	AGI91386.1	NO Hits
AKG41952.1	AGI91707.1	K
AKG41955.1	AGI89765.1	S
AKG41956.1	AGI90650.1	P
AKG41957.1	AGI89892.1	R
AKG41960.1	AGI88584.1	NO Hits
AKG41965.1	AGI90576.1	NO Hits
AKG41966.1	AGI90575.1	R
AKG41969.1	AGI89238.1	K
AKG41970.1	AGI89239.1	G
AKG41973.1	AGI87273.1	P
AKG41975.1	AGI91217.1	NO Hits
AKG41976.1	AGI91216.1	NO Hits
AKG41979.1	AGI87366.1	E
AKG41980.1	AGI87365.1	R
AKG41981.1	AGI87364.1	E
AKG41982.1	AGI87363.1	E
AKG41983.1	AGI87362.1	E
AKG41987.1	AGI91458.1	R
AKG41988.1	AGI87714.1	G
AKG41989.1	AGI91437.1	I
AKG41990.1	AGI89146.1	NO Hits
AKG41991.1	AGI91429.1	Q
AKG41992.1	AGI91428.1	K
AKG41993.1	AGI91425.1	NO Hits
AKG41994.1	AGI91414.1	NO Hits
AKG41996.1	AGI87295.1	G
AKG41997.1	AGI87668.1	NO Hits
AKG41998.1	AGI86613.1	M
AKG42000.1	AGI90174.1	NO Hits
AKG42010.1	AGI86992.1	Multiple classes
AKG42012.1	AGI92011.1	NO Hits
AKG42013.1	AGI89561.1	Q
AKG42015.1	AGI86631.1	E
AKG42020.1	AGI88492.1	NO Hits
AKG42021.1	AGI87017.1	K
AKG42022.1	AGI87018.1	S
AKG42024.1	AGI88957.1	S
AKG42027.1	AGI90816.1	NO Hits
AKG42028.1	AGI90818.1	J
AKG42030.1	AGI86648.1	G
AKG42031.1	AGI86649.1	G
AKG42035.1	AGI86918.1	G
AKG42037.1	AGI89876.1	NO Hits
AKG42043.1	AGI91413.1	K
AKG42045.1	AGI86771.1	S
AKG42046.1	AGI88519.1	S
AKG42048.1	AGI91987.1	Q
AKG42053.1	AGI90523.1	E
AKG42054.1	AGI91410.1	S
AKG42056.1	AGI91409.1	R
AKG42057.1	AGI91753.1	M
AKG42058.1	AGI91751.1	R
AKG42059.1	AGI91750.1	NO Hits
AKG42060.1	AGI91749.1	R
AKG42061.1	AGI91748.1	T
AKG42062.1	AGI91747.1	NO Hits
AKG42064.1	AGI91743.1	D
AKG42065.1	AGI91742.1	NO Hits
AKG42066.1	AGI91741.1	NO Hits
AKG42068.1	AGI90059.1	Multiple classes
AKG42072.1	AGI91740.1	NO Hits
AKG42082.1	AGI92052.1	NO Hits
AKG42084.1	AGI91000.1	G
AKG42085.1	AGI91001.1	G
AKG42088.1	AGI86465.1	M
AKG42089.1	AGI86466.1	T
AKG42092.1	AGI87942.1	T
AKG42094.1	AGI86471.1	O
AKG42095.1	AGI86472.1	NO Hits
AKG42096.1	AGI86474.1	Multiple classes
AKG42097.1	AGI86475.1	E
AKG42098.1	AGI89746.1	L
AKG42100.1	AGI86749.1	NO Hits
AKG42101.1	AGI91736.1	Multiple classes
AKG42102.1	AGI91735.1	S
AKG42103.1	AGI91732.1	NO Hits
AKG42104.1	AGI91731.1	R
AKG42105.1	AGI91730.1	M
AKG42106.1	AGI86462.1	M
AKG42108.1	AGI91729.1	R
AKG42109.1	AGI91728.1	K
AKG42110.1	AGI89856.1	R
AKG42111.1	AGI87775.1	V
AKG42112.1	AGI87774.1	V
AKG42114.1	AGI88857.1	Multiple classes
AKG42116.1	AGI87349.1	R
AKG42117.1	AGI87348.1	R
AKG42118.1	AGI87347.1	NO Hits
AKG42120.1	AGI91879.1	O
AKG42121.1	AGI91878.1	Multiple classes
AKG42122.1	AGI91877.1	O
AKG42123.1	AGI91876.1	E
AKG42124.1	AGI91875.1	E
AKG42126.1	AGI91874.1	E
AKG42127.1	AGI90634.1	E
AKG42128.1	AGI91393.1	NO Hits
AKG42129.1	AGI91405.1	NO Hits
AKG42130.1	AGI91403.1	NO Hits
AKG42131.1	AGI91392.1	S
AKG42132.1	AGI90893.1	I
AKG42133.1	AGI91391.1	G
AKG42134.1	AGI91389.1	NO Hits
AKG42135.1	AGI91388.1	NO Hits
AKG42136.1	AGI91383.1	NO Hits
AKG42137.1	AGI91382.1	NO Hits
AKG42138.1	AGI91381.1	R
AKG42139.1	AGI91380.1	I
AKG42140.1	AGI91379.1	F
AKG42141.1	AGI91378.1	E
AKG42142.1	AGI91373.1	J
AKG42143.1	AGI91372.1	K
AKG42144.1	AGI91371.1	S
AKG42145.1	AGI91370.1	NO Hits
AKG42146.1	AGI91369.1	D
AKG42147.1	AGI91368.1	E
AKG42148.1	AGI91367.1	NO Hits
AKG42149.1	AGI91366.1	Multiple classes
AKG42150.1	AGI91365.1	F
AKG42151.1	AGI91364.1	G
AKG42152.1	AGI86723.1	NO Hits
AKG42154.1	AGI86724.1	K
AKG42156.1	AGI91361.1	M
AKG42157.1	AGI91358.1	L
AKG42158.1	AGI91357.1	G
AKG42159.1	AGI91356.1	J
AKG42160.1	AGI91355.1	NO Hits
AKG42161.1	AGI90524.1	P
AKG42163.1	AGI91353.1	G
AKG42164.1	AGI91352.1	S
AKG42165.1	AGI90521.1	NO Hits
AKG42166.1	AGI90520.1	Q
AKG42169.1	AGI91351.1	L
AKG42170.1	AGI91700.1	NO Hits
AKG42171.1	AGI91349.1	R
AKG42172.1	AGI91348.1	V
AKG42173.1	AGI91347.1	O
AKG42174.1	AGI91346.1	Multiple classes
AKG42175.1	AGI91345.1	P
AKG42176.1	AGI91344.1	NO Hits
AKG42179.1	AGI91342.1	Multiple classes
AKG42180.1	AGI91341.1	T
AKG42181.1	AGI91337.1	R
AKG42182.1	AGI91336.1	T
AKG42183.1	AGI91335.1	T
AKG42186.1	AGI91332.1	P
AKG42187.1	AGI91331.1	K
AKG42188.1	AGI91329.1	I
AKG42189.1	AGI91328.1	Multiple classes
AKG42197.1	AGI91321.1	NO Hits
AKG42198.1	AGI91320.1	H
AKG42199.1	AGI91312.1	L
AKG42200.1	AGI91311.1	S
AKG42201.1	AGI91309.1	NO Hits
AKG42202.1	AGI91308.1	NO Hits
AKG42203.1	AGI91307.1	NO Hits
AKG42204.1	AGI91306.1	NO Hits
AKG42205.1	AGI91305.1	S
AKG42207.1	AGI91303.1	I
AKG42208.1	AGI91302.1	NO Hits
AKG42209.1	AGI91301.1	R
AKG42210.1	AGI91299.1	NO Hits
AKG42211.1	AGI91298.1	E
AKG42212.1	AGI91296.1	P
AKG42213.1	AGI91295.1	NO Hits
AKG42214.1	AGI91286.1	NO Hits
AKG42215.1	AGI91285.1	Q
AKG42218.1	AGI91283.1	NO Hits
AKG42219.1	AGI91282.1	E
AKG42220.1	AGI91281.1	NO Hits
AKG42221.1	AGI91280.1	NO Hits
AKG42228.1	AGI90400.1	K
AKG42229.1	AGI89453.1	R
AKG42230.1	AGI91275.1	C
AKG42232.1	AGI88687.1	R
AKG42237.1	AGI89048.1	V
AKG42244.1	AGI90596.1	NO Hits
AKG42246.1	AGI91267.1	NO Hits
AKG42248.1	AGI91266.1	R
AKG42250.1	AGI90827.1	E
AKG42251.1	AGI91265.1	E
AKG42254.1	AGI91264.1	R
AKG42255.1	AGI91263.1	C
AKG42256.1	AGI91262.1	E
AKG42257.1	AGI91261.1	O
AKG42258.1	AGI91260.1	Multiple classes
AKG42259.1	AGI91259.1	O
AKG42260.1	AGI91258.1	O
AKG42261.1	AGI91257.1	K
AKG42264.1	AGI90224.1	G
AKG42267.1	AGI91256.1	V
AKG42268.1	AGI91255.1	V
AKG42269.1	AGI91254.1	O
AKG42270.1	AGI91253.1	NO Hits
AKG42271.1	AGI91252.1	NO Hits
AKG42272.1	AGI91251.1	O
AKG42273.1	AGI91250.1	G
AKG42274.1	AGI91249.1	G
AKG42275.1	AGI91248.1	G
AKG42276.1	AGI91247.1	G
AKG42277.1	AGI91246.1	G
AKG42278.1	AGI91245.1	G
AKG42280.1	AGI91244.1	NO Hits
AKG42281.1	AGI91243.1	NO Hits
AKG42282.1	AGI91242.1	G
AKG42283.1	AGI91241.1	G
AKG42284.1	AGI91240.1	G
AKG42285.1	AGI91239.1	S
AKG42286.1	AGI91238.1	S
AKG42287.1	AGI91237.1	R
AKG42288.1	AGI91236.1	L
AKG42289.1	AGI91231.1	R
AKG42290.1	AGI91232.1	NO Hits
AKG42291.1	AGI91233.1	L
AKG42293.1	AGI91227.1	T
AKG42294.1	AGI91226.1	L
AKG42295.1	AGI91224.1	C
AKG42296.1	AGI89827.1	M
AKG42297.1	AGI91225.1	T
AKG42298.1	AGI91980.1	NO Hits
AKG42299.1	AGI87355.1	S
AKG42300.1	AGI89593.1	NO Hits
AKG42301.1	AGI86747.1	NO Hits
AKG42302.1	AGI86746.1	NO Hits
AKG42303.1	AGI92010.1	R
AKG42305.1	AGI87316.1	Multiple classes
AKG42306.1	AGI89605.1	S
AKG42307.1	AGI91207.1	H
AKG42308.1	AGI91206.1	NO Hits
AKG42309.1	AGI91204.1	J
AKG42310.1	AGI87322.1	R
AKG42311.1	AGI91200.1	L
AKG42312.1	AGI91199.1	C
AKG42313.1	AGI91198.1	Q
AKG42314.1	AGI91192.1	E
AKG42315.1	AGI91193.1	E
AKG42316.1	AGI91194.1	E
AKG42317.1	AGI91195.1	E
AKG42319.1	AGI91191.1	T
AKG42320.1	AGI91190.1	NO Hits
AKG42325.1	AGI91189.1	G
AKG42326.1	AGI91187.1	Q
AKG42327.1	AGI91186.1	E
AKG42328.1	AGI91185.1	E
AKG42331.1	AGI91181.1	E
AKG42332.1	AGI88335.1	NO Hits
AKG42334.1	AGI87959.1	G
AKG42336.1	AGI88221.1	G
AKG42338.1	AGI91176.1	Multiple classes
AKG42339.1	AGI91175.1	E
AKG42340.1	AGI91174.1	S
AKG42341.1	AGI91166.1	M
AKG42343.1	AGI91165.1	O
AKG42345.1	AGI91164.1	E
AKG42346.1	AGI91163.1	E
AKG42348.1	AGI91162.1	E
AKG42349.1	AGI91161.1	NO Hits
AKG42350.1	AGI91160.1	NO Hits
AKG42351.1	AGI91159.1	NO Hits
AKG42352.1	AGI91158.1	Multiple classes
AKG42353.1	AGI91156.1	E
AKG42354.1	AGI91155.1	NO Hits
AKG42355.1	AGI88093.1	F
AKG42360.1	AGI90225.1	G
AKG42367.1	AGI91967.1	K
AKG42368.1	AGI91968.1	NO Hits
AKG42369.1	AGI91969.1	C
AKG42370.1	AGI91970.1	C
AKG42371.1	AGI90274.1	NO Hits
AKG42373.1	AGI91153.1	E
AKG42374.1	AGI91152.1	J
AKG42375.1	AGI91151.1	E
AKG42376.1	AGI91150.1	E
AKG42377.1	AGI91149.1	NO Hits
AKG42378.1	AGI91148.1	E
AKG42379.1	AGI91147.1	E
AKG42380.1	AGI91146.1	E
AKG42381.1	AGI91143.1	R
AKG42382.1	AGI91142.1	S
AKG42383.1	AGI91141.1	NO Hits
AKG42385.1	AGI91140.1	V
AKG42386.1	AGI91139.1	V
AKG42387.1	AGI91138.1	S
AKG42391.1	AGI91136.1	L
AKG42392.1	AGI91135.1	NO Hits
AKG42393.1	AGI91134.1	O
AKG42394.1	AGI91131.1	Q
AKG42395.1	AGI87127.1	M
AKG42396.1	AGI91130.1	P
AKG42397.1	AGI91128.1	J
AKG42398.1	AGI91127.1	Multiple classes
AKG42399.1	AGI91126.1	T
AKG42400.1	AGI91125.1	J
AKG42401.1	AGI91124.1	D
AKG42402.1	AGI91123.1	NO Hits
AKG42403.1	AGI91122.1	S
AKG42404.1	AGI91121.1	R
AKG42405.1	AGI91120.1	S
AKG42406.1	AGI91119.1	D
AKG42407.1	AGI91118.1	M
AKG42408.1	AGI91117.1	M
AKG42409.1	AGI91116.1	D
AKG42410.1	AGI91115.1	M
AKG42411.1	AGI91114.1	M
AKG42412.1	AGI91113.1	M
AKG42413.1	AGI91112.1	M
AKG42414.1	AGI91111.1	M
AKG42415.1	AGI91110.1	NO Hits
AKG42416.1	AGI91109.1	M
AKG42417.1	AGI91108.1	P
AKG42418.1	AGI91107.1	R
AKG42419.1	AGI91106.1	R
AKG42420.1	AGI91105.1	E
AKG42421.1	AGI91104.1	NO Hits
AKG42422.1	AGI91103.1	H
AKG42424.1	AGI91100.1	K
AKG42425.1	AGI91099.1	Q
AKG42426.1	AGI91098.1	NO Hits
AKG42427.1	AGI91097.1	E
AKG42428.1	AGI91096.1	H
AKG42429.1	AGI91095.1	NO Hits
AKG42430.1	AGI91094.1	R
AKG42431.1	AGI91093.1	E
AKG42432.1	AGI91092.1	H
AKG42433.1	AGI91091.1	H
AKG42434.1	AGI88096.1	NO Hits
AKG42435.1	AGI91090.1	S
AKG42436.1	AGI91338.1	R
AKG42437.1	AGI91089.1	L
AKG42438.1	AGI91088.1	R
AKG42439.1	AGI91087.1	P
AKG42440.1	AGI91086.1	P
AKG42441.1	AGI91085.1	E
AKG42442.1	AGI91084.1	Multiple classes
AKG42443.1	AGI91082.1	Multiple classes
AKG42444.1	AGI91081.1	T
AKG42445.1	AGI91080.1	I
AKG42446.1	AGI91079.1	R
AKG42447.1	AGI91078.1	NO Hits
AKG42448.1	AGI91077.1	R
AKG42450.1	AGI91076.1	Multiple classes
AKG42451.1	AGI91075.1	NO Hits
AKG42452.1	AGI91074.1	P
AKG42453.1	AGI91073.1	NO Hits
AKG42454.1	AGI91070.1	M
AKG42456.1	AGI91066.1	M
AKG42457.1	AGI91065.1	R
AKG42458.1	AGI91062.1	K
AKG42461.1	AGI91055.1	E
AKG42462.1	AGI91054.1	C
AKG42463.1	AGI91053.1	C
AKG42464.1	AGI91052.1	C
AKG42465.1	AGI91051.1	C
AKG42466.1	AGI91050.1	NO Hits
AKG42467.1	AGI91049.1	S
AKG42468.1	AGI91048.1	NO Hits
AKG42469.1	AGI91047.1	C
AKG42470.1	AGI91046.1	C
AKG42471.1	AGI91045.1	O
AKG42473.1	AGI91044.1	G
AKG42475.1	AGI91040.1	S
AKG42476.1	AGI91039.1	H
AKG42477.1	AGI91037.1	Multiple classes
AKG42478.1	AGI91036.1	T
AKG42479.1	AGI91035.1	NO Hits
AKG42480.1	AGI91034.1	Multiple classes
AKG42481.1	AGI91033.1	NO Hits
AKG42484.1	AGI91031.1	NO Hits
AKG42485.1	AGI91030.1	H
AKG42486.1	AGI91028.1	H
AKG42487.1	AGI91027.1	NO Hits
AKG42488.1	AGI91026.1	H
AKG42489.1	AGI91025.1	E
AKG42490.1	AGI91024.1	C
AKG42491.1	AGI91023.1	C
AKG42492.1	AGI91022.1	K
AKG42493.1	AGI91021.1	C
AKG42494.1	AGI91019.1	K
AKG42496.1	AGI91842.1	P
AKG42497.1	AGI89145.1	NO Hits
AKG42498.1	AGI88470.1	R
AKG42504.1	AGI91018.1	Multiple classes
AKG42505.1	AGI91017.1	NO Hits
AKG42506.1	AGI91014.1	R
AKG42507.1	AGI91015.1	Q
AKG42508.1	AGI91012.1	NO Hits
AKG42509.1	AGI91011.1	H
AKG42510.1	AGI91010.1	H
AKG42511.1	AGI91008.1	NO Hits
AKG42512.1	AGI91007.1	NO Hits
AKG42513.1	AGI91006.1	E
AKG42515.1	AGI86826.1	NO Hits
AKG42516.1	AGI91960.1	G
AKG42517.1	AGI90982.1	R
AKG42518.1	AGI90980.1	E
AKG42519.1	AGI87376.1	T
AKG42522.1	AGI91905.1	NO Hits
AKG42523.1	AGI90971.1	G
AKG42524.1	AGI90970.1	K
AKG42525.1	AGI90969.1	G
AKG42526.1	AGI90968.1	G
AKG42527.1	AGI90967.1	G
AKG42528.1	AGI90966.1	G
AKG42529.1	AGI90965.1	K
AKG42530.1	AGI90964.1	NO Hits
AKG42531.1	AGI90958.1	Multiple classes
AKG42532.1	AGI90953.1	E
AKG42533.1	AGI91515.1	NO Hits
AKG42534.1	AGI91516.1	R
AKG42535.1	AGI91517.1	NO Hits
AKG42536.1	AGI91518.1	R
AKG42537.1	AGI91519.1	Q
AKG42539.1	AGI91918.1	NO Hits
AKG42540.1	AGI91915.1	O
AKG42541.1	AGI90946.1	R
AKG42542.1	AGI90945.1	H
AKG42546.1	AGI90943.1	NO Hits
AKG42547.1	AGI90942.1	R
AKG42548.1	AGI90941.1	NO Hits
AKG42549.1	AGI90940.1	J
AKG42550.1	AGI90939.1	P
AKG42553.1	AGI90937.1	NO Hits
AKG42554.1	AGI90936.1	NO Hits
AKG42555.1	AGI90935.1	P
AKG42556.1	AGI90934.1	P
AKG42557.1	AGI90933.1	Multiple classes
AKG42560.1	AGI92156.1	M
AKG42568.1	AGI89546.1	Multiple classes
AKG42570.1	AGI90528.1	Multiple classes
AKG42577.1	AGI88332.1	P
AKG42580.1	AGI88192.1	R
AKG42582.1	AGI87357.1	R
AKG42584.1	AGI89038.1	Multiple classes
AKG42586.1	AGI87256.1	P
AKG42590.1	AGI91893.1	Multiple classes
AKG42591.1	AGI91993.1	E
AKG42592.1	AGI88653.1	K
AKG42593.1	AGI88266.1	R
AKG42599.1	AGI90932.1	NO Hits
AKG42600.1	AGI90931.1	NO Hits
AKG42601.1	AGI90930.1	K
AKG42606.1	AGI90928.1	J
AKG42608.1	AGI87062.1	M
AKG42609.1	AGI90926.1	G
AKG42610.1	AGI87274.1	P
AKG42612.1	AGI91276.1	Q
AKG42616.1	AGI86819.1	NO Hits
AKG42627.1	AGI87766.1	R
AKG42628.1	AGI90190.1	E
AKG42634.1	AGI90908.1	S
AKG42635.1	AGI90905.1	L
AKG42637.1	AGI90904.1	R
AKG42638.1	AGI90903.1	S
AKG42639.1	AGI90902.1	NO Hits
AKG42640.1	AGI90890.1	R
AKG42641.1	AGI90888.1	NO Hits
AKG42642.1	AGI90887.1	NO Hits
AKG42643.1	AGI90886.1	H
AKG42644.1	AGI90885.1	M
AKG42645.1	AGI90884.1	NO Hits
AKG42646.1	AGI90883.1	NO Hits
AKG42647.1	AGI87107.1	Multiple classes
AKG42648.1	AGI87108.1	K
AKG42649.1	AGI90873.1	A
AKG42650.1	AGI90874.1	G
AKG42651.1	AGI90872.1	R
AKG42652.1	AGI91983.1	S
AKG42653.1	AGI90867.1	NO Hits
AKG42654.1	AGI90866.1	S
AKG42655.1	AGI88984.1	NO Hits
AKG42656.1	AGI87182.1	NO Hits
AKG42660.1	AGI90864.1	NO Hits
AKG42661.1	AGI90863.1	NO Hits
AKG42662.1	AGI90862.1	NO Hits
AKG42663.1	AGI90859.1	NO Hits
AKG42664.1	AGI90858.1	NO Hits
AKG42665.1	AGI90857.1	G
AKG42670.1	AGI90855.1	R
AKG42671.1	AGI90854.1	S
AKG42673.1	AGI90851.1	O
AKG42674.1	AGI90850.1	NO Hits
AKG42676.1	AGI90849.1	C
AKG42677.1	AGI90847.1	NO Hits
AKG42678.1	AGI90846.1	NO Hits
AKG42679.1	AGI90845.1	T
AKG42680.1	AGI90844.1	Multiple classes
AKG42681.1	AGI90843.1	NO Hits
AKG42682.1	AGI90842.1	NO Hits
AKG42683.1	AGI86469.1	NO Hits
AKG42687.1	AGI90841.1	C
AKG42688.1	AGI90840.1	K
AKG42689.1	AGI90839.1	V
AKG42690.1	AGI86512.1	F
AKG42691.1	AGI90837.1	R
AKG42692.1	AGI90836.1	Multiple classes
AKG42693.1	AGI90835.1	I
AKG42694.1	AGI90834.1	I
AKG42695.1	AGI90833.1	Multiple classes
AKG42696.1	AGI90832.1	Multiple classes
AKG42703.1	AGI90176.1	K
AKG42708.1	AGI89582.1	K
AKG42709.1	AGI87938.1	NO Hits
AKG42717.1	AGI88649.1	NO Hits
AKG42719.1	AGI88422.1	G
AKG42720.1	AGI89699.1	NO Hits
AKG42721.1	AGI89698.1	K
AKG42723.1	AGI90831.1	NO Hits
AKG42724.1	AGI90830.1	NO Hits
AKG42728.1	AGI89658.1	G
AKG42729.1	AGI89659.1	G
AKG42730.1	AGI89660.1	G
AKG42732.1	AGI89180.1	O
AKG42735.1	AGI89106.1	K
AKG42741.1	AGI90825.1	R
AKG42744.1	AGI90794.1	NO Hits
AKG42749.1	AGI88486.1	P
AKG42759.1	AGI86455.1	K
AKG42760.1	AGI86735.1	S
AKG42769.1	AGI88490.1	R
AKG42771.1	AGI87753.1	P
AKG42772.1	AGI86733.1	P
AKG42773.1	AGI86732.1	P
AKG42774.1	AGI86734.1	T
AKG42779.1	AGI91818.1	K
AKG42780.1	AGI88191.1	NO Hits
AKG42782.1	AGI92099.1	G
AKG42783.1	AGI92098.1	S
AKG42784.1	AGI92097.1	E
AKG42786.1	AGI92095.1	Multiple classes
AKG42787.1	AGI90795.1	G
AKG42788.1	AGI90799.1	K
AKG42789.1	AGI90800.1	L
AKG42791.1	AGI87070.1	Multiple classes
AKG42793.1	AGI90916.1	NO Hits
AKG42794.1	AGI90801.1	C
AKG42795.1	AGI90806.1	F
AKG42800.1	AGI88596.1	NO Hits
AKG42803.1	AGI90778.1	P
AKG42804.1	AGI90921.1	NO Hits
AKG42814.1	AGI87242.1	NO Hits
AKG42816.1	AGI91697.1	NO Hits
AKG42817.1	AGI91698.1	K
AKG42819.1	AGI86568.1	K
AKG42821.1	AGI86567.1	G
AKG42822.1	AGI86566.1	G
AKG42823.1	AGI86565.1	G
AKG42824.1	AGI86564.1	G
AKG42826.1	AGI92056.1	S
AKG42827.1	AGI90802.1	T
AKG42828.1	AGI92057.1	Multiple classes
AKG42829.1	AGI90278.1	NO Hits
AKG42831.1	AGI90775.1	G
AKG42832.1	AGI90773.1	Multiple classes
AKG42833.1	AGI90772.1	G
AKG42834.1	AGI90771.1	G
AKG42837.1	AGI90747.1	J
AKG42841.1	AGI90745.1	J
AKG42842.1	AGI90744.1	P
AKG42843.1	AGI90743.1	P
AKG42844.1	AGI90742.1	P
AKG42845.1	AGI90741.1	P
AKG42846.1	AGI91688.1	NO Hits
AKG42847.1	AGI91687.1	NO Hits
AKG42849.1	AGI91685.1	NO Hits
AKG42851.1	AGI90740.1	I
AKG42852.1	AGI90739.1	L
AKG42856.1	AGI89139.1	J
AKG42857.1	AGI89138.1	K
AKG42858.1	AGI89107.1	NO Hits
AKG42859.1	AGI91387.1	K
AKG42861.1	AGI90737.1	NO Hits
AKG42862.1	AGI90736.1	E
AKG42863.1	AGI91565.1	NO Hits
AKG42864.1	AGI90733.1	R
AKG42865.1	AGI90732.1	NO Hits
AKG42868.1	AGI90730.1	R
AKG42869.1	AGI90729.1	R
AKG42870.1	AGI90728.1	T
AKG42871.1	AGI90725.1	G
AKG42872.1	AGI90724.1	G
AKG42874.1	AGI90714.1	R
AKG42875.1	AGI90713.1	Multiple classes
AKG42876.1	AGI90712.1	M
AKG42879.1	AGI90711.1	S
AKG42880.1	AGI90709.1	O
AKG42881.1	AGI90708.1	K
AKG42882.1	AGI90707.1	R
AKG42883.1	AGI90706.1	NO Hits
AKG42884.1	AGI90704.1	H
AKG42885.1	AGI90703.1	I
AKG42886.1	AGI90702.1	M
AKG42887.1	AGI90701.1	J
AKG42889.1	AGI90700.1	L
AKG42890.1	AGI90699.1	NO Hits
AKG42892.1	AGI90697.1	R
AKG42893.1	AGI90696.1	L
AKG42894.1	AGI90695.1	S
AKG42895.1	AGI90694.1	NO Hits
AKG42896.1	AGI90693.1	J
AKG42898.1	AGI90691.1	NO Hits
AKG42899.1	AGI90689.1	G
AKG42900.1	AGI90688.1	S
AKG42901.1	AGI90687.1	K
AKG42902.1	AGI90686.1	H
AKG42903.1	AGI90685.1	NO Hits
AKG42904.1	AGI90683.1	O
AKG42905.1	AGI90682.1	NO Hits
AKG42906.1	AGI90681.1	NO Hits
AKG42907.1	AGI90680.1	E
AKG42908.1	AGI90679.1	NO Hits
AKG42909.1	AGI90678.1	E
AKG42910.1	AGI89498.1	M
AKG42912.1	AGI88439.1	I
AKG42913.1	AGI88969.1	NO Hits
AKG42914.1	AGI88313.1	R
AKG42915.1	AGI87973.1	R
AKG42916.1	AGI90677.1	NO Hits
AKG42918.1	AGI90674.1	R
AKG42919.1	AGI90673.1	J
AKG42920.1	AGI90672.1	J
AKG42922.1	AGI90670.1	S
AKG42923.1	AGI89427.1	R
AKG42924.1	AGI90668.1	C
AKG42925.1	AGI90667.1	S
AKG42926.1	AGI90666.1	D
AKG42927.1	AGI90665.1	M
AKG42928.1	AGI90664.1	NO Hits
AKG42929.1	AGI90663.1	M
AKG42930.1	AGI90662.1	D
AKG42932.1	AGI90661.1	F
AKG42933.1	AGI90660.1	NO Hits
AKG42934.1	AGI90659.1	H
AKG42943.1	AGI90658.1	J
AKG42944.1	AGI90657.1	NO Hits
AKG42946.1	AGI90656.1	O
AKG42947.1	AGI90655.1	Multiple classes
AKG42948.1	AGI90654.1	Multiple classes
AKG42949.1	AGI90653.1	O
AKG42951.1	AGI90651.1	G
AKG42963.1	AGI90649.1	Multiple classes
AKG42964.1	AGI90648.1	R
AKG42971.1	AGI91056.1	E
AKG42972.1	AGI90647.1	L
AKG42973.1	AGI90646.1	G
AKG42974.1	AGI90644.1	R
AKG42979.1	AGI88762.1	NO Hits
AKG42981.1	AGI90641.1	P
AKG42982.1	AGI90639.1	NO Hits
AKG42983.1	AGI90638.1	E
AKG42984.1	AGI90635.1	NO Hits
AKG42985.1	AGI90633.1	E
AKG42986.1	AGI90626.1	NO Hits
AKG42988.1	AGI90621.1	V
AKG42989.1	AGI90620.1	M
AKG42990.1	AGI88986.1	Multiple classes
AKG42991.1	AGI88948.1	NO Hits
AKG42996.1	AGI90614.1	NO Hits
AKG42998.1	AGI90613.1	Multiple classes
AKG42999.1	AGI90612.1	NO Hits
AKG43000.1	AGI90611.1	Multiple classes
AKG43002.1	AGI90609.1	NO Hits
AKG43003.1	AGI90608.1	NO Hits
AKG43006.1	AGI90605.1	R
AKG43008.1	AGI90601.1	NO Hits
AKG43009.1	AGI90600.1	R
AKG43010.1	AGI90599.1	R
AKG43011.1	AGI90598.1	NO Hits
AKG43012.1	AGI87554.1	S
AKG43013.1	AGI90594.1	NO Hits
AKG43014.1	AGI90593.1	NO Hits
AKG43018.1	AGI87491.1	K
AKG43019.1	AGI89303.1	R
AKG43020.1	AGI88396.1	K
AKG43021.1	AGI89598.1	NO Hits
AKG43026.1	AGI91287.1	J
AKG43034.1	AGI87567.1	E
AKG43046.1	AGI87793.1	C
AKG43048.1	AGI89750.1	P
AKG43051.1	AGI91982.1	C
AKG43054.1	AGI92110.1	Multiple classes
AKG43056.1	AGI89610.1	R
AKG43057.1	AGI88428.1	NO Hits
AKG43059.1	AGI89960.1	NO Hits
AKG43060.1	AGI89957.1	NO Hits
AKG43061.1	AGI89956.1	NO Hits
AKG43062.1	AGI89955.1	U
AKG43064.1	AGI89953.1	U
AKG43065.1	AGI89952.1	U
AKG43066.1	AGI89951.1	U
AKG43067.1	AGI89950.1	NO Hits
AKG43068.1	AGI89949.1	NO Hits
AKG43080.1	AGI90307.1	NO Hits
AKG43081.1	AGI88674.1	NO Hits
AKG43083.1	AGI91594.1	NO Hits
AKG43084.1	AGI91184.1	O
AKG43085.1	AGI90591.1	NO Hits
AKG43086.1	AGI87096.1	NO Hits
AKG43087.1	AGI87097.1	S
AKG43088.1	AGI87098.1	NO Hits
AKG43091.1	AGI89085.1	P
AKG43093.1	AGI87939.1	NO Hits
AKG43096.1	AGI87457.1	S
AKG43097.1	AGI89743.1	NO Hits
AKG43104.1	AGI88325.1	NO Hits
AKG43114.1	AGI86959.1	K
AKG43115.1	AGI86960.1	R
AKG43116.1	AGI90568.1	G
AKG43117.1	AGI90569.1	G
AKG43118.1	AGI90570.1	NO Hits
AKG43119.1	AGI90571.1	G
AKG43120.1	AGI90572.1	E
AKG43121.1	AGI90573.1	C
AKG43122.1	AGI90567.1	NO Hits
AKG43123.1	AGI90565.1	P
AKG43124.1	AGI90563.1	C
AKG43125.1	AGI90562.1	L
AKG43126.1	AGI87352.1	C
AKG43132.1	AGI89037.1	K
AKG43133.1	AGI89039.1	R
AKG43134.1	AGI88236.1	K
AKG43136.1	AGI88238.1	O
AKG43137.1	AGI88239.1	M
AKG43138.1	AGI88240.1	D
AKG43139.1	AGI88241.1	D
AKG43140.1	AGI88242.1	NO Hits
AKG43141.1	AGI88243.1	NO Hits
AKG43142.1	AGI88244.1	J
AKG43143.1	AGI88245.1	Multiple classes
AKG43144.1	AGI88246.1	Multiple classes
AKG43145.1	AGI88247.1	D
AKG43146.1	AGI88249.1	G
AKG43147.1	AGI88250.1	G
AKG43148.1	AGI88251.1	G
AKG43150.1	AGI88252.1	M
AKG43155.1	AGI92120.1	K
AKG43160.1	AGI88255.1	M
AKG43161.1	AGI88253.1	M
AKG43172.1	AGI88260.1	E
AKG43173.1	AGI88261.1	R
AKG43174.1	AGI88262.1	NO Hits
AKG43175.1	AGI88263.1	NO Hits
AKG43176.1	AGI88268.1	U
AKG43177.1	AGI88270.1	S
AKG43178.1	AGI88271.1	Multiple classes
AKG43179.1	AGI88272.1	J
AKG43180.1	AGI88273.1	R
AKG43181.1	AGI88274.1	NO Hits
AKG43182.1	AGI88275.1	T
AKG43183.1	AGI88276.1	Multiple classes
AKG43185.1	AGI88278.1	NO Hits
AKG43186.1	AGI88279.1	NO Hits
AKG43187.1	AGI88280.1	NO Hits
AKG43188.1	AGI88281.1	R
AKG43189.1	AGI88282.1	R
AKG43191.1	AGI88758.1	C
AKG43192.1	AGI88283.1	S
AKG43193.1	AGI88284.1	S
AKG43194.1	AGI88285.1	NO Hits
AKG43195.1	AGI88286.1	H
AKG43196.1	AGI88288.1	G
AKG43197.1	AGI88289.1	NO Hits
AKG43198.1	AGI88290.1	S
AKG43199.1	AGI88292.1	G
AKG43200.1	AGI88295.1	NO Hits
AKG43201.1	AGI88296.1	NO Hits
AKG43202.1	AGI88297.1	NO Hits
AKG43204.1	AGI88298.1	R
AKG43205.1	AGI88299.1	NO Hits
AKG43206.1	AGI88300.1	NO Hits
AKG43207.1	AGI88301.1	S
AKG43208.1	AGI88302.1	S
AKG43212.1	AGI88310.1	K
AKG43214.1	AGI88309.1	K
AKG43218.1	AGI88306.1	Multiple classes
AKG43219.1	AGI88305.1	M
AKG43220.1	AGI88303.1	L
AKG43221.1	AGI88311.1	I
AKG43222.1	AGI88312.1	K
AKG43223.1	AGI88330.1	M
AKG43224.1	AGI88329.1	I
AKG43226.1	AGI92111.1	NO Hits
AKG43227.1	AGI89695.1	K
AKG43228.1	AGI90377.1	V
AKG43230.1	AGI86831.1	M
AKG43231.1	AGI88336.1	E
AKG43232.1	AGI88337.1	F
AKG43233.1	AGI88338.1	F
AKG43234.1	AGI88339.1	S
AKG43235.1	AGI88340.1	T
AKG43236.1	AGI88341.1	Multiple classes
AKG43237.1	AGI88343.1	NO Hits
AKG43238.1	AGI88344.1	T
AKG43239.1	AGI88345.1	K
AKG43240.1	AGI88946.1	S
AKG43241.1	AGI88213.1	NO Hits
AKG43242.1	AGI88346.1	Q
AKG43243.1	AGI88347.1	Multiple classes
AKG43244.1	AGI88348.1	E
AKG43245.1	AGI88988.1	E
AKG43246.1	AGI88349.1	E
AKG43247.1	AGI88361.1	K
AKG43249.1	AGI88363.1	K
AKG43250.1	AGI88364.1	E
AKG43251.1	AGI88365.1	I
AKG43252.1	AGI88366.1	NO Hits
AKG43253.1	AGI92215.1	NO Hits
AKG43255.1	AGI88367.1	NO Hits
AKG43256.1	AGI88368.1	S
AKG43259.1	AGI88373.1	V
AKG43260.1	AGI88374.1	V
AKG43261.1	AGI88375.1	M
AKG43268.1	AGI88376.1	C
AKG43270.1	AGI88379.1	Multiple classes
AKG43271.1	AGI88380.1	S
AKG43272.1	AGI88381.1	D
AKG43273.1	AGI88382.1	G
AKG43274.1	AGI88383.1	NO Hits
AKG43275.1	AGI88384.1	NO Hits
AKG43276.1	AGI88385.1	Q
AKG43277.1	AGI88435.1	T
AKG43278.1	AGI88388.1	Multiple classes
AKG43280.1	AGI88390.1	V
AKG43283.1	AGI88398.1	Multiple classes
AKG43289.1	AGI88387.1	NO Hits
AKG43290.1	AGI88386.1	R
AKG43291.1	AGI88434.1	NO Hits
AKG43293.1	AGI88432.1	NO Hits
AKG43294.1	AGI88431.1	NO Hits
AKG43295.1	AGI88436.1	M
AKG43296.1	AGI88437.1	Multiple classes
AKG43297.1	AGI88442.1	J
AKG43298.1	AGI88443.1	J
AKG43299.1	AGI88444.1	NO Hits
AKG43300.1	AGI87277.1	Multiple classes
AKG43304.1	AGI88445.1	C
AKG43305.1	AGI88446.1	I
AKG43306.1	AGI88447.1	K
AKG43307.1	AGI88542.1	NO Hits
AKG43309.1	AGI88448.1	NO Hits
AKG43310.1	AGI88449.1	R
AKG43311.1	AGI88450.1	K
AKG43314.1	AGI89917.1	P
AKG43315.1	AGI86935.1	O
AKG43316.1	AGI90103.1	NO Hits
AKG43318.1	AGI88451.1	Multiple classes
AKG43319.1	AGI86610.1	I
AKG43321.1	AGI88452.1	G
AKG43322.1	AGI88453.1	M
AKG43323.1	AGI88454.1	C
AKG43325.1	AGI88457.1	Multiple classes
AKG43327.1	AGI88461.1	R
AKG43328.1	AGI88462.1	I
AKG43329.1	AGI88463.1	J
AKG43330.1	AGI88464.1	L
AKG43331.1	AGI88466.1	NO Hits
AKG43332.1	AGI88467.1	R
AKG43333.1	AGI88468.1	O
AKG43334.1	AGI88473.1	M
AKG43338.1	AGI88482.1	M
AKG43340.1	AGI90957.1	NO Hits
AKG43342.1	AGI88307.1	K
AKG43343.1	AGI88994.1	P
AKG43344.1	AGI88995.1	K
AKG43346.1	AGI89372.1	NO Hits
AKG43347.1	AGI88489.1	NO Hits
AKG43348.1	AGI88488.1	L
AKG43353.1	AGI88110.1	C
AKG43357.1	AGI89099.1	NO Hits
AKG43358.1	AGI86729.1	J
AKG43359.1	AGI89493.1	R
AKG43360.1	AGI89494.1	P
AKG43362.1	AGI89496.1	Multiple classes
AKG43363.1	AGI89499.1	P
AKG43364.1	AGI86713.1	S
AKG43366.1	AGI86714.1	Multiple classes
AKG43372.1	AGI89017.1	I
AKG43375.1	AGI87500.1	R
AKG43377.1	AGI91390.1	NO Hits
AKG43381.1	AGI88560.1	F
AKG43382.1	AGI89728.1	K
AKG43383.1	AGI88499.1	NO Hits
AKG43384.1	AGI88500.1	J
AKG43385.1	AGI88501.1	H
AKG43386.1	AGI88502.1	H
AKG43387.1	AGI88503.1	H
AKG43388.1	AGI88504.1	M
AKG43389.1	AGI88505.1	H
AKG43390.1	AGI88506.1	R
AKG43392.1	AGI88507.1	P
AKG43394.1	AGI88510.1	F
AKG43396.1	AGI88512.1	M
AKG43397.1	AGI90826.1	O
AKG43400.1	AGI88515.1	Multiple classes
AKG43404.1	AGI86836.1	NO Hits
AKG43405.1	AGI86435.1	Multiple classes
AKG43406.1	AGI86434.1	G
AKG43407.1	AGI86433.1	Multiple classes
AKG43408.1	AGI88521.1	G
AKG43409.1	AGI88522.1	K
AKG43410.1	AGI87475.1	NO Hits
AKG43413.1	AGI88523.1	NO Hits
AKG43414.1	AGI88517.1	K
AKG43418.1	AGI89509.1	NO Hits
AKG43420.1	AGI86875.1	L
AKG43422.1	AGI90127.1	NO Hits
AKG43423.1	AGI90126.1	O
AKG43424.1	AGI90125.1	R
AKG43425.1	AGI90124.1	O
AKG43426.1	AGI90123.1	NO Hits
AKG43427.1	AGI90121.1	R
AKG43428.1	AGI90119.1	M
AKG43429.1	AGI90108.1	S
AKG43430.1	AGI90107.1	I
AKG43432.1	AGI90098.1	H
AKG43433.1	AGI90097.1	G
AKG43434.1	AGI90096.1	J
AKG43435.1	AGI90095.1	J
AKG43436.1	AGI86866.1	R
AKG43440.1	AGI90094.1	NO Hits
AKG43441.1	AGI90093.1	J
AKG43442.1	AGI90092.1	J
AKG43443.1	AGI90091.1	K
AKG43445.1	AGI90090.1	J
AKG43446.1	AGI90089.1	J
AKG43447.1	AGI90088.1	NO Hits
AKG43448.1	AGI90087.1	J
AKG43449.1	AGI90086.1	J
AKG43450.1	AGI90085.1	F
AKG43451.1	AGI90084.1	U
AKG43452.1	AGI90083.1	J
AKG43453.1	AGI90082.1	J
AKG43454.1	AGI90081.1	J
AKG43455.1	AGI90080.1	J
AKG43456.1	AGI90079.1	J
AKG43457.1	AGI90078.1	J
AKG43458.1	AGI90077.1	J
AKG43459.1	AGI90076.1	J
AKG43460.1	AGI90075.1	J
AKG43461.1	AGI90074.1	J
AKG43462.1	AGI90073.1	J
AKG43463.1	AGI90072.1	J
AKG43464.1	AGI90071.1	J
AKG43465.1	AGI90070.1	J
AKG43466.1	AGI90069.1	J
AKG43467.1	AGI90068.1	J
AKG43468.1	AGI90067.1	J
AKG43469.1	AGI90066.1	J
AKG43470.1	AGI90065.1	J
AKG43471.1	AGI90064.1	J
AKG43472.1	AGI90063.1	J
AKG43473.1	AGI91953.1	R
AKG43475.1	AGI91951.1	Multiple classes
AKG43476.1	AGI91954.1	T
AKG43483.1	AGI91319.1	R
AKG43484.1	AGI87436.1	S
AKG43485.1	AGI90058.1	J
AKG43486.1	AGI87008.1	J
AKG43487.1	AGI90056.1	J
AKG43488.1	AGI90055.1	J
AKG43490.1	AGI90048.1	K
AKG43491.1	AGI90047.1	K
AKG43492.1	AGI90046.1	J
AKG43493.1	AGI90045.1	J
AKG43494.1	AGI90044.1	NO Hits
AKG43495.1	AGI90043.1	J
AKG43496.1	AGI90042.1	J
AKG43501.1	AGI90041.1	K
AKG43502.1	AGI90040.1	U
AKG43503.1	AGI90039.1	E
AKG43504.1	AGI90038.1	F
AKG43506.1	AGI90036.1	M
AKG43507.1	AGI89784.1	G
AKG43509.1	AGI90035.1	I
AKG43510.1	AGI90034.1	I
AKG43511.1	AGI90033.1	J
AKG43512.1	AGI90032.1	Multiple classes
AKG43513.1	AGI90031.1	Multiple classes
AKG43516.1	AGI86934.1	NO Hits
AKG43517.1	AGI86936.1	NO Hits
AKG43518.1	AGI86937.1	R
AKG43519.1	AGI86938.1	NO Hits
AKG43520.1	AGI86939.1	NO Hits
AKG43521.1	AGI86940.1	NO Hits
AKG43522.1	AGI86944.1	NO Hits
AKG43523.1	AGI86945.1	NO Hits
AKG43524.1	AGI86946.1	S
AKG43525.1	AGI86947.1	S
AKG43526.1	AGI86948.1	R
AKG43527.1	AGI86949.1	NO Hits
AKG43528.1	AGI86950.1	NO Hits
AKG43529.1	AGI86951.1	NO Hits
AKG43534.1	AGI92175.1	Multiple classes
AKG43537.1	AGI92131.1	NO Hits
AKG43539.1	AGI90029.1	S
AKG43541.1	AGI90027.1	S
AKG43542.1	AGI90026.1	O
AKG43543.1	AGI90025.1	C
AKG43544.1	AGI90024.1	C
AKG43545.1	AGI90023.1	Multiple classes
AKG43546.1	AGI90022.1	C
AKG43547.1	AGI90021.1	C
AKG43548.1	AGI90020.1	C
AKG43549.1	AGI90019.1	C
AKG43551.1	AGI90017.1	C
AKG43552.1	AGI90016.1	C
AKG43553.1	AGI90015.1	T
AKG43554.1	AGI90014.1	T
AKG43555.1	AGI90013.1	Multiple classes
AKG43556.1	AGI90012.1	C
AKG43557.1	AGI90011.1	C
AKG43558.1	AGI90493.1	S
AKG43559.1	AGI90008.1	R
AKG43561.1	AGI88228.1	R
AKG43562.1	AGI90005.1	NO Hits
AKG43563.1	AGI89994.1	M
AKG43564.1	AGI89993.1	H
AKG43565.1	AGI89984.1	Q
AKG43568.1	AGI89982.1	C
AKG43569.1	AGI89981.1	C
AKG43570.1	AGI89980.1	Multiple classes
AKG43571.1	AGI89979.1	C
AKG43572.1	AGI89978.1	C
AKG43573.1	AGI89977.1	C
AKG43574.1	AGI89976.1	C
AKG43575.1	AGI89975.1	C
AKG43576.1	AGI89974.1	C
AKG43577.1	AGI89973.1	C
AKG43578.1	AGI89972.1	C
AKG43579.1	AGI89971.1	C
AKG43580.1	AGI89970.1	C
AKG43581.1	AGI89969.1	C
AKG43582.1	AGI90776.1	R
AKG43583.1	AGI89968.1	M
AKG43584.1	AGI92173.1	R
AKG43585.1	AGI90306.1	Multiple classes
AKG43587.1	AGI90920.1	R
AKG43588.1	AGI89296.1	K
AKG43589.1	AGI89797.1	NO Hits
AKG43590.1	AGI89796.1	V
AKG43592.1	AGI89967.1	C
AKG43593.1	AGI89965.1	H
AKG43595.1	AGI90340.1	NO Hits
AKG43596.1	AGI89963.1	Multiple classes
AKG43598.1	AGI89924.1	R
AKG43599.1	AGI89923.1	K
AKG43601.1	AGI89922.1	I
AKG43602.1	AGI89911.1	C
AKG43603.1	AGI89910.1	NO Hits
AKG43604.1	AGI89909.1	NO Hits
AKG43605.1	AGI89908.1	Multiple classes
AKG43606.1	AGI89907.1	K
AKG43607.1	AGI89905.1	H
AKG43611.1	AGI91950.1	L
AKG43614.1	AGI90319.1	K
AKG43615.1	AGI91860.1	R
AKG43623.1	AGI89159.1	NO Hits
AKG43624.1	AGI89160.1	NO Hits
AKG43625.1	AGI89161.1	NO Hits
AKG43626.1	AGI89162.1	U
AKG43627.1	AGI89163.1	NO Hits
AKG43628.1	AGI91209.1	M
AKG43631.1	AGI88152.1	R
AKG43632.1	AGI88151.1	R
AKG43633.1	AGI88150.1	R
AKG43634.1	AGI89854.1	E
AKG43636.1	AGI89849.1	NO Hits
AKG43638.1	AGI89846.1	Multiple classes
AKG43639.1	AGI89841.1	NO Hits
AKG43640.1	AGI89842.1	Multiple classes
AKG43641.1	AGI89853.1	V
AKG43642.1	AGI89852.1	V
AKG43643.1	AGI89844.1	G
AKG43644.1	AGI89845.1	K
AKG43645.1	AGI89838.1	NO Hits
AKG43646.1	AGI89836.1	O
AKG43647.1	AGI89835.1	R
AKG43648.1	AGI89834.1	NO Hits
AKG43649.1	AGI89832.1	L
AKG43656.1	AGI88047.1	L
AKG43659.1	AGI89825.1	O
AKG43660.1	AGI89823.1	NO Hits
AKG43661.1	AGI89822.1	E
AKG43662.1	AGI89821.1	K
AKG43663.1	AGI89820.1	NO Hits
AKG43665.1	AGI89818.1	K
AKG43666.1	AGI89817.1	H
AKG43668.1	AGI89816.1	H
AKG43669.1	AGI89815.1	H
AKG43670.1	AGI89814.1	S
AKG43673.1	AGI89811.1	T
AKG43674.1	AGI89809.1	C
AKG43675.1	AGI89808.1	S
AKG43676.1	AGI89807.1	S
AKG43677.1	AGI89777.1	S
AKG43679.1	AGI89776.1	H
AKG43680.1	AGI89775.1	H
AKG43681.1	AGI89774.1	NO Hits
AKG43682.1	AGI89779.1	E
AKG43683.1	AGI89780.1	E
AKG43684.1	AGI89781.1	E
AKG43685.1	AGI89782.1	M
AKG43686.1	AGI89783.1	NO Hits
AKG43688.1	AGI89773.1	H
AKG43689.1	AGI89772.1	O
AKG43691.1	AGI89771.1	F
AKG43692.1	AGI89770.1	D
AKG43693.1	AGI89769.1	S
AKG43695.1	AGI89768.1	M
AKG43696.1	AGI89767.1	C
AKG43697.1	AGI89766.1	S
AKG43711.1	AGI87079.1	C
AKG43713.1	AGI89279.1	M
AKG43714.1	AGI88858.1	D
AKG43716.1	AGI88859.1	D
AKG43717.1	AGI90821.1	D
AKG43726.1	AGI92007.1	J
AKG43727.1	AGI92006.1	J
AKG43728.1	AGI92005.1	J
AKG43729.1	AGI92004.1	J
AKG43730.1	AGI92003.1	R
AKG43731.1	AGI92002.1	J
AKG43732.1	AGI89757.1	NO Hits
AKG43733.1	AGI86653.1	NO Hits
AKG43735.1	AGI89758.1	NO Hits
AKG43736.1	AGI89759.1	NO Hits
AKG43737.1	AGI89762.1	K
AKG43741.1	AGI88135.1	Q
AKG43746.1	AGI90822.1	G
AKG43751.1	AGI87010.1	NO Hits
AKG43752.1	AGI87502.1	NO Hits
AKG43753.1	AGI90581.1	NO Hits
AKG43754.1	AGI90580.1	NO Hits
AKG43756.1	AGI89218.1	V
AKG43759.1	AGI92045.1	NO Hits
AKG43760.1	AGI92046.1	P
AKG43761.1	AGI92047.1	NO Hits
AKG43762.1	AGI92048.1	P
AKG43763.1	AGI92049.1	P
AKG43779.1	AGI88763.1	NO Hits
AKG43785.1	AGI91426.1	R
AKG43787.1	AGI88158.1	G
AKG43789.1	AGI92069.1	E
AKG43790.1	AGI92068.1	E
AKG43791.1	AGI92067.1	R
AKG43795.1	AGI92193.1	Q
AKG43799.1	AGI88729.1	C
AKG43800.1	AGI87387.1	Q
AKG43801.1	AGI90791.1	K
AKG43804.1	AGI91946.1	R
AKG43809.1	AGI89062.1	NO Hits
AKG43810.1	AGI89063.1	L
AKG43812.1	AGI89064.1	M
AKG43813.1	AGI89065.1	R
AKG43817.1	AGI89067.1	J
AKG43818.1	AGI89068.1	NO Hits
AKG43820.1	AGI87074.1	L
AKG43822.1	AGI89069.1	T
AKG43823.1	AGI89070.1	T
AKG43824.1	AGI89071.1	R
AKG43826.1	AGI89074.1	NO Hits
AKG43827.1	AGI89075.1	NO Hits
AKG43828.1	AGI89076.1	U
AKG43829.1	AGI89077.1	U
AKG43830.1	AGI89078.1	D
AKG43831.1	AGI89079.1	E
AKG43832.1	AGI89080.1	S
AKG43833.1	AGI89081.1	D
AKG43834.1	AGI89082.1	NO Hits
AKG43835.1	AGI89083.1	P
AKG43836.1	AGI89084.1	I
AKG43837.1	AGI89086.1	NO Hits
AKG43838.1	AGI89087.1	R
AKG43839.1	AGI89089.1	R
AKG43840.1	AGI89090.1	NO Hits
AKG43841.1	AGI89091.1	L
AKG43842.1	AGI89092.1	T
AKG43843.1	AGI89093.1	R
AKG43844.1	AGI89094.1	NO Hits
AKG43854.1	AGI87001.1	Multiple classes
AKG43859.1	AGI90895.1	G
AKG43870.1	AGI89102.1	R
AKG43872.1	AGI89100.1	M
AKG43874.1	AGI89096.1	NO Hits
AKG43875.1	AGI89095.1	J
AKG43876.1	AGI89117.1	E
AKG43877.1	AGI89119.1	NO Hits
AKG43878.1	AGI89120.1	K
AKG43879.1	AGI89122.1	E
AKG43881.1	AGI88417.1	NO Hits
AKG43885.1	AGI89124.1	NO Hits
AKG43886.1	AGI89125.1	L
AKG43887.1	AGI89126.1	S
AKG43888.1	AGI89210.1	L
AKG43891.1	AGI89634.1	NO Hits
AKG43892.1	AGI89633.1	NO Hits
AKG43897.1	AGI91360.1	S
AKG43899.1	AGI90589.1	L
AKG43900.1	AGI91531.1	K
AKG43901.1	AGI91530.1	P
AKG43903.1	AGI86784.1	R
AKG43904.1	AGI86785.1	G
AKG43905.1	AGI86786.1	R
AKG43906.1	AGI86787.1	NO Hits
AKG43907.1	AGI86788.1	G
AKG43908.1	AGI86789.1	H
AKG43909.1	AGI86790.1	I
AKG43911.1	AGI86791.1	R
AKG43912.1	AGI86783.1	G
AKG43913.1	AGI86793.1	R
AKG43914.1	AGI86794.1	G
AKG43915.1	AGI86795.1	G
AKG43916.1	AGI86796.1	G
AKG43917.1	AGI87302.1	Multiple classes
AKG43930.1	AGI90597.1	NO Hits
AKG43936.1	AGI92149.1	NO Hits
AKG43940.1	AGI89925.1	D
AKG43946.1	AGI90467.1	NO Hits
AKG43949.1	AGI91928.1	R
AKG43950.1	AGI89226.1	R
AKG43951.1	AGI89227.1	K
AKG43952.1	AGI89228.1	NO Hits
AKG43953.1	AGI89229.1	F
AKG43954.1	AGI89231.1	NO Hits
AKG43955.1	AGI89232.1	Multiple classes
AKG43957.1	AGI89235.1	K
AKG43958.1	AGI89236.1	K
AKG43960.1	AGI86634.1	G
AKG43962.1	AGI89511.1	C
AKG43964.1	AGI89248.1	NO Hits
AKG43965.1	AGI89249.1	T
AKG43966.1	AGI89250.1	Multiple classes
AKG43967.1	AGI89251.1	K
AKG43968.1	AGI89253.1	NO Hits
AKG43971.1	AGI89254.1	O
AKG43972.1	AGI89255.1	C
AKG43973.1	AGI89256.1	T
AKG43974.1	AGI89257.1	NO Hits
AKG43975.1	AGI89258.1	NO Hits
AKG43977.1	AGI89259.1	Multiple classes
AKG43978.1	AGI89260.1	E
AKG43979.1	AGI88924.1	R
AKG43980.1	AGI88925.1	R
AKG43981.1	AGI88394.1	I
AKG43982.1	AGI88393.1	K
AKG43987.1	AGI89261.1	T
AKG43988.1	AGI89262.1	NO Hits
AKG43989.1	AGI89263.1	S
AKG43990.1	AGI89264.1	R
AKG43991.1	AGI89265.1	S
AKG43992.1	AGI89266.1	P
AKG43993.1	AGI89267.1	P
AKG43994.1	AGI89268.1	E
AKG43995.1	AGI89269.1	J
AKG43996.1	AGI89270.1	R
AKG43998.1	AGI89271.1	NO Hits
AKG43999.1	AGI89272.1	V
AKG44000.1	AGI89273.1	NO Hits
AKG44001.1	AGI89274.1	V
AKG44002.1	AGI89277.1	C
AKG44003.1	AGI89278.1	R
AKG44004.1	AGI89287.1	NO Hits
AKG44005.1	AGI89286.1	NO Hits
AKG44006.1	AGI89285.1	K
AKG44007.1	AGI89284.1	E
AKG44008.1	AGI89283.1	C
AKG44009.1	AGI89282.1	C
AKG44010.1	AGI89281.1	Multiple classes
AKG44011.1	AGI89280.1	Multiple classes
AKG44017.1	AGI89288.1	H
AKG44018.1	AGI89289.1	S
AKG44019.1	AGI89292.1	NO Hits
AKG44020.1	AGI89293.1	NO Hits
AKG44021.1	AGI89294.1	S
AKG44022.1	AGI89295.1	E
AKG44023.1	AGI89297.1	Multiple classes
AKG44025.1	AGI92153.1	Multiple classes
AKG44026.1	AGI89300.1	R
AKG44027.1	AGI89301.1	V
AKG44028.1	AGI89298.1	NO Hits
AKG44031.1	AGI87102.1	NO Hits
AKG44032.1	AGI92184.1	Multiple classes
AKG44034.1	AGI86745.1	K
AKG44037.1	AGI89320.1	L
AKG44038.1	AGI89321.1	V
AKG44039.1	AGI89322.1	J
AKG44040.1	AGI89323.1	J
AKG44041.1	AGI89324.1	L
AKG44042.1	AGI89325.1	J
AKG44043.1	AGI89326.1	NO Hits
AKG44044.1	AGI89327.1	V
AKG44045.1	AGI89328.1	M
AKG44046.1	AGI89332.1	I
AKG44047.1	AGI89331.1	K
AKG44049.1	AGI89330.1	M
AKG44050.1	AGI89329.1	S
AKG44051.1	AGI89333.1	NO Hits
AKG44052.1	AGI89335.1	J
AKG44053.1	AGI89336.1	NO Hits
AKG44054.1	AGI89337.1	R
AKG44055.1	AGI89338.1	NO Hits
AKG44056.1	AGI89339.1	K
AKG44057.1	AGI89340.1	NO Hits
AKG44058.1	AGI89341.1	O
AKG44059.1	AGI89342.1	O
AKG44060.1	AGI89344.1	K
AKG44061.1	AGI89345.1	D
AKG44062.1	AGI89346.1	M
AKG44063.1	AGI89347.1	R
AKG44064.1	AGI89348.1	U
AKG44065.1	AGI89350.1	J
AKG44066.1	AGI89351.1	NO Hits
AKG44067.1	AGI89352.1	L
AKG44068.1	AGI89353.1	L
AKG44069.1	AGI89354.1	G
AKG44070.1	AGI89355.1	L
AKG44071.1	AGI89356.1	R
AKG44072.1	AGI89357.1	L
AKG44073.1	AGI89358.1	L
AKG44074.1	AGI89359.1	NO Hits
AKG44075.1	AGI89362.1	NO Hits
AKG44079.1	AGI89366.1	NO Hits
AKG44080.1	AGI89368.1	NO Hits
AKG44081.1	AGI89381.1	M
AKG44082.1	AGI89380.1	M
AKG44083.1	AGI89379.1	Multiple classes
AKG44084.1	AGI89378.1	NO Hits
AKG44085.1	AGI89377.1	S
AKG44086.1	AGI89376.1	NO Hits
AKG44087.1	AGI89375.1	R
AKG44088.1	AGI89374.1	O
AKG44089.1	AGI89373.1	NO Hits
AKG44090.1	AGI89382.1	S
AKG44091.1	AGI89383.1	M
AKG44092.1	AGI89384.1	D
AKG44093.1	AGI89385.1	T
AKG44094.1	AGI89386.1	T
AKG44095.1	AGI89387.1	T
AKG44102.1	AGI91418.1	G
AKG44108.1	AGI89388.1	I
AKG44109.1	AGI89389.1	K
AKG44110.1	AGI89391.1	NO Hits
AKG44111.1	AGI89392.1	P
AKG44113.1	AGI89532.1	E
AKG44114.1	AGI91981.1	O
AKG44116.1	AGI87289.1	P
AKG44120.1	AGI89433.1	J
AKG44121.1	AGI89430.1	R
AKG44122.1	AGI89429.1	NO Hits
AKG44123.1	AGI89428.1	I
AKG44134.1	AGI89424.1	E
AKG44135.1	AGI89417.1	NO Hits
AKG44136.1	AGI89408.1	Multiple classes
AKG44137.1	AGI89409.1	Multiple classes
AKG44140.1	AGI90892.1	C
AKG44143.1	AGI89410.1	Multiple classes
AKG44144.1	AGI89411.1	C
AKG44145.1	AGI89412.1	C
AKG44146.1	AGI89413.1	C
AKG44147.1	AGI89407.1	NO Hits
AKG44152.1	AGI89404.1	Multiple classes
AKG44153.1	AGI89403.1	P
AKG44154.1	AGI89402.1	H
AKG44155.1	AGI89401.1	H
AKG44157.1	AGI89400.1	C
AKG44158.1	AGI89399.1	C
AKG44159.1	AGI89398.1	C
AKG44160.1	AGI89397.1	K
AKG44161.1	AGI90189.1	H
AKG44164.1	AGI89396.1	K
AKG44165.1	AGI88532.1	C
AKG44167.1	AGI90324.1	K
AKG44168.1	AGI89480.1	NO Hits
AKG44169.1	AGI89850.1	NO Hits
AKG44174.1	AGI89395.1	J
AKG44175.1	AGI89394.1	NO Hits
AKG44176.1	AGI89393.1	NO Hits
AKG44177.1	AGI88536.1	S
AKG44178.1	AGI88537.1	Q
AKG44179.1	AGI92187.1	S
AKG44180.1	AGI88539.1	R
AKG44181.1	AGI88540.1	C
AKG44182.1	AGI90105.1	R
AKG44184.1	AGI89018.1	NO Hits
AKG44190.1	AGI91650.1	K
AKG44193.1	AGI90865.1	S
AKG44196.1	AGI88977.1	NO Hits
AKG44198.1	AGI90924.1	E
AKG44199.1	AGI90291.1	M
AKG44212.1	AGI88781.1	S
AKG44213.1	AGI88853.1	Q
AKG44214.1	AGI91571.1	NO Hits
AKG44215.1	AGI91568.1	NO Hits
AKG44226.1	AGI86458.1	G
AKG44232.1	AGI89474.1	F
AKG44233.1	AGI89472.1	NO Hits
AKG44234.1	AGI89465.1	C
AKG44235.1	AGI91466.1	S
AKG44236.1	AGI87778.1	R
AKG44238.1	AGI89513.1	O
AKG44239.1	AGI89514.1	O
AKG44240.1	AGI89515.1	O
AKG44241.1	AGI89516.1	K
AKG44242.1	AGI89157.1	R
AKG44249.1	AGI89522.1	O
AKG44250.1	AGI89523.1	NO Hits
AKG44251.1	AGI87814.1	S
AKG44257.1	AGI89533.1	NO Hits
AKG44258.1	AGI89534.1	R
AKG44259.1	AGI89535.1	S
AKG44261.1	AGI89536.1	G
AKG44262.1	AGI89537.1	F
AKG44263.1	AGI89538.1	G
AKG44264.1	AGI89541.1	NO Hits
AKG44265.1	AGI89543.1	E
AKG44266.1	AGI89544.1	E
AKG44269.1	AGI86642.1	NO Hits
AKG44275.1	AGI89915.1	M
AKG44276.1	AGI89914.1	V
AKG44277.1	AGI89913.1	K
AKG44278.1	AGI89552.1	NO Hits
AKG44279.1	AGI89553.1	F
AKG44283.1	AGI89132.1	Multiple classes
AKG44286.1	AGI89129.1	K
AKG44287.1	AGI89128.1	NO Hits
AKG44288.1	AGI89127.1	NO Hits
AKG44289.1	AGI89209.1	F
AKG44290.1	AGI89208.1	NO Hits
AKG44292.1	AGI89207.1	NO Hits
AKG44293.1	AGI89206.1	F
AKG44295.1	AGI88514.1	S
AKG44296.1	AGI90891.1	G
AKG44297.1	AGI92014.1	K
AKG44299.1	AGI89205.1	Multiple classes
AKG44300.1	AGI89204.1	T
AKG44301.1	AGI89203.1	V
AKG44302.1	AGI89202.1	V
AKG44303.1	AGI89201.1	NO Hits
AKG44304.1	AGI89200.1	F
AKG44305.1	AGI89199.1	F
AKG44306.1	AGI89198.1	F
AKG44307.1	AGI89222.1	R
AKG44308.1	AGI87280.1	K
AKG44310.1	AGI90779.1	J
AKG44315.1	AGI87045.1	Multiple classes
AKG44318.1	AGI89542.1	R
AKG44319.1	AGI88878.1	K
AKG44321.1	AGI87585.1	NO Hits
AKG44324.1	AGI88056.1	NO Hits
AKG44327.1	AGI89197.1	NO Hits
AKG44328.1	AGI89196.1	F
AKG44329.1	AGI89195.1	F
AKG44330.1	AGI89194.1	NO Hits
AKG44331.1	AGI89193.1	E
AKG44332.1	AGI89192.1	NO Hits
AKG44333.1	AGI89191.1	L
AKG44335.1	AGI89189.1	L
AKG44337.1	AGI91230.1	E
AKG44338.1	AGI89187.1	S
AKG44341.1	AGI89177.1	Multiple classes
AKG44345.1	AGI89176.1	M
AKG44346.1	AGI88146.1	L
AKG44356.1	AGI89173.1	R
AKG44358.1	AGI89171.1	NO Hits
AKG44360.1	AGI89170.1	E
AKG44362.1	AGI89169.1	M
AKG44364.1	AGI89167.1	C
AKG44365.1	AGI89166.1	Multiple classes
AKG44366.1	AGI89858.1	Multiple classes
AKG44367.1	AGI89860.1	NO Hits
AKG44368.1	AGI89865.1	NO Hits
AKG44369.1	AGI89866.1	K
AKG44370.1	AGI89867.1	E
AKG44371.1	AGI89868.1	NO Hits
AKG44372.1	AGI89869.1	R
AKG44373.1	AGI89870.1	H
AKG44374.1	AGI89871.1	H
AKG44375.1	AGI89872.1	H
AKG44376.1	AGI89873.1	H
AKG44377.1	AGI89887.1	R
AKG44378.1	AGI90927.1	V
AKG44379.1	AGI89650.1	R
AKG44380.1	AGI89651.1	NO Hits
AKG44381.1	AGI88097.1	O
AKG44382.1	AGI89878.1	J
AKG44383.1	AGI89879.1	J
AKG44384.1	AGI89880.1	NO Hits
AKG44385.1	AGI89882.1	NO Hits
AKG44386.1	AGI89883.1	NO Hits
AKG44388.1	AGI89893.1	NO Hits
AKG44389.1	AGI89894.1	H
AKG44390.1	AGI89895.1	G
AKG44391.1	AGI89897.1	O
AKG44392.1	AGI89898.1	O
AKG44393.1	AGI89899.1	O
AKG44394.1	AGI89900.1	O
AKG44395.1	AGI89902.1	NO Hits
AKG44396.1	AGI89903.1	H
AKG44397.1	AGI89904.1	H
AKG44398.1	AGI87677.1	K
AKG44399.1	AGI87678.1	NO Hits
AKG44403.1	AGI89691.1	NO Hits
AKG44404.1	AGI89690.1	NO Hits
AKG44420.1	AGI91958.1	K
AKG44426.1	AGI92223.1	H
AKG44432.1	AGI90556.1	E
AKG44436.1	AGI89158.1	NO Hits
AKG44437.1	AGI89580.1	M
AKG44438.1	AGI89581.1	I
AKG44441.1	AGI89585.1	S
AKG44442.1	AGI89591.1	P
AKG44443.1	AGI89590.1	P
AKG44444.1	AGI89589.1	P
AKG44445.1	AGI89588.1	P
AKG44449.1	AGI89587.1	P
AKG44450.1	AGI89586.1	P
AKG44451.1	AGI89718.1	NO Hits
AKG44453.1	AGI89716.1	NO Hits
AKG44455.1	AGI87087.1	Multiple classes
AKG44456.1	AGI91739.1	R
AKG44457.1	AGI91586.1	T
AKG44458.1	AGI91587.1	Multiple classes
AKG44461.1	AGI91589.1	R
AKG44462.1	AGI89687.1	R
AKG44465.1	AGI89864.1	R
AKG44466.1	AGI89683.1	NO Hits
AKG44467.1	AGI89682.1	J
AKG44468.1	AGI86886.1	NO Hits
AKG44469.1	AGI89681.1	R
AKG44470.1	AGI89680.1	P
AKG44471.1	AGI91310.1	Multiple classes
AKG44472.1	AGI89679.1	NO Hits
AKG44473.1	AGI89672.1	NO Hits
AKG44474.1	AGI89671.1	P
AKG44475.1	AGI89670.1	NO Hits
AKG44476.1	AGI89669.1	NO Hits
AKG44477.1	AGI89668.1	NO Hits
AKG44478.1	AGI89666.1	Multiple classes
AKG44479.1	AGI89665.1	K
AKG44481.1	AGI89664.1	O
AKG44482.1	AGI89663.1	Multiple classes
AKG44483.1	AGI89662.1	T
AKG44484.1	AGI91438.1	K
AKG44485.1	AGI92023.1	R
AKG44486.1	AGI92022.1	Q
AKG44487.1	AGI89653.1	F
AKG44488.1	AGI89652.1	R
AKG44489.1	AGI89636.1	P
AKG44490.1	AGI89592.1	Multiple classes
AKG44491.1	AGI89721.1	NO Hits
AKG44492.1	AGI89722.1	M
AKG44493.1	AGI89723.1	NO Hits
AKG44494.1	AGI88846.1	NO Hits
AKG44495.1	AGI90338.1	NO Hits
AKG44498.1	AGI89551.1	K
AKG44499.1	AGI89550.1	Q
AKG44500.1	AGI87820.1	R
AKG44503.1	AGI91211.1	J
AKG44505.1	AGI89727.1	G
AKG44507.1	AGI88941.1	P
AKG44508.1	AGI88940.1	T
AKG44509.1	AGI88939.1	Multiple classes
AKG44510.1	AGI88938.1	NO Hits
AKG44511.1	AGI88937.1	K
AKG44512.1	AGI88936.1	I
AKG44513.1	AGI88935.1	I
AKG44514.1	AGI88929.1	R
AKG44515.1	AGI88928.1	J
AKG44516.1	AGI88927.1	J
AKG44517.1	AGI88926.1	S
AKG44519.1	AGI89112.1	R
AKG44521.1	AGI86699.1	R
AKG44522.1	AGI86698.1	R
AKG44525.1	AGI88923.1	Multiple classes
AKG44526.1	AGI88922.1	NO Hits
AKG44527.1	AGI88921.1	G
AKG44532.1	AGI89962.1	R
AKG44536.1	AGI89426.1	Multiple classes
AKG44539.1	AGI89179.1	T
AKG44540.1	AGI88787.1	J
AKG44541.1	AGI88786.1	R
AKG44542.1	AGI88785.1	T
AKG44543.1	AGI88784.1	NO Hits
AKG44544.1	AGI88779.1	G
AKG44545.1	AGI88778.1	Multiple classes
AKG44547.1	AGI88773.1	G
AKG44548.1	AGI88772.1	NO Hits
AKG44549.1	AGI88771.1	G
AKG44550.1	AGI90636.1	V
AKG44551.1	AGI88770.1	G
AKG44552.1	AGI88769.1	M
AKG44553.1	AGI88768.1	E
AKG44554.1	AGI88767.1	H
AKG44555.1	AGI88766.1	K
AKG44557.1	AGI88765.1	O
AKG44558.1	AGI88756.1	R
AKG44559.1	AGI88755.1	K
AKG44560.1	AGI88751.1	NO Hits
AKG44561.1	AGI88750.1	NO Hits
AKG44564.1	AGI88717.1	NO Hits
AKG44573.1	AGI88718.1	NO Hits
AKG44575.1	AGI87016.1	M
AKG44576.1	AGI88802.1	V
AKG44578.1	AGI88723.1	Multiple classes
AKG44579.1	AGI88735.1	R
AKG44582.1	AGI87497.1	E
AKG44584.1	AGI88377.1	NO Hits
AKG44586.1	AGI88740.1	P
AKG44587.1	AGI88741.1	S
AKG44588.1	AGI88747.1	G
AKG44589.1	AGI88709.1	R
AKG44590.1	AGI88699.1	NO Hits
AKG44591.1	AGI88698.1	K
AKG44592.1	AGI88697.1	R
AKG44593.1	AGI88696.1	F
AKG44594.1	AGI88695.1	NO Hits
AKG44595.1	AGI88694.1	NO Hits
AKG44596.1	AGI88693.1	NO Hits
AKG44597.1	AGI88692.1	NO Hits
AKG44598.1	AGI87240.1	S
AKG44599.1	AGI91836.1	K
AKG44600.1	AGI91837.1	NO Hits
AKG44601.1	AGI87733.1	R
AKG44602.1	AGI88689.1	P
AKG44603.1	AGI88688.1	NO Hits
AKG44604.1	AGI88686.1	NO Hits
AKG44605.1	AGI88685.1	K
AKG44606.1	AGI88684.1	G
AKG44608.1	AGI88683.1	J
AKG44609.1	AGI88681.1	C
AKG44610.1	AGI88667.1	NO Hits
AKG44611.1	AGI88666.1	K
AKG44613.1	AGI88664.1	V
AKG44614.1	AGI88951.1	NO Hits
AKG44622.1	AGI89795.1	NO Hits
AKG44625.1	AGI88662.1	Multiple classes
AKG44626.1	AGI88661.1	Q
AKG44627.1	AGI88660.1	Q
AKG44628.1	AGI88659.1	R
AKG44629.1	AGI88658.1	NO Hits
AKG44630.1	AGI88657.1	R
AKG44631.1	AGI88656.1	T
AKG44633.1	AGI88655.1	C
AKG44638.1	AGI92055.1	NO Hits
AKG44639.1	AGI92054.1	S
AKG44641.1	AGI86598.1	NO Hits
AKG44644.1	AGI87286.1	NO Hits
AKG44652.1	AGI90179.1	NO Hits
AKG44664.1	AGI88639.1	H
AKG44665.1	AGI88637.1	R
AKG44666.1	AGI88636.1	K
AKG44669.1	AGI88632.1	NO Hits
AKG44670.1	AGI88631.1	V
AKG44671.1	AGI88629.1	NO Hits
AKG44672.1	AGI88628.1	NO Hits
AKG44673.1	AGI88627.1	NO Hits
AKG44674.1	AGI88625.1	NO Hits
AKG44675.1	AGI88624.1	F
AKG44677.1	AGI88623.1	NO Hits
AKG44678.1	AGI88622.1	K
AKG44679.1	AGI88621.1	T
AKG44680.1	AGI88619.1	T
AKG44681.1	AGI88614.1	P
AKG44682.1	AGI88610.1	K
AKG44683.1	AGI88609.1	S
AKG44689.1	AGI88604.1	T
AKG44690.1	AGI88595.1	H
AKG44691.1	AGI88582.1	O
AKG44692.1	AGI88581.1	NO Hits
AKG44693.1	AGI88580.1	NO Hits
AKG44694.1	AGI88579.1	NO Hits
AKG44695.1	AGI88578.1	M
AKG44698.1	AGI86827.1	R
AKG44699.1	AGI87669.1	S
AKG44701.1	AGI90132.1	J
AKG44702.1	AGI90133.1	G
AKG44703.1	AGI90134.1	O
AKG44704.1	AGI90135.1	O
AKG44707.1	AGI90136.1	R
AKG44708.1	AGI90138.1	NO Hits
AKG44709.1	AGI90139.1	Multiple classes
AKG44710.1	AGI90140.1	K
AKG44711.1	AGI90141.1	R
AKG44712.1	AGI90142.1	F
AKG44714.1	AGI87150.1	R
AKG44715.1	AGI90143.1	M
AKG44716.1	AGI90144.1	C
AKG44718.1	AGI90147.1	M
AKG44719.1	AGI90148.1	NO Hits
AKG44720.1	AGI90152.1	C
AKG44721.1	AGI90154.1	NO Hits
AKG44722.1	AGI90155.1	NO Hits
AKG44724.1	AGI90156.1	F
AKG44726.1	AGI90166.1	Multiple classes
AKG44727.1	AGI90165.1	Multiple classes
AKG44728.1	AGI90164.1	Multiple classes
AKG44730.1	AGI90159.1	S
AKG44731.1	AGI90157.1	NO Hits
AKG44733.1	AGI87877.1	O
AKG44734.1	AGI90185.1	NO Hits
AKG44736.1	AGI91203.1	H
AKG44738.1	AGI88046.1	J
AKG44739.1	AGI89026.1	K
AKG44740.1	AGI91279.1	C
AKG44741.1	AGI89019.1	K
AKG44750.1	AGI89613.1	NO Hits
AKG44753.1	AGI89466.1	S
[truncated: 1,218 more rows]

## Sheet: S. xiamenensis_uniq
S. xiamenensis	COG
AKG41385.1	NO Hits
AKG41386.1	NO Hits
AKG41387.1	NO Hits
AKG41388.1	NO Hits
AKG41389.1	NO Hits
AKG41390.1	NO Hits
AKG41391.1	NO Hits
AKG41392.1	NO Hits
AKG41393.1	NO Hits
AKG41394.1	NO Hits
AKG41395.1	NO Hits
AKG41396.1	NO Hits
AKG41397.1	NO Hits
AKG41398.1	NO Hits
AKG41399.1	NO Hits
AKG41400.1	NO Hits
AKG41401.1	NO Hits
AKG41402.1	L
AKG41403.1	NO Hits
AKG41405.1	R
AKG41406.1	NO Hits
AKG41407.1	M
AKG41408.1	NO Hits
AKG41409.1	NO Hits
AKG41410.1	NO Hits
AKG41411.1	NO Hits
AKG41412.1	S
AKG41413.1	NO Hits
AKG41414.1	NO Hits
AKG41415.1	NO Hits
AKG41416.1	M
AKG41417.1	NO Hits
AKG41418.1	NO Hits
AKG41419.1	NO Hits
AKG41420.1	NO Hits
AKG41421.1	NO Hits
AKG41422.1	NO Hits
AKG41423.1	R
AKG41424.1	NO Hits
AKG41425.1	NO Hits
AKG41426.1	NO Hits
AKG41427.1	NO Hits
AKG41428.1	NO Hits
AKG41429.1	L
AKG41430.1	NO Hits
AKG41431.1	NO Hits
AKG41432.1	Multiple classes
AKG41433.1	K
AKG41434.1	NO Hits
AKG41435.1	K
AKG41437.1	NO Hits
AKG41438.1	NO Hits
AKG41439.1	NO Hits
AKG41440.1	NO Hits
AKG41441.1	NO Hits
AKG41445.1	NO Hits
AKG41446.1	NO Hits
AKG41447.1	Multiple classes
AKG41448.1	G
AKG41449.1	G
AKG41450.1	G
AKG41454.1	NO Hits
AKG41455.1	T
AKG41456.1	H
AKG41457.1	F
AKG41458.1	NO Hits
AKG41459.1	F
AKG41460.1	F
AKG41461.1	NO Hits
AKG41463.1	H
AKG41464.1	NO Hits
AKG41465.1	NO Hits
AKG41466.1	K
AKG41467.1	E
AKG41468.1	F
AKG41469.1	P
AKG41470.1	P
AKG41471.1	P
AKG41472.1	P
AKG41473.1	S
AKG41478.1	NO Hits
AKG41479.1	NO Hits
AKG41480.1	S
AKG41481.1	NO Hits
AKG41483.1	K
AKG41484.1	S
AKG41485.1	M
AKG41486.1	Multiple classes
AKG41487.1	G
AKG41493.1	S
AKG41494.1	S
AKG41496.1	NO Hits
AKG41497.1	NO Hits
AKG41498.1	NO Hits
AKG41499.1	R
AKG41501.1	S
AKG41502.1	Q
AKG41504.1	NO Hits
AKG41505.1	K
AKG41506.1	Multiple classes
AKG41507.1	NO Hits
AKG41509.1	NO Hits
AKG41510.1	NO Hits
AKG41511.1	NO Hits
AKG41512.1	NO Hits
AKG41513.1	K
AKG41515.1	NO Hits
AKG41520.1	NO Hits
AKG41527.1	G
AKG41528.1	NO Hits
AKG41529.1	NO Hits
AKG41531.1	NO Hits
AKG41534.1	NO Hits
AKG41538.1	G
AKG41539.1	R
AKG41540.1	S
AKG41541.1	NO Hits
AKG41542.1	K
AKG41546.1	S
AKG41548.1	NO Hits
AKG41552.1	NO Hits
AKG41558.1	Q
AKG41560.1	L
AKG41562.1	O
AKG41563.1	NO Hits
AKG41564.1	NO Hits
AKG41565.1	NO Hits
AKG41566.1	NO Hits
AKG41567.1	NO Hits
AKG41569.1	NO Hits
AKG41570.1	Multiple classes
AKG41571.1	NO Hits
AKG41572.1	H
AKG41573.1	Multiple classes
AKG41574.1	L
AKG41575.1	NO Hits
AKG41576.1	C
AKG41577.1	C
AKG41578.1	NO Hits
AKG41580.1	Q
AKG41582.1	Multiple classes
AKG41583.1	I
AKG41584.1	NO Hits
AKG41585.1	R
AKG41586.1	NO Hits
AKG41587.1	NO Hits
AKG41588.1	R
AKG41589.1	NO Hits
AKG41590.1	L
AKG41591.1	NO Hits
AKG41592.1	NO Hits
AKG41593.1	O
AKG41594.1	Multiple classes
AKG41595.1	K
AKG41596.1	NO Hits
AKG41597.1	O
AKG41598.1	C
AKG41600.1	NO Hits
AKG41601.1	NO Hits
AKG41602.1	O
AKG41603.1	NO Hits
AKG41604.1	NO Hits
AKG41605.1	NO Hits
AKG41606.1	NO Hits
AKG41607.1	V
AKG41608.1	NO Hits
AKG41610.1	K
AKG41612.1	NO Hits
AKG41614.1	NO Hits
AKG41615.1	G
AKG41616.1	G
AKG41617.1	G
AKG41619.1	R
AKG41621.1	Multiple classes
AKG41622.1	R
AKG41624.1	Multiple classes
AKG41625.1	NO Hits
AKG41627.1	NO Hits
AKG41628.1	S
AKG41629.1	K
AKG41631.1	S
AKG41632.1	P
AKG41633.1	C
AKG41634.1	Multiple classes
AKG41636.1	NO Hits
AKG41637.1	C
AKG41638.1	C
AKG41639.1	NO Hits
AKG41640.1	K
AKG41641.1	E
AKG41643.1	E
AKG41645.1	E
AKG41647.1	NO Hits
AKG41648.1	E
AKG41649.1	NO Hits
AKG41650.1	K
AKG41651.1	R
AKG41652.1	P
AKG41653.1	K
AKG41655.1	NO Hits
AKG41657.1	Multiple classes
AKG41658.1	T
AKG41659.1	NO Hits
AKG41660.1	V
AKG41661.1	NO Hits
AKG41662.1	NO Hits
AKG41663.1	NO Hits
AKG41666.1	K
AKG41673.1	NO Hits
AKG41691.1	NO Hits
AKG41702.1	NO Hits
AKG41704.1	NO Hits
AKG41711.1	NO Hits
AKG41715.1	NO Hits
AKG41743.1	R
AKG41793.1	C
AKG41794.1	NO Hits
AKG41797.1	NO Hits
AKG41798.1	NO Hits
AKG41801.1	E
AKG41811.1	NO Hits
AKG41815.1	NO Hits
AKG41816.1	S
AKG41817.1	NO Hits
AKG41818.1	NO Hits
AKG41822.1	P
AKG41823.1	NO Hits
AKG41834.1	V
AKG41860.1	NO Hits
AKG41869.1	NO Hits
AKG41875.1	NO Hits
AKG41889.1	NO Hits
AKG41890.1	NO Hits
AKG41891.1	K
AKG41892.1	P
AKG41893.1	R
AKG41894.1	NO Hits
AKG41895.1	NO Hits
AKG41896.1	M
AKG41897.1	C
AKG41898.1	R
AKG41901.1	NO Hits
AKG41902.1	NO Hits
AKG41903.1	M
AKG41904.1	R
AKG41905.1	R
AKG41906.1	K
AKG41909.1	P
AKG41910.1	G
AKG41912.1	NO Hits
AKG41913.1	Q
AKG41914.1	E
AKG41915.1	Multiple classes
AKG41916.1	R
AKG41917.1	V
AKG41922.1	I
AKG41924.1	NO Hits
AKG41926.1	NO Hits
AKG41927.1	NO Hits
AKG41933.1	Multiple classes
AKG41935.1	NO Hits
AKG41936.1	NO Hits
AKG41937.1	NO Hits
AKG41938.1	NO Hits
AKG41939.1	R
AKG41941.1	S
AKG41942.1	K
AKG41943.1	NO Hits
AKG41945.1	NO Hits
AKG41948.1	P
AKG41949.1	P
AKG41950.1	E
AKG41951.1	S
AKG41953.1	I
AKG41954.1	I
AKG41958.1	NO Hits
AKG41959.1	NO Hits
AKG41961.1	NO Hits
AKG41962.1	NO Hits
AKG41963.1	NO Hits
AKG41964.1	NO Hits
AKG41967.1	P
AKG41968.1	P
AKG41971.1	C
AKG41972.1	K
AKG41974.1	R
AKG41977.1	T
AKG41978.1	V
AKG41984.1	E
AKG41985.1	K
AKG41986.1	S
AKG41995.1	NO Hits
AKG41999.1	NO Hits
AKG42001.1	K
AKG42002.1	K
AKG42003.1	Multiple classes
AKG42004.1	Multiple classes
AKG42005.1	I
AKG42006.1	Multiple classes
AKG42007.1	NO Hits
AKG42008.1	I
AKG42009.1	Q
AKG42011.1	C
AKG42014.1	H
AKG42016.1	H
AKG42017.1	Multiple classes
AKG42018.1	R
AKG42019.1	H
AKG42023.1	NO Hits
AKG42025.1	NO Hits
AKG42026.1	NO Hits
AKG42029.1	Multiple classes
AKG42032.1	NO Hits
AKG42033.1	NO Hits
AKG42034.1	R
AKG42036.1	R
AKG42038.1	NO Hits
AKG42039.1	K
AKG42040.1	G
AKG42041.1	NO Hits
AKG42042.1	V
AKG42044.1	K
AKG42047.1	NO Hits
AKG42049.1	NO Hits
AKG42050.1	NO Hits
AKG42051.1	H
AKG42052.1	Q
AKG42055.1	R
AKG42063.1	NO Hits
AKG42067.1	T
AKG42069.1	T
AKG42070.1	Multiple classes
AKG42071.1	O
AKG42073.1	Multiple classes
AKG42074.1	NO Hits
AKG42075.1	NO Hits
AKG42076.1	NO Hits
AKG42077.1	NO Hits
AKG42078.1	V
AKG42079.1	NO Hits
AKG42080.1	R
AKG42081.1	G
AKG42083.1	S
AKG42086.1	S
AKG42087.1	NO Hits
AKG42090.1	NO Hits
AKG42091.1	NO Hits
AKG42093.1	T
AKG42099.1	NO Hits
AKG42107.1	NO Hits
AKG42113.1	T
AKG42115.1	NO Hits
AKG42119.1	NO Hits
AKG42125.1	NO Hits
AKG42153.1	NO Hits
AKG42155.1	F
AKG42162.1	NO Hits
AKG42167.1	NO Hits
AKG42168.1	NO Hits
AKG42177.1	NO Hits
AKG42178.1	NO Hits
AKG42184.1	NO Hits
AKG42185.1	NO Hits
AKG42190.1	NO Hits
AKG42191.1	NO Hits
AKG42192.1	R
AKG42193.1	R
AKG42194.1	NO Hits
AKG42195.1	J
AKG42196.1	NO Hits
AKG42206.1	NO Hits
AKG42216.1	K
AKG42217.1	NO Hits
AKG42222.1	G
AKG42223.1	G
AKG42224.1	G
AKG42225.1	G
AKG42226.1	G
AKG42227.1	K
AKG42231.1	K
AKG42233.1	NO Hits
AKG42234.1	Multiple classes
AKG42235.1	Multiple classes
AKG42236.1	NO Hits
AKG42238.1	G
AKG42239.1	R
AKG42240.1	Multiple classes
AKG42241.1	Multiple classes
AKG42242.1	K
AKG42243.1	NO Hits
AKG42245.1	NO Hits
AKG42247.1	NO Hits
AKG42249.1	Multiple classes
AKG42252.1	P
AKG42253.1	NO Hits
AKG42262.1	K
AKG42263.1	G
AKG42265.1	G
AKG42266.1	R
AKG42279.1	NO Hits
AKG42292.1	G
AKG42304.1	H
AKG42318.1	E
AKG42321.1	NO Hits
AKG42322.1	NO Hits
AKG42323.1	NO Hits
AKG42324.1	R
AKG42329.1	NO Hits
AKG42330.1	NO Hits
AKG42333.1	NO Hits
AKG42335.1	G
AKG42337.1	NO Hits
AKG42342.1	NO Hits
AKG42344.1	NO Hits
AKG42347.1	NO Hits
AKG42356.1	R
AKG42357.1	NO Hits
AKG42358.1	NO Hits
AKG42359.1	G
AKG42361.1	G
AKG42362.1	NO Hits
AKG42363.1	NO Hits
AKG42364.1	K
AKG42365.1	V
AKG42366.1	M
AKG42372.1	NO Hits
AKG42384.1	NO Hits
AKG42388.1	NO Hits
AKG42389.1	NO Hits
AKG42390.1	NO Hits
AKG42423.1	NO Hits
AKG42449.1	NO Hits
AKG42455.1	M
AKG42459.1	NO Hits
AKG42460.1	V
AKG42472.1	NO Hits
AKG42474.1	NO Hits
AKG42482.1	O
AKG42483.1	O
AKG42495.1	NO Hits
AKG42499.1	R
AKG42500.1	NO Hits
AKG42501.1	R
AKG42502.1	NO Hits
AKG42503.1	NO Hits
AKG42514.1	NO Hits
AKG42520.1	NO Hits
AKG42521.1	Multiple classes
AKG42538.1	NO Hits
AKG42543.1	NO Hits
AKG42544.1	V
AKG42545.1	Multiple classes
AKG42551.1	G
AKG42552.1	C
AKG42558.1	M
AKG42559.1	Multiple classes
AKG42561.1	NO Hits
AKG42562.1	NO Hits
AKG42563.1	M
AKG42564.1	M
AKG42565.1	NO Hits
AKG42566.1	R
AKG42567.1	NO Hits
AKG42569.1	NO Hits
AKG42571.1	K
AKG42572.1	Multiple classes
AKG42573.1	NO Hits
AKG42574.1	NO Hits
AKG42575.1	C
AKG42576.1	NO Hits
AKG42578.1	G
AKG42579.1	G
AKG42581.1	NO Hits
AKG42583.1	K
AKG42585.1	NO Hits
AKG42587.1	NO Hits
AKG42588.1	M
AKG42589.1	M
AKG42594.1	NO Hits
AKG42595.1	Multiple classes
AKG42596.1	NO Hits
AKG42597.1	NO Hits
AKG42598.1	NO Hits
AKG42602.1	NO Hits
AKG42603.1	K
AKG42604.1	E
AKG42605.1	E
AKG42607.1	NO Hits
AKG42611.1	NO Hits
AKG42613.1	NO Hits
AKG42614.1	NO Hits
AKG42615.1	T
AKG42617.1	NO Hits
AKG42618.1	NO Hits
AKG42619.1	NO Hits
AKG42620.1	R
AKG42621.1	R
AKG42622.1	R
AKG42623.1	S
AKG42624.1	Multiple classes
AKG42625.1	K
AKG42626.1	C
AKG42629.1	R
AKG42630.1	Multiple classes
AKG42631.1	Multiple classes
AKG42632.1	K
AKG42633.1	NO Hits
AKG42636.1	NO Hits
AKG42657.1	NO Hits
AKG42658.1	NO Hits
AKG42659.1	NO Hits
AKG42666.1	T
AKG42667.1	NO Hits
AKG42668.1	NO Hits
AKG42669.1	NO Hits
AKG42672.1	T
AKG42675.1	NO Hits
AKG42684.1	NO Hits
AKG42685.1	L
AKG42686.1	NO Hits
AKG42697.1	E
AKG42698.1	R
AKG42699.1	R
AKG42700.1	NO Hits
AKG42701.1	NO Hits
AKG42702.1	NO Hits
AKG42704.1	NO Hits
AKG42705.1	NO Hits
AKG42706.1	Q
AKG42707.1	Multiple classes
AKG42710.1	R
AKG42711.1	R
AKG42712.1	NO Hits
AKG42713.1	NO Hits
AKG42714.1	NO Hits
AKG42715.1	NO Hits
AKG42716.1	NO Hits
AKG42718.1	F
AKG42722.1	I
AKG42725.1	Multiple classes
AKG42726.1	Multiple classes
AKG42727.1	NO Hits
AKG42731.1	G
AKG42733.1	Q
AKG42734.1	S
AKG42736.1	NO Hits
AKG42737.1	NO Hits
AKG42738.1	NO Hits
AKG42739.1	O
AKG42740.1	G
AKG42742.1	G
AKG42743.1	K
AKG42745.1	M
AKG42746.1	Multiple classes
AKG42747.1	T
AKG42748.1	T
AKG42750.1	NO Hits
AKG42751.1	R
AKG42752.1	I
AKG42753.1	I
AKG42754.1	Multiple classes
AKG42755.1	Multiple classes
AKG42756.1	NO Hits
AKG42757.1	T
AKG42758.1	NO Hits
AKG42761.1	H
AKG42762.1	Multiple classes
AKG42763.1	H
AKG42764.1	H
AKG42765.1	H
AKG42766.1	NO Hits
AKG42767.1	Multiple classes
AKG42768.1	NO Hits
AKG42770.1	NO Hits
AKG42775.1	NO Hits
AKG42776.1	P
AKG42777.1	NO Hits
AKG42778.1	P
AKG42781.1	R
AKG42785.1	Multiple classes
AKG42790.1	NO Hits
AKG42792.1	R
AKG42796.1	G
AKG42797.1	S
AKG42798.1	NO Hits
AKG42799.1	R
AKG42801.1	K
AKG42802.1	Multiple classes
AKG42805.1	Multiple classes
AKG42806.1	NO Hits
AKG42807.1	NO Hits
AKG42808.1	NO Hits
AKG42809.1	C
AKG42810.1	C
AKG42811.1	Multiple classes
AKG42812.1	G
AKG42813.1	R
AKG42815.1	NO Hits
AKG42818.1	G
AKG42820.1	NO Hits
AKG42825.1	Multiple classes
AKG42830.1	NO Hits
AKG42835.1	NO Hits
AKG42836.1	G
AKG42838.1	C
AKG42839.1	NO Hits
AKG42840.1	NO Hits
AKG42848.1	NO Hits
AKG42850.1	Multiple classes
AKG42853.1	NO Hits
AKG42854.1	NO Hits
AKG42855.1	Multiple classes
AKG42860.1	NO Hits
AKG42866.1	NO Hits
AKG42867.1	NO Hits
AKG42873.1	G
AKG42877.1	R
AKG42878.1	NO Hits
AKG42888.1	NO Hits
AKG42891.1	Multiple classes
AKG42897.1	NO Hits
AKG42911.1	M
AKG42917.1	Multiple classes
AKG42921.1	J
AKG42931.1	NO Hits
AKG42935.1	V
AKG42936.1	Q
AKG42937.1	NO Hits
AKG42938.1	T
AKG42939.1	NO Hits
AKG42940.1	NO Hits
AKG42941.1	V
AKG42942.1	NO Hits
AKG42945.1	NO Hits
AKG42950.1	NO Hits
AKG42952.1	NO Hits
AKG42953.1	NO Hits
AKG42954.1	D
AKG42955.1	NO Hits
AKG42956.1	NO Hits
AKG42957.1	NO Hits
AKG42958.1	NO Hits
AKG42959.1	NO Hits
AKG42960.1	NO Hits
AKG42961.1	NO Hits
AKG42962.1	M
AKG42965.1	NO Hits
AKG42966.1	R
AKG42967.1	Multiple classes
AKG42968.1	Multiple classes
AKG42969.1	NO Hits
AKG42970.1	E
AKG42975.1	NO Hits
AKG42976.1	NO Hits
AKG42977.1	NO Hits
AKG42978.1	NO Hits
AKG42980.1	NO Hits
AKG42987.1	NO Hits
AKG42992.1	NO Hits
AKG42993.1	NO Hits
AKG42994.1	J
AKG42995.1	G
AKG42997.1	NO Hits
AKG43001.1	T
AKG43004.1	V
AKG43005.1	V
AKG43007.1	NO Hits
AKG43015.1	NO Hits
AKG43016.1	P
AKG43017.1	NO Hits
AKG43022.1	NO Hits
AKG43023.1	NO Hits
AKG43024.1	NO Hits
AKG43025.1	NO Hits
AKG43027.1	NO Hits
AKG43028.1	NO Hits
AKG43029.1	I
AKG43030.1	E
AKG43031.1	I
AKG43032.1	Multiple classes
AKG43033.1	Q
AKG43035.1	M
AKG43036.1	NO Hits
AKG43037.1	Multiple classes
AKG43038.1	NO Hits
AKG43039.1	I
AKG43040.1	H
AKG43041.1	NO Hits
AKG43042.1	Multiple classes
AKG43043.1	Multiple classes
AKG43044.1	I
AKG43045.1	Multiple classes
AKG43047.1	NO Hits
AKG43049.1	NO Hits
AKG43050.1	R
AKG43052.1	V
AKG43053.1	K
AKG43055.1	K
AKG43058.1	O
AKG43063.1	NO Hits
AKG43069.1	D
AKG43070.1	NO Hits
AKG43071.1	NO Hits
AKG43072.1	NO Hits
AKG43073.1	NO Hits
AKG43074.1	NO Hits
AKG43075.1	NO Hits
AKG43076.1	NO Hits
AKG43077.1	NO Hits
AKG43078.1	NO Hits
AKG43079.1	NO Hits
AKG43082.1	NO Hits
AKG43089.1	P
AKG43090.1	P
AKG43092.1	R
AKG43094.1	NO Hits
AKG43095.1	L
AKG43098.1	NO Hits
AKG43099.1	NO Hits
AKG43100.1	NO Hits
AKG43101.1	NO Hits
AKG43102.1	NO Hits
AKG43103.1	NO Hits
AKG43105.1	NO Hits
AKG43106.1	NO Hits
AKG43107.1	NO Hits
AKG43108.1	O
AKG43109.1	G
AKG43110.1	G
AKG43111.1	G
AKG43112.1	G
AKG43113.1	G
AKG43127.1	NO Hits
AKG43128.1	I
AKG43129.1	NO Hits
AKG43130.1	Multiple classes
AKG43131.1	Multiple classes
AKG43135.1	M
AKG43149.1	H
AKG43151.1	M
AKG43152.1	M
AKG43153.1	NO Hits
AKG43154.1	M
AKG43156.1	NO Hits
AKG43157.1	S
AKG43158.1	M
AKG43159.1	NO Hits
AKG43162.1	NO Hits
AKG43163.1	T
AKG43164.1	NO Hits
AKG43165.1	R
AKG43166.1	Multiple classes
AKG43167.1	R
AKG43168.1	Multiple classes
AKG43169.1	I
AKG43170.1	R
AKG43171.1	R
AKG43184.1	NO Hits
AKG43190.1	K
AKG43203.1	NO Hits
AKG43209.1	R
AKG43210.1	NO Hits
AKG43211.1	NO Hits
AKG43213.1	M
AKG43215.1	NO Hits
AKG43216.1	K
AKG43217.1	NO Hits
AKG43225.1	NO Hits
AKG43229.1	V
AKG43248.1	NO Hits
AKG43254.1	S
AKG43257.1	NO Hits
AKG43258.1	NO Hits
AKG43262.1	NO Hits
AKG43263.1	NO Hits
AKG43264.1	M
AKG43265.1	NO Hits
AKG43266.1	NO Hits
AKG43267.1	NO Hits
AKG43269.1	NO Hits
AKG43279.1	NO Hits
AKG43281.1	NO Hits
AKG43282.1	NO Hits
AKG43284.1	NO Hits
AKG43285.1	NO Hits
AKG43286.1	Q
AKG43287.1	G
AKG43288.1	NO Hits
AKG43292.1	NO Hits
AKG43301.1	NO Hits
AKG43302.1	NO Hits
AKG43303.1	NO Hits
AKG43308.1	NO Hits
AKG43312.1	Multiple classes
AKG43313.1	NO Hits
AKG43317.1	NO Hits
AKG43320.1	NO Hits
AKG43324.1	NO Hits
AKG43326.1	NO Hits
AKG43335.1	NO Hits
AKG43336.1	NO Hits
AKG43337.1	R
AKG43339.1	NO Hits
AKG43341.1	NO Hits
AKG43345.1	K
AKG43349.1	G
AKG43350.1	G
AKG43351.1	G
AKG43352.1	P
AKG43354.1	R
AKG43355.1	NO Hits
AKG43356.1	H
AKG43361.1	P
AKG43365.1	G
AKG43367.1	K
AKG43368.1	G
AKG43369.1	R
AKG43370.1	Multiple classes
AKG43371.1	NO Hits
AKG43373.1	Q
AKG43374.1	NO Hits
AKG43376.1	M
AKG43378.1	E
AKG43379.1	NO Hits
AKG43380.1	NO Hits
AKG43391.1	NO Hits
AKG43393.1	S
AKG43395.1	NO Hits
AKG43398.1	K
AKG43399.1	I
AKG43401.1	E
AKG43402.1	H
AKG43403.1	K
AKG43411.1	R
AKG43412.1	D
AKG43415.1	NO Hits
AKG43416.1	Multiple classes
AKG43417.1	NO Hits
AKG43419.1	K
AKG43421.1	Multiple classes
AKG43431.1	M
AKG43437.1	NO Hits
AKG43438.1	NO Hits
AKG43439.1	NO Hits
AKG43444.1	J
AKG43474.1	NO Hits
AKG43477.1	NO Hits
AKG43478.1	Multiple classes
AKG43479.1	R
AKG43480.1	G
AKG43481.1	G
AKG43482.1	G
AKG43489.1	K
AKG43497.1	C
AKG43498.1	R
AKG43499.1	T
AKG43500.1	Multiple classes
AKG43505.1	NO Hits
AKG43508.1	K
AKG43514.1	NO Hits
AKG43515.1	Multiple classes
AKG43530.1	NO Hits
AKG43531.1	NO Hits
AKG43532.1	NO Hits
AKG43533.1	NO Hits
AKG43535.1	K
AKG43536.1	H
AKG43538.1	R
AKG43540.1	NO Hits
AKG43550.1	NO Hits
AKG43560.1	R
AKG43566.1	NO Hits
AKG43567.1	NO Hits
AKG43586.1	R
AKG43591.1	NO Hits
AKG43594.1	NO Hits
AKG43597.1	Multiple classes
AKG43600.1	NO Hits
AKG43608.1	NO Hits
AKG43609.1	R
AKG43610.1	R
AKG43612.1	T
AKG43613.1	U
AKG43616.1	NO Hits
AKG43617.1	NO Hits
AKG43618.1	Multiple classes
AKG43619.1	NO Hits
AKG43620.1	NO Hits
AKG43621.1	NO Hits
AKG43622.1	NO Hits
AKG43629.1	K
AKG43630.1	NO Hits
AKG43635.1	NO Hits
AKG43637.1	S
AKG43650.1	T
AKG43651.1	Multiple classes
AKG43652.1	V
AKG43653.1	M
AKG43654.1	I
AKG43655.1	NO Hits
AKG43657.1	NO Hits
AKG43658.1	T
AKG43664.1	NO Hits
AKG43667.1	C
AKG43671.1	Multiple classes
AKG43672.1	Multiple classes
AKG43678.1	NO Hits
AKG43687.1	NO Hits
AKG43690.1	NO Hits
AKG43694.1	NO Hits
AKG43698.1	S
AKG43699.1	S
AKG43700.1	K
AKG43701.1	R
AKG43702.1	NO Hits
AKG43703.1	NO Hits
AKG43704.1	O
AKG43705.1	NO Hits
AKG43706.1	K
AKG43707.1	NO Hits
AKG43708.1	V
AKG43709.1	Multiple classes
AKG43710.1	T
AKG43712.1	NO Hits
AKG43715.1	S
AKG43718.1	NO Hits
AKG43719.1	NO Hits
AKG43720.1	NO Hits
AKG43721.1	NO Hits
AKG43722.1	NO Hits
AKG43723.1	NO Hits
AKG43724.1	NO Hits
AKG43725.1	NO Hits
AKG43734.1	NO Hits
AKG43738.1	V
AKG43739.1	V
AKG43740.1	NO Hits
AKG43742.1	C
AKG43743.1	NO Hits
AKG43744.1	C
AKG43745.1	K
AKG43747.1	NO Hits
AKG43748.1	Multiple classes
AKG43749.1	Q
AKG43750.1	NO Hits
AKG43755.1	NO Hits
AKG43757.1	NO Hits
AKG43758.1	F
AKG43764.1	Multiple classes
AKG43765.1	NO Hits
AKG43766.1	NO Hits
AKG43767.1	NO Hits
AKG43768.1	L
AKG43769.1	L
AKG43770.1	L
AKG43771.1	NO Hits
AKG43772.1	NO Hits
AKG43773.1	NO Hits
AKG43774.1	NO Hits
AKG43775.1	NO Hits
AKG43776.1	NO Hits
AKG43777.1	NO Hits
AKG43778.1	NO Hits
AKG43780.1	NO Hits
AKG43781.1	NO Hits
AKG43782.1	NO Hits
AKG43783.1	Multiple classes
AKG43784.1	Multiple classes
AKG43786.1	S
AKG43788.1	R
AKG43792.1	K
AKG43793.1	Q
AKG43794.1	Q
AKG43796.1	G
AKG43797.1	Q
AKG43798.1	Q
AKG43802.1	NO Hits
AKG43803.1	T
AKG43805.1	K
AKG43806.1	Multiple classes
AKG43807.1	Multiple classes
AKG43808.1	NO Hits
AKG43811.1	NO Hits
AKG43814.1	NO Hits
AKG43815.1	NO Hits
AKG43816.1	NO Hits
AKG43819.1	R
AKG43821.1	C
AKG43825.1	NO Hits
AKG43845.1	NO Hits
AKG43846.1	NO Hits
AKG43847.1	E
AKG43848.1	Multiple classes
AKG43849.1	Multiple classes
AKG43850.1	Multiple classes
AKG43851.1	E
AKG43852.1	E
AKG43853.1	Q
AKG43855.1	NO Hits
AKG43856.1	NO Hits
AKG43857.1	Q
AKG43858.1	Multiple classes
AKG43860.1	Q
AKG43861.1	Multiple classes
AKG43862.1	K
AKG43863.1	NO Hits
AKG43864.1	Multiple classes
AKG43865.1	V
AKG43866.1	NO Hits
AKG43867.1	V
AKG43868.1	NO Hits
AKG43869.1	NO Hits
AKG43871.1	NO Hits
AKG43873.1	NO Hits
AKG43880.1	S
AKG43882.1	NO Hits
AKG43883.1	NO Hits
AKG43884.1	NO Hits
AKG43889.1	S
AKG43890.1	D
AKG43893.1	NO Hits
AKG43894.1	NO Hits
AKG43895.1	S
AKG43896.1	I
AKG43898.1	R
AKG43902.1	NO Hits
AKG43910.1	NO Hits
AKG43918.1	K
AKG43919.1	Multiple classes
AKG43920.1	NO Hits
AKG43921.1	G
AKG43922.1	C
AKG43923.1	Multiple classes
AKG43924.1	P
AKG43925.1	S
AKG43926.1	H
AKG43927.1	Multiple classes
AKG43928.1	R
AKG43929.1	K
AKG43931.1	NO Hits
AKG43932.1	NO Hits
AKG43933.1	R
AKG43934.1	NO Hits
AKG43935.1	NO Hits
AKG43937.1	H
AKG43938.1	K
AKG43939.1	NO Hits
AKG43941.1	NO Hits
AKG43942.1	NO Hits
AKG43943.1	NO Hits
AKG43944.1	NO Hits
AKG43945.1	O
AKG43947.1	NO Hits
AKG43948.1	NO Hits
AKG43956.1	NO Hits
AKG43959.1	NO Hits
AKG43961.1	Multiple classes
AKG43963.1	NO Hits
AKG43969.1	NO Hits
AKG43970.1	K
AKG43976.1	NO Hits
AKG43983.1	O
AKG43984.1	NO Hits
AKG43985.1	K
AKG43986.1	NO Hits
AKG43997.1	NO Hits
AKG44012.1	R
AKG44013.1	NO Hits
AKG44014.1	NO Hits
AKG44015.1	K
AKG44016.1	NO Hits
AKG44024.1	NO Hits
AKG44029.1	NO Hits
AKG44030.1	NO Hits
AKG44033.1	NO Hits
AKG44035.1	K
AKG44036.1	O
AKG44048.1	NO Hits
AKG44076.1	K
AKG44077.1	Q
AKG44078.1	C
AKG44096.1	NO Hits
AKG44097.1	NO Hits
AKG44098.1	M
AKG44099.1	M
AKG44100.1	M
AKG44101.1	R
AKG44103.1	M
AKG44104.1	M
AKG44105.1	G
AKG44106.1	R
AKG44107.1	Q
AKG44112.1	R
AKG44115.1	NO Hits
AKG44117.1	H
AKG44118.1	P
AKG44119.1	S
AKG44124.1	NO Hits
AKG44125.1	NO Hits
AKG44126.1	NO Hits
AKG44127.1	NO Hits
AKG44128.1	NO Hits
AKG44129.1	NO Hits
AKG44130.1	NO Hits
AKG44131.1	D
AKG44132.1	D
AKG44133.1	NO Hits
AKG44138.1	R
AKG44139.1	C
AKG44141.1	K
AKG44142.1	NO Hits
AKG44148.1	Q
AKG44149.1	V
AKG44150.1	K
AKG44151.1	NO Hits
AKG44156.1	NO Hits
AKG44162.1	NO Hits
AKG44163.1	Multiple classes
AKG44166.1	NO Hits
AKG44170.1	K
AKG44171.1	NO Hits
AKG44172.1	NO Hits
AKG44173.1	NO Hits
AKG44183.1	J
AKG44185.1	S
AKG44186.1	NO Hits
AKG44187.1	NO Hits
AKG44188.1	NO Hits
AKG44189.1	Multiple classes
AKG44191.1	NO Hits
AKG44192.1	NO Hits
AKG44194.1	G
AKG44195.1	T
AKG44197.1	H
AKG44200.1	E
AKG44201.1	Multiple classes
AKG44202.1	V
AKG44203.1	NO Hits
AKG44204.1	I
AKG44205.1	NO Hits
AKG44206.1	NO Hits
AKG44207.1	R
AKG44208.1	G
AKG44209.1	NO Hits
AKG44210.1	R
AKG44211.1	S
AKG44216.1	V
AKG44217.1	S
AKG44218.1	S
AKG44219.1	Multiple classes
AKG44220.1	P
AKG44221.1	P
AKG44222.1	NO Hits
AKG44223.1	S
AKG44224.1	NO Hits
AKG44225.1	Multiple classes
AKG44227.1	NO Hits
AKG44228.1	Q
AKG44229.1	G
AKG44230.1	NO Hits
AKG44231.1	NO Hits
AKG44237.1	M
AKG44243.1	NO Hits
AKG44244.1	I
AKG44245.1	V
AKG44246.1	NO Hits
AKG44247.1	NO Hits
AKG44248.1	NO Hits
AKG44252.1	E
AKG44253.1	Multiple classes
AKG44254.1	Multiple classes
AKG44255.1	Multiple classes
AKG44256.1	E
AKG44260.1	NO Hits
AKG44267.1	NO Hits
AKG44268.1	NO Hits
AKG44270.1	NO Hits
AKG44271.1	S
AKG44272.1	NO Hits
AKG44273.1	NO Hits
AKG44274.1	NO Hits
AKG44280.1	Multiple classes
AKG44281.1	NO Hits
AKG44282.1	Multiple classes
AKG44284.1	NO Hits
AKG44285.1	K
AKG44291.1	NO Hits
AKG44294.1	NO Hits
AKG44298.1	NO Hits
AKG44309.1	NO Hits
AKG44311.1	NO Hits
AKG44312.1	NO Hits
AKG44313.1	NO Hits
AKG44314.1	NO Hits
AKG44316.1	NO Hits
AKG44317.1	K
AKG44320.1	Multiple classes
AKG44322.1	J
AKG44323.1	S
AKG44325.1	NO Hits
AKG44326.1	NO Hits
AKG44334.1	NO Hits
AKG44336.1	NO Hits
AKG44339.1	NO Hits
AKG44340.1	Multiple classes
AKG44342.1	NO Hits
AKG44343.1	NO Hits
AKG44344.1	G
AKG44347.1	NO Hits
AKG44348.1	L
AKG44349.1	NO Hits
AKG44350.1	NO Hits
AKG44351.1	NO Hits
AKG44352.1	K
AKG44353.1	R
AKG44354.1	NO Hits
AKG44355.1	NO Hits
AKG44357.1	NO Hits
AKG44359.1	NO Hits
AKG44361.1	T
AKG44363.1	NO Hits
AKG44387.1	P
AKG44400.1	NO Hits
AKG44401.1	NO Hits
AKG44402.1	NO Hits
AKG44405.1	NO Hits
AKG44406.1	NO Hits
AKG44407.1	NO Hits
AKG44408.1	Multiple classes
AKG44409.1	K
AKG44410.1	NO Hits
AKG44411.1	R
AKG44412.1	NO Hits
AKG44413.1	NO Hits
AKG44414.1	O
AKG44415.1	NO Hits
AKG44416.1	NO Hits
AKG44417.1	NO Hits
AKG44418.1	NO Hits
AKG44419.1	T
AKG44421.1	I
AKG44422.1	Multiple classes
AKG44423.1	NO Hits
AKG44424.1	Multiple classes
AKG44425.1	I
AKG44427.1	Multiple classes
AKG44428.1	Multiple classes
AKG44429.1	Multiple classes
AKG44430.1	C
AKG44431.1	E
AKG44433.1	Q
AKG44434.1	G
AKG44435.1	G
AKG44439.1	NO Hits
AKG44440.1	NO Hits
AKG44446.1	O
AKG44447.1	NO Hits
AKG44448.1	O
AKG44452.1	NO Hits
AKG44454.1	R
AKG44459.1	NO Hits
AKG44460.1	NO Hits
AKG44463.1	K
AKG44464.1	NO Hits
AKG44480.1	S
AKG44496.1	NO Hits
AKG44497.1	O
AKG44501.1	S
AKG44502.1	S
AKG44504.1	Multiple classes
AKG44506.1	T
AKG44518.1	NO Hits
AKG44520.1	NO Hits
AKG44523.1	NO Hits
AKG44524.1	NO Hits
AKG44528.1	NO Hits
AKG44529.1	NO Hits
AKG44530.1	NO Hits
AKG44531.1	NO Hits
AKG44533.1	NO Hits
AKG44534.1	G
AKG44535.1	NO Hits
AKG44537.1	NO Hits
AKG44538.1	S
AKG44546.1	NO Hits
AKG44556.1	NO Hits
AKG44562.1	NO Hits
AKG44563.1	NO Hits
AKG44565.1	P
AKG44566.1	Multiple classes
AKG44567.1	P
AKG44568.1	P
AKG44569.1	P
AKG44570.1	P
AKG44571.1	NO Hits
AKG44572.1	NO Hits
AKG44574.1	NO Hits
AKG44577.1	R
AKG44580.1	NO Hits
AKG44581.1	NO Hits
AKG44583.1	K
AKG44585.1	NO Hits
AKG44607.1	NO Hits
AKG44612.1	V
AKG44615.1	NO Hits
AKG44616.1	NO Hits
AKG44617.1	NO Hits
AKG44618.1	NO Hits
AKG44619.1	NO Hits
AKG44620.1	NO Hits
AKG44621.1	NO Hits
AKG44623.1	NO Hits
AKG44624.1	K
AKG44632.1	Multiple classes
AKG44634.1	K
AKG44635.1	NO Hits
AKG44636.1	Multiple classes
AKG44637.1	S
AKG44640.1	NO Hits
AKG44642.1	NO Hits
AKG44643.1	H
AKG44645.1	NO Hits
AKG44646.1	G
AKG44647.1	J
AKG44648.1	J
AKG44649.1	NO Hits
AKG44650.1	NO Hits
AKG44651.1	NO Hits
AKG44653.1	NO Hits
AKG44654.1	NO Hits
AKG44655.1	V
AKG44656.1	NO Hits
AKG44657.1	NO Hits
AKG44658.1	S
AKG44659.1	H
AKG44660.1	NO Hits
AKG44661.1	NO Hits
AKG44662.1	NO Hits
AKG44663.1	O
AKG44667.1	NO Hits
AKG44668.1	NO Hits
AKG44676.1	NO Hits
AKG44684.1	NO Hits
AKG44685.1	NO Hits
AKG44686.1	NO Hits
AKG44687.1	NO Hits
AKG44688.1	NO Hits
AKG44696.1	NO Hits
AKG44697.1	NO Hits
AKG44700.1	K
AKG44705.1	NO Hits
AKG44706.1	R
AKG44713.1	NO Hits
AKG44717.1	NO Hits
AKG44723.1	NO Hits
AKG44725.1	S
AKG44729.1	NO Hits
AKG44732.1	M
AKG44735.1	O
AKG44737.1	NO Hits
AKG44742.1	R
AKG44743.1	R
AKG44744.1	R
AKG44745.1	K
AKG44746.1	G
AKG44747.1	NO Hits
AKG44748.1	NO Hits
AKG44749.1	NO Hits
AKG44751.1	NO Hits
AKG44752.1	NO Hits
AKG44754.1	M
AKG44755.1	NO Hits
AKG44757.1	Multiple classes
AKG44758.1	T
AKG44759.1	V
AKG44760.1	V
AKG44761.1	M
AKG44764.1	NO Hits
AKG44771.1	NO Hits
AKG44774.1	R
AKG44778.1	NO Hits
AKG44780.1	NO Hits
AKG44783.1	NO Hits
AKG44784.1	M
AKG44785.1	NO Hits
AKG44786.1	R
AKG44787.1	NO Hits
AKG44788.1	NO Hits
AKG44790.1	NO Hits
AKG44793.1	C
AKG44799.1	NO Hits
AKG44801.1	NO Hits
AKG44803.1	R
AKG44806.1	NO Hits
AKG44807.1	S
AKG44808.1	K
AKG44809.1	NO Hits
AKG44811.1	NO Hits
AKG44812.1	NO Hits
AKG44815.1	V
AKG44816.1	NO Hits
AKG44818.1	R
AKG44821.1	H
AKG44823.1	S
AKG44824.1	NO Hits
AKG44825.1	NO Hits
AKG44826.1	NO Hits
AKG44827.1	NO Hits
AKG44828.1	NO Hits
AKG44829.1	NO Hits
AKG44836.1	I
AKG44837.1	NO Hits
AKG44846.1	C
AKG44855.1	NO Hits
AKG44857.1	NO Hits
AKG44863.1	K
AKG44864.1	P
AKG44865.1	G
AKG44866.1	K
AKG44867.1	NO Hits
AKG44868.1	NO Hits
AKG44869.1	NO Hits
AKG44871.1	NO Hits
AKG44872.1	J
AKG44873.1	NO Hits
AKG44877.1	NO Hits
AKG44888.1	NO Hits
AKG44889.1	I
AKG44890.1	NO Hits
AKG44891.1	K
AKG44893.1	NO Hits
AKG44894.1	NO Hits
AKG44895.1	NO Hits
AKG44896.1	NO Hits
AKG44897.1	NO Hits
AKG44899.1	NO Hits
AKG44906.1	K
AKG44912.1	NO Hits
AKG44913.1	NO Hits
AKG44917.1	NO Hits
AKG44921.1	NO Hits
AKG44922.1	NO Hits
AKG44927.1	NO Hits
AKG44939.1	NO Hits
AKG44940.1	V
AKG44941.1	NO Hits
AKG44942.1	NO Hits
AKG44943.1	Q
AKG44944.1	Multiple classes
AKG44945.1	Multiple classes
AKG44946.1	NO Hits
AKG44947.1	S
AKG44948.1	R
AKG44949.1	S
AKG44950.1	H
AKG44951.1	Multiple classes
AKG44952.1	NO Hits
AKG44953.1	Multiple classes
AKG44955.1	NO Hits
AKG44956.1	Multiple classes
AKG44961.1	R
AKG44962.1	Multiple classes
AKG44963.1	L
AKG44964.1	R
AKG44966.1	R
AKG44967.1	R
AKG44968.1	NO Hits
AKG44969.1	NO Hits
AKG44970.1	V
AKG44973.1	Multiple classes
AKG44974.1	Multiple classes
AKG44975.1	NO Hits
AKG44976.1	K
AKG44977.1	T
AKG44978.1	M
AKG44985.1	NO Hits
AKG44986.1	NO Hits
AKG44987.1	Multiple classes
AKG44988.1	I
AKG44989.1	Multiple classes
AKG44991.1	NO Hits
AKG44992.1	NO Hits
AKG44993.1	C
AKG44994.1	NO Hits
AKG44995.1	E
AKG44996.1	J
AKG44997.1	F
AKG44998.1	NO Hits
AKG45002.1	NO Hits
AKG45003.1	NO Hits
AKG45004.1	NO Hits
AKG45011.1	NO Hits
AKG45016.1	NO Hits
AKG45020.1	Multiple classes
AKG45025.1	NO Hits
AKG45033.1	F
AKG45034.1	NO Hits
AKG45035.1	Multiple classes
AKG45046.1	NO Hits
AKG45058.1	NO Hits
AKG45059.1	NO Hits
AKG45060.1	NO Hits
AKG45061.1	NO Hits
AKG45062.1	I
AKG45063.1	NO Hits
AKG45064.1	Q
AKG45065.1	R
AKG45069.1	NO Hits
AKG45080.1	Multiple classes
AKG45081.1	E
AKG45082.1	R
AKG45083.1	Multiple classes
AKG45084.1	R
AKG45085.1	NO Hits
AKG45088.1	NO Hits
AKG45091.1	E
AKG45092.1	Multiple classes
AKG45093.1	Multiple classes
AKG45094.1	E
AKG45095.1	Multiple classes
AKG45100.1	NO Hits
AKG45101.1	Multiple classes
AKG45106.1	L
AKG45126.1	NO Hits
AKG45128.1	NO Hits
AKG45132.1	NO Hits
AKG45139.1	NO Hits
AKG45147.1	NO Hits
AKG45150.1	NO Hits
AKG45171.1	NO Hits
AKG45172.1	G
AKG45173.1	K
AKG45179.1	NO Hits
AKG45181.1	NO Hits
AKG45183.1	P
AKG45185.1	Multiple classes
AKG45191.1	K
AKG45192.1	NO Hits
AKG45194.1	NO Hits
AKG45195.1	NO Hits
AKG45196.1	NO Hits
AKG45199.1	E
AKG45201.1	NO Hits
AKG45203.1	V
AKG45204.1	V
AKG45205.1	Multiple classes
AKG45206.1	T
AKG45207.1	NO Hits
AKG45212.1	NO Hits
AKG45215.1	NO Hits
AKG45216.1	H
AKG45217.1	NO Hits
AKG45219.1	M
AKG45220.1	J
AKG45221.1	NO Hits
AKG45224.1	F
AKG45225.1	Multiple classes
AKG45226.1	K
AKG45227.1	R
AKG45228.1	NO Hits
AKG45229.1	G
AKG45230.1	L
AKG45231.1	NO Hits
AKG45232.1	H
AKG45234.1	E
AKG45236.1	NO Hits
AKG45242.1	J
AKG45244.1	NO Hits
AKG45245.1	R
AKG45246.1	NO Hits
AKG45247.1	NO Hits
AKG45248.1	P
AKG45250.1	R
AKG45259.1	NO Hits
AKG45260.1	NO Hits
AKG45265.1	R
AKG45266.1	Multiple classes
AKG45267.1	G
AKG45269.1	NO Hits
AKG45276.1	NO Hits
AKG45278.1	NO Hits
AKG45287.1	D
AKG45288.1	NO Hits
AKG45291.1	K
AKG45292.1	G
AKG45293.1	G
AKG45294.1	G
AKG45295.1	G
AKG45297.1	NO Hits
AKG45307.1	NO Hits
AKG45308.1	NO Hits
AKG45311.1	NO Hits
AKG45317.1	O
AKG45318.1	NO Hits
AKG45319.1	NO Hits
AKG45325.1	NO Hits
AKG45329.1	NO Hits
AKG45344.1	NO Hits
AKG45346.1	NO Hits
AKG45347.1	NO Hits
AKG45348.1	G
AKG45352.1	T
AKG45353.1	NO Hits
AKG45356.1	NO Hits
AKG45357.1	NO Hits
AKG45358.1	NO Hits
AKG45359.1	NO Hits
AKG45360.1	O
AKG45361.1	NO Hits
AKG45368.1	NO Hits
AKG45370.1	G
AKG45372.1	M
AKG45373.1	NO Hits
AKG45383.1	NO Hits
AKG45394.1	Multiple classes
AKG45395.1	S
AKG45398.1	NO Hits
AKG45401.1	P
AKG45402.1	G
AKG45403.1	G
AKG45404.1	G
AKG45405.1	G
AKG45406.1	I
AKG45407.1	G
AKG45415.1	NO Hits
AKG45419.1	Multiple classes
AKG45420.1	R
AKG45421.1	NO Hits
AKG45422.1	NO Hits
AKG45423.1	NO Hits
AKG45424.1	C
AKG45433.1	R
AKG45434.1	NO Hits
AKG45437.1	R
AKG45439.1	R
AKG45440.1	S
AKG45445.1	NO Hits
AKG45446.1	NO Hits
AKG45447.1	K
AKG45452.1	G
AKG45453.1	Q
AKG45456.1	P
AKG45459.1	S
AKG45460.1	R
AKG45461.1	NO Hits
AKG45462.1	NO Hits
AKG45463.1	E
AKG45464.1	NO Hits
AKG45465.1	J
AKG45469.1	S
AKG45470.1	NO Hits
AKG45473.1	NO Hits
AKG45474.1	NO Hits
AKG45475.1	NO Hits
AKG45476.1	NO Hits
AKG45477.1	NO Hits
AKG45478.1	NO Hits
AKG45479.1	NO Hits
AKG45480.1	NO Hits
AKG45481.1	NO Hits
AKG45482.1	R
AKG45483.1	NO Hits
AKG45484.1	J
AKG45485.1	V
AKG45486.1	NO Hits
AKG45487.1	NO Hits
AKG45489.1	NO Hits
AKG45490.1	L
AKG45491.1	L
AKG45492.1	V
AKG45493.1	NO Hits
AKG45494.1	NO Hits
AKG45496.1	NO Hits
AKG45497.1	K
AKG45500.1	NO Hits
AKG45501.1	NO Hits
AKG45503.1	NO Hits
AKG45504.1	NO Hits
AKG45505.1	NO Hits
AKG45533.1	R
AKG45536.1	V
AKG45537.1	V
AKG45541.1	NO Hits
AKG45542.1	NO Hits
AKG45544.1	K
AKG45545.1	C
AKG45546.1	E
AKG45547.1	Multiple classes
AKG45548.1	Multiple classes
AKG45549.1	Multiple classes
AKG45550.1	R
AKG45552.1	G
AKG45555.1	NO Hits
AKG45567.1	NO Hits
AKG45571.1	E
AKG45573.1	NO Hits
AKG45574.1	T
AKG45576.1	V
AKG45577.1	K
AKG45578.1	E
AKG45579.1	K
AKG45582.1	NO Hits
AKG45584.1	NO Hits
AKG45585.1	NO Hits
AKG45586.1	NO Hits
AKG45587.1	NO Hits
AKG45589.1	Q
AKG45590.1	C
AKG45591.1	C
AKG45592.1	S
AKG45595.1	S
AKG45596.1	NO Hits
AKG45597.1	NO Hits
AKG45598.1	NO Hits
AKG45610.1	I
AKG45616.1	S
AKG45620.1	NO Hits
AKG45623.1	NO Hits
AKG45624.1	NO Hits
AKG45626.1	R
AKG45627.1	Q
AKG45628.1	R
AKG45630.1	NO Hits
AKG45631.1	NO Hits
AKG45632.1	NO Hits
AKG45636.1	P
AKG45649.1	NO Hits
AKG45653.1	NO Hits
AKG45656.1	NO Hits
AKG45670.1	NO Hits
AKG45671.1	Multiple classes
AKG45672.1	NO Hits
AKG45674.1	NO Hits
AKG45675.1	NO Hits
AKG45676.1	K
AKG45677.1	Q
AKG45678.1	NO Hits
AKG45679.1	G
AKG45688.1	NO Hits
AKG45690.1	NO Hits
AKG45696.1	NO Hits
AKG45706.1	NO Hits
AKG45707.1	Multiple classes
AKG45709.1	NO Hits
AKG45720.1	NO Hits
AKG45721.1	NO Hits
AKG45725.1	NO Hits
AKG45728.1	NO Hits
AKG45733.1	T
AKG45734.1	R
AKG45736.1	R
AKG45743.1	NO Hits
AKG45744.1	NO Hits
AKG45745.1	NO Hits
AKG45751.1	NO Hits
AKG45754.1	L
AKG45767.1	NO Hits
AKG45789.1	J
AKG45815.1	S
AKG45819.1	NO Hits
AKG45820.1	NO Hits
AKG45828.1	E
AKG45830.1	L
AKG45831.1	G
AKG45832.1	G
AKG45833.1	G
AKG45834.1	G
AKG45835.1	G
AKG45836.1	NO Hits
AKG45837.1	K
AKG45838.1	NO Hits
AKG45839.1	I
AKG45840.1	NO Hits
AKG45841.1	NO Hits
AKG45853.1	NO Hits
AKG45860.1	NO Hits
AKG45861.1	NO Hits
AKG45862.1	NO Hits
AKG45863.1	NO Hits
AKG45864.1	O
AKG45865.1	NO Hits
AKG45866.1	NO Hits
AKG45868.1	NO Hits
AKG45869.1	NO Hits
AKG45870.1	NO Hits
AKG45871.1	NO Hits
AKG45872.1	NO Hits
AKG45873.1	NO Hits
AKG45874.1	NO Hits
AKG45875.1	D
AKG45876.1	NO Hits
AKG45878.1	NO Hits
AKG45884.1	NO Hits
AKG45888.1	NO Hits
AKG45909.1	G
AKG45912.1	NO Hits
AKG45915.1	NO Hits
AKG45921.1	NO Hits
AKG45922.1	K
AKG45923.1	R
AKG45924.1	G
AKG45925.1	G
AKG45926.1	G
AKG45927.1	NO Hits
AKG45930.1	NO Hits
AKG45931.1	R
AKG45934.1	G
AKG45940.1	Multiple classes
AKG45956.1	NO Hits
AKG45967.1	F
AKG45990.1	NO Hits
AKG45992.1	NO Hits
AKG45993.1	NO Hits
AKG45997.1	R
AKG45998.1	R
AKG45999.1	M
AKG46000.1	NO Hits
AKG46001.1	J
AKG46005.1	NO Hits
AKG46008.1	R
AKG46009.1	NO Hits
AKG46010.1	NO Hits
AKG46011.1	NO Hits
AKG46012.1	NO Hits
AKG46013.1	R
AKG46014.1	NO Hits
AKG46015.1	NO Hits
AKG46019.1	L
AKG46020.1	NO Hits
AKG46022.1	NO Hits
AKG46033.1	K
AKG46048.1	Multiple classes
AKG46049.1	G
AKG46051.1	NO Hits
AKG46058.1	S
AKG46060.1	NO Hits
AKG46061.1	R
AKG46077.1	NO Hits
AKG46081.1	NO Hits
AKG46103.1	NO Hits
AKG46109.1	NO Hits
AKG46116.1	NO Hits
AKG46117.1	NO Hits
AKG46118.1	NO Hits
AKG46123.1	NO Hits
AKG46124.1	NO Hits
AKG46130.1	K
AKG46131.1	Multiple classes
AKG46132.1	NO Hits
AKG46133.1	E
AKG46134.1	NO Hits
AKG46135.1	P
AKG46136.1	S
AKG46137.1	K
AKG46138.1	NO Hits
AKG46139.1	S
AKG46140.1	Multiple classes
AKG46142.1	P
AKG46143.1	E
AKG46144.1	NO Hits
AKG46145.1	C
AKG46146.1	Multiple classes
AKG46147.1	E
AKG46148.1	K
AKG46149.1	E
AKG46150.1	Multiple classes
AKG46151.1	Multiple classes
AKG46152.1	Multiple classes
AKG46153.1	R
AKG46155.1	E
AKG46156.1	S
AKG46157.1	E
AKG46158.1	NO Hits
AKG46160.1	R
AKG46161.1	R
AKG46162.1	V
AKG46163.1	NO Hits
AKG46164.1	Multiple classes
AKG46165.1	NO Hits
AKG46167.1	R
AKG46168.1	S
AKG46170.1	E
AKG46173.1	K
AKG46184.1	NO Hits
AKG46187.1	K
AKG46188.1	J
AKG46190.1	G
AKG46191.1	K
AKG46192.1	G
AKG46193.1	G
AKG46194.1	G
AKG46195.1	G
AKG46196.1	NO Hits
AKG46199.1	NO Hits
AKG46201.1	NO Hits
AKG46204.1	R
AKG46205.1	NO Hits
AKG46208.1	NO Hits
AKG46209.1	Multiple classes
AKG46210.1	S
AKG46211.1	NO Hits
AKG46213.1	NO Hits
AKG46221.1	NO Hits
AKG46226.1	NO Hits
AKG46227.1	R
AKG46229.1	NO Hits
AKG46237.1	NO Hits
AKG46247.1	NO Hits
AKG46248.1	NO Hits
AKG46249.1	NO Hits
AKG46250.1	NO Hits
AKG46251.1	NO Hits
AKG46252.1	T
AKG46253.1	NO Hits
AKG46254.1	NO Hits
AKG46255.1	NO Hits
AKG46256.1	NO Hits
AKG46258.1	I
AKG46259.1	NO Hits
AKG46260.1	K
AKG46261.1	NO Hits
AKG46264.1	NO Hits
AKG46265.1	NO Hits
AKG46271.1	G
AKG46272.1	G
AKG46273.1	G
AKG46274.1	G
AKG46275.1	NO Hits
AKG46276.1	NO Hits
AKG46277.1	NO Hits
AKG46278.1	H
AKG46279.1	NO Hits
AKG46280.1	NO Hits
AKG46281.1	NO Hits
AKG46282.1	NO Hits
AKG46283.1	NO Hits
AKG46286.1	M
AKG46287.1	NO Hits
AKG46288.1	NO Hits
AKG46292.1	NO Hits
AKG46294.1	P
AKG46295.1	R
AKG46296.1	L
AKG46298.1	NO Hits
AKG46299.1	NO Hits
AKG46301.1	V
AKG46303.1	K
AKG46304.1	NO Hits
AKG46305.1	G
AKG46306.1	G
AKG46307.1	G
AKG46308.1	G
AKG46309.1	Multiple classes
AKG46310.1	G
AKG46311.1	G
AKG46312.1	Multiple classes
AKG46314.1	NO Hits
AKG46315.1	NO Hits
AKG46316.1	M
AKG46318.1	K
AKG46321.1	P
AKG46322.1	NO Hits
AKG46323.1	Multiple classes
AKG46324.1	G
AKG46325.1	G
AKG46326.1	G
AKG46327.1	K
AKG46328.1	NO Hits
AKG46329.1	NO Hits
AKG46330.1	NO Hits
AKG46331.1	F
AKG46332.1	NO Hits
AKG46333.1	O
AKG46334.1	NO Hits
AKG46337.1	NO Hits
AKG46338.1	R
AKG46354.1	NO Hits
AKG46356.1	Multiple classes
AKG46358.1	E
AKG46359.1	Multiple classes
AKG46365.1	R
AKG46366.1	O
AKG46367.1	NO Hits
AKG46369.1	K
AKG46371.1	E
AKG46372.1	E
AKG46373.1	E
AKG46374.1	F
AKG46375.1	O
AKG46376.1	NO Hits
AKG46377.1	E
AKG46380.1	NO Hits
AKG46381.1	G
AKG46382.1	NO Hits
AKG46384.1	NO Hits
AKG46385.1	NO Hits
AKG46386.1	NO Hits
AKG46387.1	NO Hits
AKG46388.1	NO Hits
[truncated: 275 more rows]

## Sheet: S. albus_uniq
S. albus	COG
alb_AGI86409.1	NO Hits
alb_AGI86410.1	NO Hits
alb_AGI86411.1	NO Hits
alb_AGI86412.1	NO Hits
alb_AGI86413.1	NO Hits
alb_AGI86414.1	R
alb_AGI86415.1	I
alb_AGI86416.1	S
alb_AGI86417.1	NO Hits
alb_AGI86418.1	K
alb_AGI86419.1	NO Hits
alb_AGI86420.1	NO Hits
alb_AGI86422.1	G
alb_AGI86423.1	Q
alb_AGI86424.1	Multiple classes
alb_AGI86425.1	NO Hits
alb_AGI86426.1	Multiple classes
alb_AGI86427.1	L
alb_AGI86428.1	Q
alb_AGI86429.1	NO Hits
alb_AGI86430.1	Q
alb_AGI86431.1	Q
alb_AGI86432.1	NO Hits
alb_AGI86436.1	G
alb_AGI86437.1	G
alb_AGI86438.1	NO Hits
alb_AGI86439.1	L
alb_AGI86440.1	NO Hits
alb_AGI86441.1	NO Hits
alb_AGI86442.1	NO Hits
alb_AGI86443.1	NO Hits
alb_AGI86444.1	NO Hits
alb_AGI86445.1	NO Hits
alb_AGI86446.1	R
alb_AGI86447.1	NO Hits
alb_AGI86448.1	K
alb_AGI86449.1	V
alb_AGI86450.1	NO Hits
alb_AGI86451.1	NO Hits
alb_AGI86453.1	H
alb_AGI86454.1	K
alb_AGI86456.1	NO Hits
alb_AGI86457.1	NO Hits
alb_AGI86459.1	Multiple classes
alb_AGI86460.1	Multiple classes
alb_AGI86461.1	F
alb_AGI86463.1	Multiple classes
alb_AGI86464.1	NO Hits
alb_AGI86467.1	NO Hits
alb_AGI86468.1	R
alb_AGI86470.1	NO Hits
alb_AGI86473.1	NO Hits
alb_AGI86476.1	NO Hits
alb_AGI86477.1	NO Hits
alb_AGI86481.1	NO Hits
alb_AGI86486.1	E
alb_AGI86489.1	K
alb_AGI86493.1	R
alb_AGI86501.1	R
alb_AGI86502.1	K
alb_AGI86503.1	S
alb_AGI86506.1	I
alb_AGI86509.1	NO Hits
alb_AGI86515.1	NO Hits
alb_AGI86516.1	NO Hits
alb_AGI86520.1	G
alb_AGI86521.1	NO Hits
alb_AGI86522.1	P
alb_AGI86523.1	O
alb_AGI86524.1	E
alb_AGI86525.1	C
alb_AGI86526.1	S
alb_AGI86527.1	H
alb_AGI86528.1	H
alb_AGI86529.1	H
alb_AGI86530.1	C
alb_AGI86531.1	NO Hits
alb_AGI86532.1	C
alb_AGI86533.1	K
alb_AGI86535.1	S
alb_AGI86536.1	S
alb_AGI86537.1	K
alb_AGI86539.1	G
alb_AGI86545.1	G
alb_AGI86546.1	G
alb_AGI86547.1	S
alb_AGI86548.1	NO Hits
alb_AGI86549.1	NO Hits
alb_AGI86550.1	C
alb_AGI86555.1	I
alb_AGI86556.1	I
alb_AGI86557.1	I
alb_AGI86558.1	I
alb_AGI86559.1	C
alb_AGI86560.1	NO Hits
alb_AGI86561.1	G
alb_AGI86562.1	NO Hits
alb_AGI86563.1	G
alb_AGI86570.1	P
alb_AGI86571.1	P
alb_AGI86572.1	P
alb_AGI86573.1	C
alb_AGI86575.1	R
alb_AGI86577.1	K
alb_AGI86578.1	C
alb_AGI86579.1	S
alb_AGI86584.1	I
alb_AGI86589.1	R
alb_AGI86590.1	H
alb_AGI86591.1	NO Hits
alb_AGI86592.1	NO Hits
alb_AGI86593.1	NO Hits
alb_AGI86599.1	NO Hits
alb_AGI86603.1	NO Hits
alb_AGI86604.1	V
alb_AGI86605.1	Q
alb_AGI86608.1	Q
alb_AGI86611.1	S
alb_AGI86612.1	C
alb_AGI86614.1	NO Hits
alb_AGI86615.1	NO Hits
alb_AGI86616.1	R
alb_AGI86617.1	NO Hits
alb_AGI86618.1	G
alb_AGI86619.1	I
alb_AGI86620.1	G
alb_AGI86621.1	I
alb_AGI86622.1	K
alb_AGI86623.1	I
alb_AGI86624.1	I
alb_AGI86625.1	I
alb_AGI86626.1	I
alb_AGI86628.1	NO Hits
alb_AGI86629.1	E
alb_AGI86630.1	C
alb_AGI86632.1	NO Hits
alb_AGI86633.1	R
alb_AGI86638.1	NO Hits
alb_AGI86639.1	NO Hits
alb_AGI86640.1	O
alb_AGI86641.1	NO Hits
alb_AGI86643.1	P
alb_AGI86644.1	P
alb_AGI86645.1	P
alb_AGI86646.1	NO Hits
alb_AGI86647.1	NO Hits
alb_AGI86650.1	NO Hits
alb_AGI86651.1	S
alb_AGI86654.1	T
alb_AGI86659.1	Q
alb_AGI86660.1	NO Hits
alb_AGI86661.1	NO Hits
alb_AGI86663.1	E
alb_AGI86664.1	T
alb_AGI86665.1	NO Hits
alb_AGI86667.1	E
alb_AGI86668.1	R
alb_AGI86669.1	NO Hits
alb_AGI86670.1	I
alb_AGI86671.1	NO Hits
alb_AGI86686.1	S
alb_AGI86687.1	I
alb_AGI86688.1	NO Hits
alb_AGI86689.1	NO Hits
alb_AGI86690.1	NO Hits
alb_AGI86692.1	E
alb_AGI86693.1	R
alb_AGI86694.1	K
alb_AGI86695.1	Q
alb_AGI86696.1	Multiple classes
alb_AGI86701.1	M
alb_AGI86702.1	K
alb_AGI86703.1	I
alb_AGI86704.1	I
alb_AGI86705.1	I
alb_AGI86706.1	C
alb_AGI86707.1	S
alb_AGI86709.1	Multiple classes
alb_AGI86710.1	C
alb_AGI86711.1	S
alb_AGI86712.1	NO Hits
alb_AGI86715.1	NO Hits
alb_AGI86716.1	U
alb_AGI86717.1	NO Hits
alb_AGI86720.1	NO Hits
alb_AGI86722.1	NO Hits
alb_AGI86728.1	G
alb_AGI86739.1	R
alb_AGI86743.1	NO Hits
alb_AGI86744.1	NO Hits
alb_AGI86748.1	I
alb_AGI86750.1	NO Hits
alb_AGI86751.1	I
alb_AGI86752.1	V
alb_AGI86753.1	V
alb_AGI86754.1	K
alb_AGI86755.1	J
alb_AGI86756.1	Multiple classes
alb_AGI86757.1	NO Hits
alb_AGI86758.1	C
alb_AGI86759.1	Multiple classes
alb_AGI86760.1	Multiple classes
alb_AGI86761.1	Multiple classes
alb_AGI86762.1	S
alb_AGI86763.1	R
alb_AGI86764.1	R
alb_AGI86765.1	R
alb_AGI86767.1	C
alb_AGI86768.1	C
alb_AGI86769.1	C
alb_AGI86770.1	G
alb_AGI86772.1	E
alb_AGI86773.1	G
alb_AGI86774.1	G
alb_AGI86775.1	G
alb_AGI86777.1	K
alb_AGI86778.1	NO Hits
alb_AGI86779.1	NO Hits
alb_AGI86780.1	NO Hits
alb_AGI86781.1	S
alb_AGI86782.1	NO Hits
alb_AGI86798.1	I
alb_AGI86801.1	C
alb_AGI86803.1	K
alb_AGI86805.1	I
alb_AGI86807.1	H
alb_AGI86808.1	H
alb_AGI86810.1	S
alb_AGI86811.1	NO Hits
alb_AGI86812.1	NO Hits
alb_AGI86813.1	NO Hits
alb_AGI86814.1	C
alb_AGI86815.1	C
alb_AGI86816.1	C
alb_AGI86817.1	C
alb_AGI86821.1	NO Hits
alb_AGI86825.1	E
alb_AGI86829.1	I
alb_AGI86832.1	R
alb_AGI86833.1	S
alb_AGI86835.1	Multiple classes
alb_AGI86838.1	J
alb_AGI86840.1	R
alb_AGI86841.1	L
alb_AGI86846.1	M
alb_AGI86850.1	NO Hits
alb_AGI86851.1	K
alb_AGI86855.1	Multiple classes
alb_AGI86856.1	I
alb_AGI86859.1	I
alb_AGI86861.1	I
alb_AGI86862.1	I
alb_AGI86868.1	K
alb_AGI86869.1	Multiple classes
alb_AGI86871.1	NO Hits
alb_AGI86872.1	V
alb_AGI86873.1	NO Hits
alb_AGI86874.1	K
alb_AGI86877.1	E
alb_AGI86878.1	C
alb_AGI86879.1	NO Hits
alb_AGI86880.1	R
alb_AGI86882.1	NO Hits
alb_AGI86885.1	H
alb_AGI86888.1	NO Hits
alb_AGI86892.1	NO Hits
alb_AGI86893.1	NO Hits
alb_AGI86894.1	E
alb_AGI86895.1	E
alb_AGI86896.1	NO Hits
alb_AGI86897.1	K
alb_AGI86899.1	R
alb_AGI86900.1	E
alb_AGI86901.1	E
alb_AGI86902.1	Multiple classes
alb_AGI86903.1	E
alb_AGI86905.1	E
alb_AGI86908.1	NO Hits
alb_AGI86911.1	NO Hits
alb_AGI86912.1	R
alb_AGI86913.1	I
alb_AGI86914.1	K
alb_AGI86915.1	Multiple classes
alb_AGI86917.1	G
alb_AGI86919.1	G
alb_AGI86920.1	V
alb_AGI86921.1	V
alb_AGI86922.1	Multiple classes
alb_AGI86923.1	P
alb_AGI86924.1	P
alb_AGI86925.1	P
alb_AGI86926.1	P
alb_AGI86927.1	K
alb_AGI86928.1	I
alb_AGI86929.1	K
alb_AGI86930.1	NO Hits
alb_AGI86931.1	NO Hits
alb_AGI86932.1	Multiple classes
alb_AGI86933.1	NO Hits
alb_AGI86941.1	NO Hits
alb_AGI86942.1	NO Hits
alb_AGI86943.1	NO Hits
alb_AGI86952.1	S
alb_AGI86953.1	Multiple classes
alb_AGI86965.1	NO Hits
alb_AGI86976.1	NO Hits
alb_AGI86977.1	C
alb_AGI86978.1	E
alb_AGI86979.1	NO Hits
alb_AGI86980.1	I
alb_AGI86981.1	H
alb_AGI86982.1	G
alb_AGI86983.1	E
alb_AGI86984.1	NO Hits
alb_AGI86985.1	Multiple classes
alb_AGI86986.1	NO Hits
alb_AGI86987.1	Multiple classes
alb_AGI86988.1	E
alb_AGI86989.1	P
alb_AGI86990.1	I
alb_AGI86991.1	Multiple classes
alb_AGI86994.1	I
alb_AGI86997.1	E
alb_AGI86998.1	Multiple classes
alb_AGI86999.1	Q
alb_AGI87000.1	Multiple classes
alb_AGI87003.1	Multiple classes
alb_AGI87004.1	Q
alb_AGI87006.1	C
alb_AGI87007.1	C
alb_AGI87011.1	R
alb_AGI87013.1	Multiple classes
alb_AGI87014.1	NO Hits
alb_AGI87015.1	NO Hits
alb_AGI87019.1	C
alb_AGI87020.1	G
alb_AGI87021.1	K
alb_AGI87022.1	NO Hits
alb_AGI87023.1	NO Hits
alb_AGI87025.1	G
alb_AGI87026.1	P
alb_AGI87028.1	NO Hits
alb_AGI87029.1	Multiple classes
alb_AGI87030.1	NO Hits
alb_AGI87031.1	NO Hits
alb_AGI87032.1	NO Hits
alb_AGI87033.1	F
alb_AGI87036.1	R
alb_AGI87040.1	G
alb_AGI87041.1	I
alb_AGI87042.1	P
alb_AGI87043.1	R
alb_AGI87046.1	I
alb_AGI87047.1	Multiple classes
alb_AGI87048.1	Multiple classes
alb_AGI87050.1	NO Hits
alb_AGI87051.1	NO Hits
alb_AGI87053.1	NO Hits
alb_AGI87054.1	G
alb_AGI87055.1	NO Hits
alb_AGI87057.1	R
alb_AGI87069.1	NO Hits
alb_AGI87071.1	NO Hits
alb_AGI87072.1	K
alb_AGI87077.1	T
alb_AGI87078.1	NO Hits
alb_AGI87080.1	Q
alb_AGI87081.1	G
alb_AGI87082.1	Multiple classes
alb_AGI87083.1	T
alb_AGI87084.1	NO Hits
alb_AGI87085.1	K
alb_AGI87086.1	K
alb_AGI87092.1	P
alb_AGI87093.1	P
alb_AGI87094.1	Multiple classes
alb_AGI87095.1	Multiple classes
alb_AGI87099.1	Multiple classes
alb_AGI87106.1	NO Hits
alb_AGI87109.1	R
alb_AGI87110.1	Multiple classes
alb_AGI87124.1	O
alb_AGI87125.1	O
alb_AGI87126.1	NO Hits
alb_AGI87128.1	K
alb_AGI87129.1	NO Hits
alb_AGI87130.1	NO Hits
alb_AGI87131.1	L
alb_AGI87133.1	G
alb_AGI87135.1	NO Hits
alb_AGI87138.1	F
alb_AGI87139.1	NO Hits
alb_AGI87140.1	R
alb_AGI87141.1	NO Hits
alb_AGI87147.1	G
alb_AGI87148.1	K
alb_AGI87149.1	NO Hits
alb_AGI87151.1	Multiple classes
alb_AGI87152.1	K
alb_AGI87153.1	G
alb_AGI87154.1	S
alb_AGI87155.1	S
alb_AGI87156.1	NO Hits
alb_AGI87159.1	NO Hits
alb_AGI87160.1	R
alb_AGI87167.1	NO Hits
alb_AGI87169.1	M
alb_AGI87170.1	E
alb_AGI87180.1	NO Hits
alb_AGI87181.1	NO Hits
alb_AGI87183.1	NO Hits
alb_AGI87184.1	NO Hits
alb_AGI87189.1	NO Hits
alb_AGI87190.1	NO Hits
alb_AGI87191.1	NO Hits
alb_AGI87192.1	NO Hits
alb_AGI87194.1	NO Hits
alb_AGI87195.1	NO Hits
alb_AGI87196.1	Multiple classes
alb_AGI87197.1	P
alb_AGI87198.1	P
alb_AGI87199.1	NO Hits
alb_AGI87200.1	NO Hits
alb_AGI87201.1	T
alb_AGI87202.1	E
alb_AGI87209.1	Q
alb_AGI87210.1	Q
alb_AGI87215.1	T
alb_AGI87216.1	E
alb_AGI87219.1	NO Hits
alb_AGI87221.1	R
alb_AGI87222.1	NO Hits
alb_AGI87223.1	NO Hits
alb_AGI87225.1	NO Hits
alb_AGI87227.1	NO Hits
alb_AGI87228.1	S
alb_AGI87229.1	NO Hits
alb_AGI87231.1	NO Hits
alb_AGI87232.1	NO Hits
alb_AGI87236.1	C
alb_AGI87238.1	C
alb_AGI87239.1	K
alb_AGI87243.1	NO Hits
alb_AGI87244.1	Multiple classes
alb_AGI87245.1	T
alb_AGI87246.1	C
alb_AGI87247.1	NO Hits
alb_AGI87248.1	J
alb_AGI87255.1	K
alb_AGI87257.1	NO Hits
alb_AGI87258.1	R
alb_AGI87259.1	Multiple classes
alb_AGI87260.1	Multiple classes
alb_AGI87261.1	E
alb_AGI87262.1	E
alb_AGI87263.1	J
alb_AGI87264.1	K
alb_AGI87267.1	E
alb_AGI87268.1	E
alb_AGI87269.1	NO Hits
alb_AGI87270.1	R
alb_AGI87271.1	G
alb_AGI87272.1	NO Hits
alb_AGI87275.1	NO Hits
alb_AGI87281.1	NO Hits
alb_AGI87282.1	Multiple classes
alb_AGI87283.1	S
alb_AGI87285.1	NO Hits
alb_AGI87288.1	NO Hits
alb_AGI87290.1	NO Hits
alb_AGI87291.1	NO Hits
alb_AGI87292.1	R
alb_AGI87293.1	NO Hits
alb_AGI87297.1	G
alb_AGI87298.1	G
alb_AGI87299.1	G
alb_AGI87300.1	G
alb_AGI87301.1	G
alb_AGI87303.1	Multiple classes
alb_AGI87304.1	G
alb_AGI87305.1	Multiple classes
alb_AGI87306.1	S
alb_AGI87307.1	Multiple classes
alb_AGI87308.1	S
alb_AGI87309.1	R
alb_AGI87310.1	Multiple classes
alb_AGI87312.1	Multiple classes
alb_AGI87313.1	NO Hits
alb_AGI87314.1	NO Hits
alb_AGI87317.1	NO Hits
alb_AGI87318.1	Multiple classes
alb_AGI87321.1	R
alb_AGI87323.1	NO Hits
alb_AGI87324.1	NO Hits
alb_AGI87325.1	NO Hits
alb_AGI87326.1	NO Hits
alb_AGI87327.1	Q
alb_AGI87328.1	Q
alb_AGI87329.1	Q
alb_AGI87330.1	Q
alb_AGI87331.1	Q
alb_AGI87332.1	Q
alb_AGI87333.1	Q
alb_AGI87334.1	Q
alb_AGI87335.1	Q
alb_AGI87336.1	NO Hits
alb_AGI87337.1	NO Hits
alb_AGI87338.1	NO Hits
alb_AGI87339.1	NO Hits
alb_AGI87340.1	Multiple classes
alb_AGI87341.1	NO Hits
alb_AGI87342.1	NO Hits
alb_AGI87343.1	K
alb_AGI87344.1	V
alb_AGI87345.1	R
alb_AGI87346.1	NO Hits
alb_AGI87350.1	S
alb_AGI87351.1	T
alb_AGI87353.1	G
alb_AGI87356.1	Multiple classes
alb_AGI87358.1	G
alb_AGI87359.1	F
alb_AGI87360.1	Multiple classes
alb_AGI87361.1	R
alb_AGI87372.1	NO Hits
alb_AGI87373.1	NO Hits
alb_AGI87374.1	M
alb_AGI87375.1	Multiple classes
alb_AGI87377.1	V
alb_AGI87378.1	Q
alb_AGI87379.1	Multiple classes
alb_AGI87380.1	T
alb_AGI87381.1	V
alb_AGI87382.1	I
alb_AGI87383.1	S
alb_AGI87384.1	Multiple classes
alb_AGI87385.1	NO Hits
alb_AGI87386.1	G
alb_AGI87388.1	NO Hits
alb_AGI87390.1	R
alb_AGI87392.1	E
alb_AGI87399.1	V
alb_AGI87404.1	NO Hits
alb_AGI87406.1	NO Hits
alb_AGI87415.1	NO Hits
alb_AGI87424.1	M
alb_AGI87429.1	G
alb_AGI87430.1	G
alb_AGI87431.1	G
alb_AGI87432.1	G
alb_AGI87433.1	K
alb_AGI87435.1	R
alb_AGI87437.1	R
alb_AGI87445.1	H
alb_AGI87446.1	NO Hits
alb_AGI87449.1	NO Hits
alb_AGI87450.1	NO Hits
alb_AGI87452.1	NO Hits
alb_AGI87453.1	O
alb_AGI87456.1	T
alb_AGI87465.1	E
alb_AGI87466.1	NO Hits
alb_AGI87469.1	E
alb_AGI87486.1	NO Hits
alb_AGI87490.1	R
alb_AGI87492.1	H
alb_AGI87493.1	NO Hits
alb_AGI87494.1	R
alb_AGI87496.1	NO Hits
alb_AGI87501.1	R
alb_AGI87504.1	L
alb_AGI87505.1	NO Hits
alb_AGI87516.1	M
alb_AGI87520.1	NO Hits
alb_AGI87529.1	E
alb_AGI87531.1	Multiple classes
alb_AGI87532.1	Multiple classes
alb_AGI87533.1	Multiple classes
alb_AGI87536.1	NO Hits
alb_AGI87541.1	K
alb_AGI87549.1	R
alb_AGI87550.1	Multiple classes
alb_AGI87551.1	Multiple classes
alb_AGI87552.1	Multiple classes
alb_AGI87553.1	E
alb_AGI87564.1	NO Hits
alb_AGI87565.1	G
alb_AGI87571.1	E
alb_AGI87572.1	C
alb_AGI87573.1	S
alb_AGI87577.1	E
alb_AGI87578.1	V
alb_AGI87580.1	K
alb_AGI87581.1	H
alb_AGI87595.1	M
alb_AGI87613.1	M
alb_AGI87614.1	O
alb_AGI87646.1	L
alb_AGI87657.1	NO Hits
alb_AGI87658.1	T
alb_AGI87659.1	R
alb_AGI87661.1	R
alb_AGI87670.1	NO Hits
alb_AGI87671.1	NO Hits
alb_AGI87672.1	NO Hits
alb_AGI87673.1	G
alb_AGI87674.1	R
alb_AGI87675.1	NO Hits
alb_AGI87676.1	G
alb_AGI87679.1	NO Hits
alb_AGI87680.1	K
alb_AGI87684.1	NO Hits
alb_AGI87685.1	NO Hits
alb_AGI87687.1	NO Hits
alb_AGI87689.1	G
alb_AGI87690.1	E
alb_AGI87691.1	E
alb_AGI87692.1	E
alb_AGI87695.1	NO Hits
alb_AGI87696.1	I
alb_AGI87697.1	R
alb_AGI87698.1	I
alb_AGI87699.1	T
alb_AGI87703.1	NO Hits
alb_AGI87704.1	NO Hits
alb_AGI87705.1	I
alb_AGI87716.1	NO Hits
alb_AGI87717.1	NO Hits
alb_AGI87719.1	NO Hits
alb_AGI87721.1	NO Hits
alb_AGI87722.1	R
alb_AGI87731.1	R
alb_AGI87732.1	S
alb_AGI87737.1	NO Hits
alb_AGI87739.1	S
alb_AGI87747.1	NO Hits
alb_AGI87752.1	NO Hits
alb_AGI87754.1	P
alb_AGI87755.1	P
alb_AGI87756.1	Multiple classes
alb_AGI87757.1	T
alb_AGI87758.1	G
alb_AGI87759.1	NO Hits
alb_AGI87760.1	K
alb_AGI87761.1	R
alb_AGI87762.1	S
alb_AGI87763.1	NO Hits
alb_AGI87764.1	NO Hits
alb_AGI87765.1	G
alb_AGI87767.1	M
alb_AGI87772.1	S
alb_AGI87779.1	K
alb_AGI87780.1	E
alb_AGI87782.1	O
alb_AGI87787.1	NO Hits
alb_AGI87789.1	P
alb_AGI87791.1	Multiple classes
alb_AGI87792.1	NO Hits
alb_AGI87804.1	NO Hits
alb_AGI87805.1	NO Hits
alb_AGI87810.1	NO Hits
alb_AGI87811.1	M
alb_AGI87812.1	NO Hits
alb_AGI87813.1	NO Hits
alb_AGI87816.1	S
alb_AGI87817.1	S
alb_AGI87818.1	S
alb_AGI87821.1	Q
alb_AGI87825.1	NO Hits
alb_AGI87846.1	G
alb_AGI87872.1	NO Hits
alb_AGI87873.1	R
alb_AGI87874.1	C
alb_AGI87875.1	NO Hits
alb_AGI87876.1	K
alb_AGI87878.1	O
alb_AGI87879.1	NO Hits
alb_AGI87882.1	NO Hits
alb_AGI87883.1	D
alb_AGI87884.1	M
alb_AGI87885.1	NO Hits
alb_AGI87886.1	NO Hits
alb_AGI87889.1	NO Hits
alb_AGI87890.1	NO Hits
alb_AGI87891.1	R
alb_AGI87892.1	NO Hits
alb_AGI87896.1	K
alb_AGI87897.1	M
alb_AGI87903.1	K
alb_AGI87904.1	NO Hits
alb_AGI87906.1	NO Hits
alb_AGI87907.1	NO Hits
alb_AGI87909.1	Multiple classes
alb_AGI87915.1	NO Hits
alb_AGI87921.1	NO Hits
alb_AGI87924.1	J
alb_AGI87932.1	K
alb_AGI87934.1	K
alb_AGI87935.1	NO Hits
alb_AGI87936.1	K
alb_AGI87941.1	NO Hits
alb_AGI87943.1	K
alb_AGI87944.1	C
alb_AGI87945.1	NO Hits
alb_AGI87948.1	P
alb_AGI87949.1	NO Hits
alb_AGI87956.1	NO Hits
alb_AGI87957.1	G
alb_AGI87961.1	G
alb_AGI87978.1	P
alb_AGI87979.1	NO Hits
alb_AGI87997.1	R
alb_AGI88004.1	E
alb_AGI88010.1	NO Hits
alb_AGI88012.1	NO Hits
alb_AGI88018.1	NO Hits
alb_AGI88025.1	NO Hits
alb_AGI88026.1	NO Hits
alb_AGI88027.1	U
alb_AGI88029.1	G
alb_AGI88031.1	P
alb_AGI88036.1	S
alb_AGI88052.1	K
alb_AGI88057.1	NO Hits
alb_AGI88061.1	S
alb_AGI88064.1	G
alb_AGI88065.1	G
alb_AGI88066.1	G
alb_AGI88067.1	G
alb_AGI88069.1	NO Hits
alb_AGI88074.1	E
alb_AGI88075.1	NO Hits
alb_AGI88076.1	V
alb_AGI88077.1	E
alb_AGI88078.1	Multiple classes
alb_AGI88088.1	NO Hits
alb_AGI88090.1	NO Hits
alb_AGI88092.1	T
alb_AGI88098.1	G
alb_AGI88099.1	NO Hits
alb_AGI88100.1	NO Hits
alb_AGI88101.1	NO Hits
alb_AGI88102.1	NO Hits
alb_AGI88103.1	L
alb_AGI88108.1	K
alb_AGI88109.1	Multiple classes
alb_AGI88115.1	NO Hits
alb_AGI88121.1	K
alb_AGI88122.1	G
alb_AGI88123.1	NO Hits
alb_AGI88125.1	O
alb_AGI88126.1	NO Hits
alb_AGI88127.1	M
alb_AGI88128.1	NO Hits
alb_AGI88133.1	NO Hits
alb_AGI88136.1	U
alb_AGI88137.1	NO Hits
alb_AGI88138.1	NO Hits
alb_AGI88139.1	L
alb_AGI88140.1	Multiple classes
alb_AGI88141.1	NO Hits
alb_AGI88142.1	NO Hits
alb_AGI88143.1	NO Hits
alb_AGI88144.1	K
alb_AGI88145.1	G
alb_AGI88162.1	G
alb_AGI88163.1	G
alb_AGI88164.1	NO Hits
alb_AGI88168.1	NO Hits
alb_AGI88177.1	NO Hits
alb_AGI88180.1	NO Hits
alb_AGI88182.1	NO Hits
alb_AGI88185.1	E
alb_AGI88186.1	E
alb_AGI88187.1	E
alb_AGI88188.1	M
alb_AGI88189.1	NO Hits
alb_AGI88190.1	NO Hits
alb_AGI88194.1	NO Hits
alb_AGI88195.1	NO Hits
alb_AGI88196.1	V
alb_AGI88198.1	NO Hits
alb_AGI88199.1	NO Hits
alb_AGI88200.1	NO Hits
alb_AGI88201.1	NO Hits
alb_AGI88202.1	NO Hits
alb_AGI88203.1	L
alb_AGI88204.1	NO Hits
alb_AGI88205.1	NO Hits
alb_AGI88206.1	NO Hits
alb_AGI88207.1	NO Hits
alb_AGI88208.1	NO Hits
alb_AGI88209.1	NO Hits
alb_AGI88210.1	NO Hits
alb_AGI88212.1	R
alb_AGI88219.1	G
alb_AGI88220.1	G
alb_AGI88229.1	J
alb_AGI88231.1	NO Hits
alb_AGI88232.1	NO Hits
alb_AGI88233.1	I
alb_AGI88234.1	G
alb_AGI88235.1	NO Hits
alb_AGI88237.1	NO Hits
alb_AGI88248.1	E
alb_AGI88254.1	M
alb_AGI88256.1	NO Hits
alb_AGI88257.1	NO Hits
alb_AGI88258.1	I
alb_AGI88264.1	K
alb_AGI88265.1	NO Hits
alb_AGI88267.1	NO Hits
alb_AGI88269.1	J
alb_AGI88277.1	J
alb_AGI88287.1	P
alb_AGI88291.1	NO Hits
alb_AGI88294.1	C
alb_AGI88304.1	Multiple classes
alb_AGI88308.1	K
alb_AGI88314.1	NO Hits
alb_AGI88315.1	NO Hits
alb_AGI88316.1	NO Hits
alb_AGI88317.1	NO Hits
alb_AGI88318.1	T
alb_AGI88319.1	R
alb_AGI88320.1	NO Hits
alb_AGI88321.1	NO Hits
alb_AGI88322.1	R
alb_AGI88323.1	P
alb_AGI88324.1	NO Hits
alb_AGI88326.1	NO Hits
alb_AGI88327.1	NO Hits
alb_AGI88328.1	NO Hits
alb_AGI88331.1	R
alb_AGI88333.1	G
alb_AGI88334.1	NO Hits
alb_AGI88342.1	E
alb_AGI88350.1	E
alb_AGI88352.1	G
alb_AGI88353.1	G
alb_AGI88354.1	G
alb_AGI88355.1	K
alb_AGI88356.1	NO Hits
alb_AGI88357.1	NO Hits
alb_AGI88358.1	R
alb_AGI88359.1	NO Hits
alb_AGI88360.1	NO Hits
alb_AGI88362.1	NO Hits
alb_AGI88369.1	K
alb_AGI88370.1	V
alb_AGI88371.1	V
alb_AGI88372.1	S
alb_AGI88378.1	NO Hits
alb_AGI88389.1	NO Hits
alb_AGI88391.1	NO Hits
alb_AGI88392.1	NO Hits
alb_AGI88395.1	K
alb_AGI88397.1	NO Hits
alb_AGI88400.1	J
alb_AGI88401.1	NO Hits
alb_AGI88402.1	NO Hits
alb_AGI88415.1	NO Hits
alb_AGI88416.1	G
alb_AGI88418.1	J
alb_AGI88419.1	NO Hits
alb_AGI88420.1	NO Hits
alb_AGI88421.1	NO Hits
alb_AGI88423.1	NO Hits
alb_AGI88424.1	R
alb_AGI88425.1	NO Hits
alb_AGI88426.1	K
alb_AGI88427.1	Multiple classes
alb_AGI88429.1	S
alb_AGI88430.1	H
alb_AGI88433.1	NO Hits
alb_AGI88438.1	NO Hits
alb_AGI88440.1	Multiple classes
alb_AGI88441.1	NO Hits
alb_AGI88455.1	Multiple classes
alb_AGI88456.1	NO Hits
alb_AGI88458.1	NO Hits
alb_AGI88459.1	S
alb_AGI88460.1	NO Hits
alb_AGI88465.1	NO Hits
alb_AGI88469.1	NO Hits
alb_AGI88471.1	S
alb_AGI88472.1	M
alb_AGI88474.1	NO Hits
alb_AGI88475.1	V
alb_AGI88476.1	S
alb_AGI88477.1	NO Hits
alb_AGI88478.1	V
alb_AGI88479.1	NO Hits
alb_AGI88481.1	NO Hits
alb_AGI88483.1	NO Hits
alb_AGI88484.1	R
alb_AGI88485.1	R
alb_AGI88487.1	K
alb_AGI88491.1	NO Hits
alb_AGI88493.1	T
alb_AGI88494.1	Multiple classes
alb_AGI88495.1	NO Hits
alb_AGI88496.1	NO Hits
alb_AGI88497.1	NO Hits
alb_AGI88498.1	NO Hits
alb_AGI88509.1	NO Hits
alb_AGI88511.1	NO Hits
alb_AGI88513.1	NO Hits
alb_AGI88520.1	K
alb_AGI88524.1	NO Hits
alb_AGI88525.1	NO Hits
alb_AGI88526.1	NO Hits
alb_AGI88527.1	NO Hits
alb_AGI88528.1	NO Hits
alb_AGI88529.1	NO Hits
alb_AGI88530.1	H
alb_AGI88531.1	Q
alb_AGI88533.1	I
alb_AGI88534.1	I
alb_AGI88535.1	I
alb_AGI88538.1	S
alb_AGI88541.1	NO Hits
alb_AGI88543.1	NO Hits
alb_AGI88544.1	P
alb_AGI88545.1	NO Hits
alb_AGI88546.1	NO Hits
alb_AGI88547.1	NO Hits
alb_AGI88548.1	NO Hits
alb_AGI88549.1	NO Hits
alb_AGI88550.1	L
alb_AGI88551.1	NO Hits
alb_AGI88553.1	NO Hits
alb_AGI88554.1	NO Hits
alb_AGI88555.1	NO Hits
alb_AGI88556.1	NO Hits
alb_AGI88559.1	K
alb_AGI88561.1	NO Hits
alb_AGI88562.1	NO Hits
alb_AGI88563.1	K
alb_AGI88564.1	NO Hits
alb_AGI88565.1	NO Hits
alb_AGI88566.1	NO Hits
alb_AGI88567.1	L
alb_AGI88568.1	NO Hits
alb_AGI88569.1	NO Hits
alb_AGI88570.1	NO Hits
alb_AGI88571.1	NO Hits
alb_AGI88572.1	K
alb_AGI88573.1	NO Hits
alb_AGI88574.1	NO Hits
alb_AGI88577.1	NO Hits
alb_AGI88583.1	R
alb_AGI88585.1	R
alb_AGI88586.1	Multiple classes
alb_AGI88587.1	NO Hits
alb_AGI88589.1	Multiple classes
alb_AGI88590.1	V
alb_AGI88593.1	P
alb_AGI88594.1	NO Hits
alb_AGI88597.1	J
alb_AGI88598.1	R
alb_AGI88599.1	P
alb_AGI88600.1	F
alb_AGI88602.1	S
alb_AGI88603.1	NO Hits
alb_AGI88605.1	NO Hits
alb_AGI88606.1	NO Hits
alb_AGI88607.1	J
alb_AGI88608.1	NO Hits
alb_AGI88611.1	H
alb_AGI88613.1	R
alb_AGI88615.1	NO Hits
alb_AGI88616.1	NO Hits
alb_AGI88617.1	G
alb_AGI88618.1	K
alb_AGI88620.1	NO Hits
alb_AGI88626.1	E
alb_AGI88630.1	NO Hits
alb_AGI88633.1	NO Hits
alb_AGI88634.1	NO Hits
alb_AGI88635.1	R
alb_AGI88638.1	NO Hits
alb_AGI88640.1	C
alb_AGI88642.1	K
alb_AGI88643.1	I
alb_AGI88644.1	I
alb_AGI88645.1	I
alb_AGI88646.1	I
alb_AGI88647.1	NO Hits
alb_AGI88648.1	NO Hits
alb_AGI88650.1	NO Hits
alb_AGI88651.1	NO Hits
alb_AGI88652.1	R
alb_AGI88654.1	NO Hits
alb_AGI88663.1	E
alb_AGI88665.1	V
alb_AGI88668.1	NO Hits
alb_AGI88670.1	NO Hits
alb_AGI88671.1	NO Hits
alb_AGI88672.1	NO Hits
alb_AGI88673.1	NO Hits
alb_AGI88675.1	NO Hits
alb_AGI88676.1	NO Hits
alb_AGI88677.1	NO Hits
alb_AGI88679.1	NO Hits
alb_AGI88680.1	NO Hits
alb_AGI88682.1	NO Hits
alb_AGI88690.1	NO Hits
alb_AGI88691.1	Q
alb_AGI88700.1	Multiple classes
alb_AGI88701.1	V
alb_AGI88702.1	V
alb_AGI88703.1	NO Hits
alb_AGI88704.1	Multiple classes
alb_AGI88706.1	Multiple classes
alb_AGI88708.1	P
alb_AGI88719.1	NO Hits
alb_AGI88720.1	NO Hits
alb_AGI88722.1	NO Hits
alb_AGI88724.1	NO Hits
alb_AGI88725.1	NO Hits
alb_AGI88726.1	NO Hits
alb_AGI88728.1	R
alb_AGI88730.1	K
alb_AGI88732.1	S
alb_AGI88733.1	NO Hits
alb_AGI88734.1	NO Hits
alb_AGI88736.1	T
alb_AGI88737.1	NO Hits
alb_AGI88739.1	NO Hits
alb_AGI88742.1	NO Hits
alb_AGI88743.1	V
alb_AGI88744.1	NO Hits
alb_AGI88745.1	T
alb_AGI88746.1	Multiple classes
alb_AGI88749.1	NO Hits
alb_AGI88752.1	NO Hits
alb_AGI88753.1	G
alb_AGI88754.1	M
alb_AGI88757.1	G
alb_AGI88759.1	E
alb_AGI88760.1	NO Hits
alb_AGI88761.1	J
alb_AGI88764.1	NO Hits
alb_AGI88774.1	M
alb_AGI88775.1	NO Hits
alb_AGI88776.1	NO Hits
alb_AGI88777.1	NO Hits
alb_AGI88780.1	K
alb_AGI88782.1	G
alb_AGI88783.1	G
alb_AGI88788.1	T
alb_AGI88789.1	NO Hits
alb_AGI88790.1	Multiple classes
alb_AGI88791.1	NO Hits
alb_AGI88792.1	Multiple classes
alb_AGI88793.1	K
alb_AGI88794.1	E
alb_AGI88795.1	NO Hits
alb_AGI88796.1	V
alb_AGI88797.1	M
alb_AGI88798.1	NO Hits
alb_AGI88799.1	NO Hits
alb_AGI88800.1	E
alb_AGI88801.1	M
alb_AGI88803.1	E
alb_AGI88804.1	NO Hits
alb_AGI88805.1	NO Hits
alb_AGI88806.1	NO Hits
alb_AGI88807.1	NO Hits
alb_AGI88809.1	NO Hits
alb_AGI88810.1	NO Hits
alb_AGI88811.1	NO Hits
alb_AGI88812.1	NO Hits
alb_AGI88813.1	R
alb_AGI88814.1	NO Hits
alb_AGI88815.1	NO Hits
alb_AGI88816.1	S
alb_AGI88817.1	M
alb_AGI88818.1	M
alb_AGI88819.1	NO Hits
alb_AGI88820.1	NO Hits
alb_AGI88821.1	S
alb_AGI88822.1	L
alb_AGI88823.1	NO Hits
alb_AGI88824.1	NO Hits
alb_AGI88825.1	NO Hits
alb_AGI88826.1	NO Hits
alb_AGI88827.1	NO Hits
alb_AGI88828.1	NO Hits
alb_AGI88829.1	V
alb_AGI88830.1	Multiple classes
alb_AGI88831.1	NO Hits
alb_AGI88832.1	S
alb_AGI88833.1	NO Hits
alb_AGI88834.1	NO Hits
alb_AGI88835.1	T
alb_AGI88836.1	T
alb_AGI88837.1	T
alb_AGI88838.1	T
alb_AGI88839.1	T
alb_AGI88840.1	Multiple classes
alb_AGI88841.1	NO Hits
alb_AGI88842.1	V
alb_AGI88843.1	V
alb_AGI88844.1	NO Hits
alb_AGI88845.1	NO Hits
alb_AGI88847.1	NO Hits
alb_AGI88848.1	NO Hits
alb_AGI88849.1	NO Hits
alb_AGI88850.1	NO Hits
alb_AGI88851.1	G
alb_AGI88852.1	NO Hits
alb_AGI88854.1	K
alb_AGI88856.1	T
alb_AGI88860.1	NO Hits
alb_AGI88861.1	NO Hits
alb_AGI88862.1	C
alb_AGI88863.1	H
alb_AGI88864.1	E
alb_AGI88865.1	NO Hits
alb_AGI88866.1	NO Hits
alb_AGI88871.1	NO Hits
alb_AGI88872.1	T
alb_AGI88873.1	T
alb_AGI88874.1	T
alb_AGI88877.1	J
alb_AGI88879.1	NO Hits
alb_AGI88880.1	P
alb_AGI88881.1	P
alb_AGI88882.1	NO Hits
alb_AGI88883.1	I
alb_AGI88884.1	E
alb_AGI88885.1	K
alb_AGI88886.1	E
alb_AGI88887.1	NO Hits
alb_AGI88888.1	Q
alb_AGI88889.1	E
alb_AGI88890.1	Multiple classes
alb_AGI88891.1	NO Hits
alb_AGI88892.1	C
alb_AGI88893.1	P
alb_AGI88894.1	Multiple classes
alb_AGI88895.1	I
alb_AGI88896.1	Multiple classes
alb_AGI88897.1	NO Hits
alb_AGI88898.1	NO Hits
alb_AGI88899.1	G
alb_AGI88900.1	K
alb_AGI88901.1	NO Hits
alb_AGI88902.1	NO Hits
alb_AGI88903.1	M
alb_AGI88904.1	NO Hits
alb_AGI88905.1	NO Hits
alb_AGI88906.1	F
alb_AGI88907.1	NO Hits
alb_AGI88908.1	NO Hits
alb_AGI88909.1	NO Hits
alb_AGI88910.1	NO Hits
alb_AGI88911.1	NO Hits
alb_AGI88912.1	NO Hits
alb_AGI88913.1	NO Hits
alb_AGI88914.1	NO Hits
alb_AGI88915.1	NO Hits
alb_AGI88916.1	NO Hits
alb_AGI88917.1	NO Hits
alb_AGI88918.1	NO Hits
alb_AGI88919.1	NO Hits
alb_AGI88920.1	L
alb_AGI88934.1	NO Hits
alb_AGI88942.1	NO Hits
alb_AGI88943.1	P
alb_AGI88944.1	S
alb_AGI88945.1	F
alb_AGI88947.1	NO Hits
alb_AGI88949.1	NO Hits
alb_AGI88950.1	NO Hits
alb_AGI88952.1	NO Hits
alb_AGI88953.1	NO Hits
alb_AGI88954.1	NO Hits
alb_AGI88955.1	NO Hits
alb_AGI88956.1	NO Hits
alb_AGI88958.1	M
alb_AGI88959.1	R
alb_AGI88960.1	S
alb_AGI88961.1	I
alb_AGI88962.1	NO Hits
alb_AGI88963.1	NO Hits
alb_AGI88964.1	NO Hits
alb_AGI88965.1	NO Hits
alb_AGI88966.1	T
alb_AGI88967.1	T
alb_AGI88973.1	S
alb_AGI88975.1	I
alb_AGI88976.1	NO Hits
alb_AGI88978.1	M
alb_AGI88979.1	P
alb_AGI88983.1	K
alb_AGI88985.1	Multiple classes
alb_AGI88987.1	NO Hits
alb_AGI88989.1	M
alb_AGI88991.1	NO Hits
alb_AGI88992.1	U
alb_AGI88993.1	K
alb_AGI88996.1	F
alb_AGI88997.1	C
alb_AGI88999.1	NO Hits
alb_AGI89000.1	NO Hits
alb_AGI89001.1	NO Hits
alb_AGI89002.1	NO Hits
alb_AGI89003.1	Multiple classes
alb_AGI89004.1	NO Hits
alb_AGI89005.1	K
alb_AGI89007.1	O
alb_AGI89008.1	NO Hits
alb_AGI89009.1	NO Hits
alb_AGI89010.1	NO Hits
alb_AGI89011.1	NO Hits
alb_AGI89012.1	NO Hits
alb_AGI89013.1	NO Hits
alb_AGI89014.1	K
alb_AGI89015.1	NO Hits
alb_AGI89016.1	Multiple classes
alb_AGI89020.1	M
alb_AGI89021.1	S
alb_AGI89023.1	Multiple classes
alb_AGI89024.1	NO Hits
alb_AGI89027.1	NO Hits
alb_AGI89028.1	NO Hits
alb_AGI89029.1	K
alb_AGI89030.1	G
alb_AGI89031.1	NO Hits
alb_AGI89032.1	L
alb_AGI89033.1	Multiple classes
alb_AGI89034.1	T
alb_AGI89035.1	NO Hits
alb_AGI89036.1	Multiple classes
alb_AGI89040.1	E
alb_AGI89041.1	NO Hits
alb_AGI89043.1	NO Hits
alb_AGI89044.1	R
alb_AGI89045.1	NO Hits
alb_AGI89046.1	NO Hits
alb_AGI89047.1	V
alb_AGI89049.1	NO Hits
alb_AGI89050.1	T
alb_AGI89051.1	NO Hits
alb_AGI89052.1	S
alb_AGI89053.1	C
alb_AGI89054.1	NO Hits
alb_AGI89055.1	NO Hits
alb_AGI89056.1	NO Hits
alb_AGI89057.1	NO Hits
alb_AGI89058.1	NO Hits
alb_AGI89059.1	NO Hits
alb_AGI89060.1	NO Hits
alb_AGI89061.1	L
alb_AGI89066.1	NO Hits
alb_AGI89072.1	NO Hits
alb_AGI89073.1	NO Hits
alb_AGI89088.1	NO Hits
alb_AGI89097.1	P
alb_AGI89098.1	P
alb_AGI89101.1	S
alb_AGI89103.1	NO Hits
alb_AGI89104.1	V
alb_AGI89105.1	NO Hits
alb_AGI89110.1	NO Hits
alb_AGI89111.1	NO Hits
alb_AGI89113.1	Multiple classes
alb_AGI89114.1	NO Hits
alb_AGI89115.1	NO Hits
alb_AGI89116.1	R
alb_AGI89118.1	S
alb_AGI89121.1	E
alb_AGI89130.1	H
alb_AGI89131.1	NO Hits
alb_AGI89133.1	NO Hits
alb_AGI89134.1	Multiple classes
alb_AGI89135.1	NO Hits
alb_AGI89136.1	NO Hits
alb_AGI89137.1	NO Hits
alb_AGI89144.1	NO Hits
alb_AGI89147.1	NO Hits
alb_AGI89148.1	NO Hits
alb_AGI89149.1	NO Hits
alb_AGI89150.1	NO Hits
alb_AGI89151.1	NO Hits
alb_AGI89152.1	O
alb_AGI89154.1	NO Hits
alb_AGI89155.1	NO Hits
alb_AGI89156.1	NO Hits
alb_AGI89164.1	K
alb_AGI89165.1	NO Hits
alb_AGI89168.1	NO Hits
alb_AGI89172.1	R
alb_AGI89174.1	S
alb_AGI89175.1	C
alb_AGI89178.1	NO Hits
alb_AGI89182.1	NO Hits
alb_AGI89183.1	NO Hits
alb_AGI89184.1	NO Hits
alb_AGI89185.1	Multiple classes
alb_AGI89186.1	NO Hits
alb_AGI89188.1	R
alb_AGI89190.1	NO Hits
alb_AGI89211.1	K
alb_AGI89212.1	P
alb_AGI89213.1	NO Hits
alb_AGI89214.1	P
alb_AGI89219.1	T
alb_AGI89220.1	NO Hits
alb_AGI89221.1	NO Hits
alb_AGI89223.1	NO Hits
alb_AGI89224.1	R
alb_AGI89230.1	NO Hits
alb_AGI89233.1	NO Hits
alb_AGI89234.1	NO Hits
alb_AGI89237.1	NO Hits
alb_AGI89240.1	S
alb_AGI89242.1	NO Hits
alb_AGI89243.1	G
alb_AGI89245.1	Multiple classes
alb_AGI89246.1	NO Hits
alb_AGI89247.1	NO Hits
alb_AGI89252.1	NO Hits
alb_AGI89275.1	R
alb_AGI89276.1	NO Hits
alb_AGI89290.1	NO Hits
alb_AGI89291.1	K
alb_AGI89299.1	K
alb_AGI89302.1	NO Hits
alb_AGI89306.1	NO Hits
alb_AGI89307.1	R
alb_AGI89308.1	NO Hits
alb_AGI89309.1	NO Hits
alb_AGI89310.1	NO Hits
alb_AGI89311.1	NO Hits
alb_AGI89312.1	NO Hits
alb_AGI89313.1	NO Hits
alb_AGI89314.1	NO Hits
alb_AGI89315.1	NO Hits
alb_AGI89316.1	NO Hits
alb_AGI89317.1	NO Hits
alb_AGI89318.1	NO Hits
alb_AGI89319.1	NO Hits
alb_AGI89334.1	NO Hits
alb_AGI89343.1	NO Hits
alb_AGI89349.1	S
alb_AGI89360.1	NO Hits
alb_AGI89361.1	NO Hits
alb_AGI89363.1	NO Hits
alb_AGI89364.1	NO Hits
alb_AGI89365.1	Multiple classes
alb_AGI89367.1	NO Hits
alb_AGI89369.1	R
alb_AGI89370.1	K
alb_AGI89371.1	K
alb_AGI89390.1	S
alb_AGI89405.1	NO Hits
alb_AGI89406.1	NO Hits
alb_AGI89414.1	M
alb_AGI89419.1	S
alb_AGI89420.1	K
alb_AGI89421.1	NO Hits
alb_AGI89422.1	Multiple classes
alb_AGI89423.1	NO Hits
alb_AGI89425.1	NO Hits
alb_AGI89431.1	R
alb_AGI89432.1	Multiple classes
alb_AGI89434.1	NO Hits
alb_AGI89435.1	J
alb_AGI89436.1	R
alb_AGI89437.1	NO Hits
alb_AGI89442.1	NO Hits
alb_AGI89443.1	K
alb_AGI89445.1	NO Hits
alb_AGI89446.1	S
alb_AGI89449.1	Multiple classes
alb_AGI89450.1	R
alb_AGI89451.1	NO Hits
alb_AGI89452.1	NO Hits
alb_AGI89454.1	NO Hits
alb_AGI89455.1	J
alb_AGI89457.1	NO Hits
alb_AGI89458.1	K
alb_AGI89459.1	G
alb_AGI89460.1	NO Hits
alb_AGI89461.1	NO Hits
alb_AGI89462.1	NO Hits
alb_AGI89463.1	NO Hits
alb_AGI89467.1	NO Hits
alb_AGI89468.1	T
alb_AGI89469.1	NO Hits
alb_AGI89470.1	NO Hits
alb_AGI89471.1	NO Hits
alb_AGI89473.1	R
alb_AGI89475.1	NO Hits
alb_AGI89476.1	O
alb_AGI89477.1	NO Hits
alb_AGI89478.1	NO Hits
alb_AGI89479.1	G
alb_AGI89481.1	K
alb_AGI89482.1	NO Hits
alb_AGI89483.1	NO Hits
alb_AGI89484.1	Multiple classes
alb_AGI89485.1	V
alb_AGI89486.1	S
alb_AGI89488.1	NO Hits
alb_AGI89489.1	NO Hits
alb_AGI89490.1	NO Hits
alb_AGI89491.1	NO Hits
alb_AGI89492.1	S
alb_AGI89495.1	P
alb_AGI89497.1	NO Hits
alb_AGI89500.1	NO Hits
alb_AGI89503.1	C
alb_AGI89504.1	NO Hits
alb_AGI89505.1	V
alb_AGI89506.1	K
alb_AGI89507.1	NO Hits
alb_AGI89508.1	Multiple classes
alb_AGI89510.1	NO Hits
alb_AGI89512.1	R
alb_AGI89517.1	Multiple classes
alb_AGI89518.1	NO Hits
alb_AGI89519.1	Multiple classes
alb_AGI89521.1	G
alb_AGI89524.1	K
alb_AGI89525.1	NO Hits
alb_AGI89526.1	NO Hits
alb_AGI89527.1	NO Hits
alb_AGI89528.1	NO Hits
alb_AGI89529.1	NO Hits
alb_AGI89530.1	NO Hits
alb_AGI89531.1	NO Hits
alb_AGI89539.1	E
alb_AGI89545.1	I
alb_AGI89547.1	T
alb_AGI89548.1	Multiple classes
alb_AGI89549.1	NO Hits
alb_AGI89554.1	NO Hits
alb_AGI89559.1	NO Hits
alb_AGI89560.1	R
alb_AGI89562.1	J
alb_AGI89563.1	O
alb_AGI89564.1	NO Hits
alb_AGI89565.1	Multiple classes
alb_AGI89566.1	NO Hits
alb_AGI89567.1	J
alb_AGI89568.1	NO Hits
alb_AGI89570.1	NO Hits
alb_AGI89571.1	NO Hits
alb_AGI89572.1	NO Hits
alb_AGI89573.1	NO Hits
alb_AGI89574.1	E
alb_AGI89575.1	O
alb_AGI89576.1	NO Hits
alb_AGI89577.1	NO Hits
alb_AGI89578.1	NO Hits
alb_AGI89579.1	NO Hits
alb_AGI89583.1	Multiple classes
alb_AGI89584.1	NO Hits
alb_AGI89594.1	NO Hits
alb_AGI89595.1	NO Hits
alb_AGI89596.1	NO Hits
alb_AGI89599.1	E
alb_AGI89600.1	NO Hits
alb_AGI89601.1	NO Hits
alb_AGI89602.1	NO Hits
alb_AGI89603.1	NO Hits
alb_AGI89606.1	K
alb_AGI89608.1	Multiple classes
alb_AGI89609.1	NO Hits
alb_AGI89612.1	NO Hits
alb_AGI89614.1	NO Hits
alb_AGI89615.1	NO Hits
alb_AGI89616.1	NO Hits
alb_AGI89617.1	NO Hits
alb_AGI89619.1	NO Hits
alb_AGI89620.1	NO Hits
alb_AGI89621.1	H
alb_AGI89622.1	J
alb_AGI89623.1	NO Hits
alb_AGI89624.1	E
alb_AGI89625.1	R
alb_AGI89626.1	NO Hits
alb_AGI89627.1	K
alb_AGI89628.1	NO Hits
alb_AGI89629.1	R
alb_AGI89630.1	NO Hits
alb_AGI89631.1	R
alb_AGI89632.1	NO Hits
alb_AGI89635.1	NO Hits
alb_AGI89637.1	NO Hits
alb_AGI89638.1	V
alb_AGI89639.1	NO Hits
alb_AGI89640.1	K
alb_AGI89641.1	K
alb_AGI89642.1	S
alb_AGI89643.1	NO Hits
alb_AGI89644.1	NO Hits
alb_AGI89645.1	NO Hits
alb_AGI89646.1	NO Hits
alb_AGI89647.1	NO Hits
alb_AGI89648.1	NO Hits
alb_AGI89649.1	NO Hits
alb_AGI89654.1	G
alb_AGI89655.1	G
alb_AGI89656.1	C
alb_AGI89661.1	NO Hits
alb_AGI89667.1	R
alb_AGI89673.1	NO Hits
alb_AGI89674.1	R
alb_AGI89675.1	NO Hits
alb_AGI89676.1	NO Hits
alb_AGI89677.1	NO Hits
alb_AGI89678.1	NO Hits
alb_AGI89686.1	R
alb_AGI89688.1	NO Hits
alb_AGI89689.1	NO Hits
alb_AGI89692.1	NO Hits
alb_AGI89693.1	V
alb_AGI89694.1	V
alb_AGI89696.1	G
alb_AGI89697.1	H
alb_AGI89700.1	R
alb_AGI89702.1	R
alb_AGI89704.1	NO Hits
alb_AGI89705.1	NO Hits
alb_AGI89706.1	NO Hits
alb_AGI89707.1	NO Hits
alb_AGI89708.1	NO Hits
alb_AGI89709.1	NO Hits
alb_AGI89710.1	NO Hits
alb_AGI89711.1	NO Hits
alb_AGI89712.1	NO Hits
alb_AGI89713.1	NO Hits
alb_AGI89714.1	L
alb_AGI89715.1	NO Hits
alb_AGI89717.1	NO Hits
alb_AGI89719.1	Multiple classes
alb_AGI89720.1	M
alb_AGI89724.1	NO Hits
alb_AGI89725.1	G
alb_AGI89726.1	G
alb_AGI89729.1	R
alb_AGI89730.1	NO Hits
alb_AGI89731.1	M
alb_AGI89732.1	NO Hits
alb_AGI89733.1	S
alb_AGI89734.1	G
alb_AGI89735.1	R
alb_AGI89736.1	H
alb_AGI89737.1	R
alb_AGI89741.1	G
alb_AGI89742.1	NO Hits
alb_AGI89744.1	K
alb_AGI89745.1	O
alb_AGI89747.1	Multiple classes
alb_AGI89748.1	NO Hits
alb_AGI89749.1	Multiple classes
alb_AGI89751.1	NO Hits
alb_AGI89752.1	NO Hits
alb_AGI89753.1	NO Hits
alb_AGI89754.1	NO Hits
alb_AGI89755.1	S
alb_AGI89756.1	NO Hits
alb_AGI89760.1	C
alb_AGI89761.1	NO Hits
alb_AGI89763.1	R
alb_AGI89764.1	K
alb_AGI89778.1	H
alb_AGI89785.1	NO Hits
alb_AGI89786.1	NO Hits
alb_AGI89787.1	G
alb_AGI89788.1	Multiple classes
alb_AGI89790.1	I
alb_AGI89791.1	Q
alb_AGI89792.1	V
alb_AGI89793.1	R
alb_AGI89794.1	K
alb_AGI89799.1	R
alb_AGI89800.1	C
alb_AGI89801.1	NO Hits
alb_AGI89802.1	NO Hits
alb_AGI89803.1	S
alb_AGI89806.1	NO Hits
alb_AGI89810.1	S
alb_AGI89812.1	Multiple classes
alb_AGI89813.1	E
alb_AGI89819.1	NO Hits
alb_AGI89824.1	NO Hits
alb_AGI89826.1	NO Hits
alb_AGI89828.1	T
alb_AGI89829.1	Multiple classes
alb_AGI89830.1	NO Hits
alb_AGI89831.1	K
alb_AGI89833.1	I
alb_AGI89837.1	H
alb_AGI89839.1	NO Hits
alb_AGI89840.1	NO Hits
alb_AGI89847.1	NO Hits
alb_AGI89848.1	K
alb_AGI89851.1	H
alb_AGI89855.1	J
alb_AGI89857.1	NO Hits
alb_AGI89859.1	NO Hits
alb_AGI89861.1	NO Hits
alb_AGI89862.1	Multiple classes
alb_AGI89863.1	I
alb_AGI89874.1	R
alb_AGI89875.1	NO Hits
alb_AGI89877.1	Multiple classes
alb_AGI89881.1	I
alb_AGI89885.1	P
alb_AGI89886.1	NO Hits
alb_AGI89888.1	NO Hits
alb_AGI89891.1	U
alb_AGI89896.1	NO Hits
alb_AGI89901.1	NO Hits
alb_AGI89906.1	NO Hits
alb_AGI89912.1	M
alb_AGI89916.1	NO Hits
alb_AGI89918.1	K
alb_AGI89919.1	I
alb_AGI89920.1	Multiple classes
alb_AGI89921.1	I
alb_AGI89926.1	NO Hits
alb_AGI89927.1	NO Hits
alb_AGI89928.1	NO Hits
alb_AGI89929.1	NO Hits
alb_AGI89930.1	NO Hits
alb_AGI89931.1	NO Hits
alb_AGI89932.1	NO Hits
alb_AGI89933.1	NO Hits
alb_AGI89934.1	NO Hits
alb_AGI89935.1	NO Hits
alb_AGI89936.1	NO Hits
alb_AGI89937.1	NO Hits
alb_AGI89938.1	NO Hits
alb_AGI89939.1	NO Hits
alb_AGI89940.1	NO Hits
alb_AGI89941.1	NO Hits
alb_AGI89942.1	NO Hits
alb_AGI89943.1	NO Hits
alb_AGI89944.1	NO Hits
alb_AGI89945.1	NO Hits
alb_AGI89946.1	NO Hits
alb_AGI89947.1	NO Hits
alb_AGI89948.1	NO Hits
alb_AGI89954.1	NO Hits
alb_AGI89958.1	NO Hits
alb_AGI89959.1	NO Hits
alb_AGI89964.1	NO Hits
alb_AGI89966.1	J
alb_AGI89983.1	L
alb_AGI89985.1	NO Hits
alb_AGI89986.1	NO Hits
alb_AGI89987.1	R
alb_AGI89988.1	NO Hits
alb_AGI89990.1	Multiple classes
alb_AGI89991.1	R
alb_AGI89992.1	E
alb_AGI89995.1	D
alb_AGI89996.1	NO Hits
alb_AGI89997.1	NO Hits
alb_AGI89998.1	NO Hits
alb_AGI89999.1	NO Hits
alb_AGI90000.1	NO Hits
alb_AGI90001.1	NO Hits
alb_AGI90002.1	O
alb_AGI90003.1	H
alb_AGI90004.1	H
alb_AGI90006.1	NO Hits
alb_AGI90007.1	R
alb_AGI90018.1	C
alb_AGI90028.1	S
alb_AGI90030.1	NO Hits
alb_AGI90037.1	R
alb_AGI90049.1	O
alb_AGI90050.1	NO Hits
alb_AGI90051.1	S
alb_AGI90052.1	NO Hits
alb_AGI90057.1	J
alb_AGI90060.1	K
alb_AGI90062.1	NO Hits
alb_AGI90099.1	NO Hits
alb_AGI90100.1	S
alb_AGI90101.1	M
alb_AGI90102.1	Multiple classes
alb_AGI90104.1	K
alb_AGI90106.1	G
alb_AGI90109.1	NO Hits
alb_AGI90110.1	NO Hits
alb_AGI90111.1	S
alb_AGI90112.1	NO Hits
alb_AGI90113.1	NO Hits
alb_AGI90114.1	NO Hits
alb_AGI90115.1	NO Hits
alb_AGI90116.1	NO Hits
alb_AGI90117.1	S
alb_AGI90118.1	NO Hits
alb_AGI90120.1	R
alb_AGI90122.1	NO Hits
alb_AGI90130.1	NO Hits
alb_AGI90131.1	NO Hits
alb_AGI90137.1	K
alb_AGI90145.1	NO Hits
alb_AGI90146.1	NO Hits
alb_AGI90149.1	Multiple classes
alb_AGI90150.1	NO Hits
alb_AGI90151.1	M
alb_AGI90153.1	E
alb_AGI90160.1	F
alb_AGI90162.1	NO Hits
alb_AGI90163.1	NO Hits
alb_AGI90168.1	R
alb_AGI90169.1	NO Hits
alb_AGI90170.1	S
alb_AGI90171.1	S
alb_AGI90173.1	I
alb_AGI90175.1	S
alb_AGI90177.1	H
alb_AGI90178.1	Q
alb_AGI90180.1	NO Hits
alb_AGI90181.1	NO Hits
alb_AGI90182.1	M
alb_AGI90183.1	E
alb_AGI90184.1	NO Hits
alb_AGI90186.1	NO Hits
alb_AGI90187.1	D
alb_AGI90192.1	R
alb_AGI90194.1	NO Hits
alb_AGI90195.1	NO Hits
alb_AGI90197.1	NO Hits
alb_AGI90206.1	NO Hits
alb_AGI90209.1	NO Hits
alb_AGI90210.1	NO Hits
alb_AGI90211.1	NO Hits
alb_AGI90213.1	NO Hits
alb_AGI90214.1	NO Hits
alb_AGI90215.1	NO Hits
alb_AGI90216.1	C
alb_AGI90217.1	E
alb_AGI90218.1	E
alb_AGI90219.1	P
alb_AGI90221.1	E
alb_AGI90222.1	NO Hits
alb_AGI90223.1	G
alb_AGI90226.1	G
alb_AGI90228.1	R
alb_AGI90230.1	K
alb_AGI90231.1	NO Hits
alb_AGI90232.1	S
alb_AGI90234.1	NO Hits
alb_AGI90235.1	E
alb_AGI90238.1	NO Hits
alb_AGI90239.1	NO Hits
alb_AGI90240.1	NO Hits
alb_AGI90241.1	NO Hits
alb_AGI90242.1	NO Hits
alb_AGI90243.1	NO Hits
alb_AGI90247.1	NO Hits
alb_AGI90248.1	NO Hits
alb_AGI90249.1	Multiple classes
alb_AGI90250.1	K
alb_AGI90251.1	NO Hits
alb_AGI90252.1	R
alb_AGI90253.1	C
alb_AGI90254.1	S
alb_AGI90256.1	NO Hits
alb_AGI90258.1	NO Hits
alb_AGI90259.1	NO Hits
alb_AGI90260.1	NO Hits
alb_AGI90261.1	M
alb_AGI90262.1	NO Hits
alb_AGI90263.1	NO Hits
alb_AGI90264.1	NO Hits
alb_AGI90265.1	K
alb_AGI90266.1	S
alb_AGI90267.1	NO Hits
alb_AGI90272.1	S
alb_AGI90275.1	NO Hits
alb_AGI90276.1	NO Hits
alb_AGI90279.1	M
alb_AGI90281.1	NO Hits
alb_AGI90282.1	O
alb_AGI90283.1	I
alb_AGI90284.1	I
alb_AGI90285.1	R
alb_AGI90286.1	Q
alb_AGI90287.1	NO Hits
alb_AGI90288.1	S
alb_AGI90289.1	NO Hits
alb_AGI90292.1	E
alb_AGI90293.1	NO Hits
alb_AGI90294.1	M
alb_AGI90301.1	NO Hits
alb_AGI90302.1	NO Hits
alb_AGI90303.1	S
alb_AGI90304.1	S
alb_AGI90305.1	Q
alb_AGI90308.1	NO Hits
alb_AGI90315.1	NO Hits
alb_AGI90316.1	K
alb_AGI90317.1	NO Hits
alb_AGI90318.1	T
alb_AGI90322.1	NO Hits
alb_AGI90323.1	K
alb_AGI90325.1	E
alb_AGI90327.1	NO Hits
alb_AGI90328.1	Multiple classes
alb_AGI90334.1	NO Hits
alb_AGI90335.1	NO Hits
alb_AGI90336.1	NO Hits
alb_AGI90337.1	NO Hits
alb_AGI90351.1	NO Hits
alb_AGI90352.1	NO Hits
alb_AGI90353.1	NO Hits
alb_AGI90355.1	NO Hits
alb_AGI90357.1	NO Hits
alb_AGI90358.1	NO Hits
alb_AGI90365.1	NO Hits
alb_AGI90367.1	M
alb_AGI90368.1	V
alb_AGI90370.1	NO Hits
alb_AGI90373.1	NO Hits
alb_AGI90374.1	NO Hits
alb_AGI90383.1	NO Hits
alb_AGI90385.1	NO Hits
alb_AGI90386.1	S
alb_AGI90387.1	R
alb_AGI90388.1	R
alb_AGI90389.1	C
alb_AGI90390.1	NO Hits
alb_AGI90391.1	NO Hits
alb_AGI90392.1	S
alb_AGI90395.1	NO Hits
alb_AGI90398.1	NO Hits
alb_AGI90401.1	NO Hits
alb_AGI90402.1	Q
alb_AGI90403.1	Q
alb_AGI90406.1	K
alb_AGI90407.1	J
alb_AGI90408.1	NO Hits
alb_AGI90409.1	NO Hits
alb_AGI90410.1	NO Hits
alb_AGI90411.1	G
alb_AGI90412.1	K
alb_AGI90413.1	NO Hits
alb_AGI90414.1	NO Hits
alb_AGI90415.1	NO Hits
alb_AGI90416.1	S
alb_AGI90417.1	NO Hits
alb_AGI90418.1	NO Hits
alb_AGI90419.1	NO Hits
alb_AGI90420.1	NO Hits
alb_AGI90421.1	NO Hits
alb_AGI90422.1	O
alb_AGI90423.1	P
alb_AGI90424.1	M
alb_AGI90425.1	NO Hits
alb_AGI90434.1	T
alb_AGI90435.1	Multiple classes
alb_AGI90436.1	NO Hits
alb_AGI90440.1	NO Hits
alb_AGI90441.1	Multiple classes
alb_AGI90442.1	G
alb_AGI90443.1	R
alb_AGI90444.1	NO Hits
alb_AGI90445.1	NO Hits
alb_AGI90446.1	S
alb_AGI90447.1	NO Hits
alb_AGI90461.1	M
alb_AGI90464.1	H
alb_AGI90469.1	NO Hits
alb_AGI90472.1	NO Hits
alb_AGI90478.1	E
alb_AGI90480.1	Multiple classes
alb_AGI90483.1	NO Hits
alb_AGI90484.1	M
alb_AGI90485.1	NO Hits
alb_AGI90486.1	NO Hits
alb_AGI90487.1	NO Hits
alb_AGI90488.1	E
alb_AGI90489.1	E
alb_AGI90490.1	J
alb_AGI90491.1	I
alb_AGI90501.1	E
alb_AGI90502.1	R
alb_AGI90503.1	NO Hits
alb_AGI90504.1	G
alb_AGI90508.1	L
alb_AGI90510.1	NO Hits
alb_AGI90511.1	NO Hits
alb_AGI90515.1	NO Hits
alb_AGI90522.1	Q
alb_AGI90525.1	NO Hits
alb_AGI90526.1	NO Hits
alb_AGI90527.1	NO Hits
alb_AGI90529.1	S
alb_AGI90531.1	NO Hits
alb_AGI90532.1	NO Hits
alb_AGI90533.1	NO Hits
alb_AGI90534.1	NO Hits
alb_AGI90535.1	NO Hits
alb_AGI90536.1	NO Hits
alb_AGI90537.1	NO Hits
alb_AGI90538.1	NO Hits
alb_AGI90539.1	NO Hits
alb_AGI90540.1	NO Hits
alb_AGI90546.1	I
alb_AGI90550.1	P
alb_AGI90551.1	NO Hits
alb_AGI90552.1	NO Hits
alb_AGI90554.1	Multiple classes
alb_AGI90555.1	Multiple classes
alb_AGI90557.1	Multiple classes
alb_AGI90558.1	NO Hits
alb_AGI90560.1	NO Hits
alb_AGI90561.1	G
alb_AGI90564.1	P
alb_AGI90566.1	R
alb_AGI90574.1	S
alb_AGI90577.1	K
alb_AGI90578.1	NO Hits
alb_AGI90579.1	S
alb_AGI90582.1	NO Hits
alb_AGI90583.1	NO Hits
alb_AGI90584.1	NO Hits
alb_AGI90585.1	M
alb_AGI90586.1	NO Hits
alb_AGI90587.1	NO Hits
alb_AGI90588.1	J
alb_AGI90590.1	M
alb_AGI90592.1	S
alb_AGI90595.1	L
alb_AGI90602.1	V
alb_AGI90603.1	NO Hits
alb_AGI90604.1	V
alb_AGI90607.1	O
alb_AGI90610.1	T
alb_AGI90615.1	NO Hits
alb_AGI90616.1	NO Hits
alb_AGI90617.1	G
alb_AGI90618.1	G
alb_AGI90619.1	Multiple classes
alb_AGI90623.1	NO Hits
alb_AGI90624.1	NO Hits
alb_AGI90625.1	G
alb_AGI90628.1	NO Hits
alb_AGI90629.1	NO Hits
alb_AGI90630.1	NO Hits
alb_AGI90631.1	NO Hits
alb_AGI90637.1	M
alb_AGI90640.1	E
alb_AGI90642.1	E
alb_AGI90643.1	E
alb_AGI90645.1	E
alb_AGI90652.1	NO Hits
alb_AGI90669.1	NO Hits
alb_AGI90671.1	R
alb_AGI90676.1	G
alb_AGI90684.1	NO Hits
alb_AGI90690.1	NO Hits
alb_AGI90698.1	S
alb_AGI90705.1	NO Hits
alb_AGI90715.1	R
alb_AGI90717.1	K
alb_AGI90718.1	E
alb_AGI90719.1	F
alb_AGI90723.1	NO Hits
alb_AGI90727.1	Multiple classes
alb_AGI90731.1	S
alb_AGI90734.1	NO Hits
alb_AGI90735.1	E
alb_AGI90738.1	NO Hits
alb_AGI90746.1	NO Hits
alb_AGI90758.1	S
alb_AGI90759.1	I
alb_AGI90760.1	E
alb_AGI90761.1	E
alb_AGI90762.1	E
alb_AGI90763.1	Multiple classes
alb_AGI90764.1	Multiple classes
alb_AGI90765.1	R
alb_AGI90767.1	R
alb_AGI90768.1	R
alb_AGI90769.1	I
alb_AGI90770.1	NO Hits
alb_AGI90774.1	E
alb_AGI90777.1	NO Hits
alb_AGI90780.1	O
alb_AGI90781.1	Multiple classes
alb_AGI90782.1	O
alb_AGI90783.1	E
alb_AGI90784.1	E
alb_AGI90785.1	E
[truncated: 616 more rows]
