# Supplementary material for: Deciphering the streamlined genome of Streptomyces xiamenensis 318 as the producer of the anti-fibrotic drug candidate xiamenmycin
Source: Sci Rep. 2016 Jan 8;6:18977. doi: 10.1038/srep18977 (PMC4705527; doi:10.1038/srep18977)
Supplement: Supplementary Table S6 [file srep18977-s5.xls]

## Sheet: tRNA number
Supplementary Table S6, Numbers of tRNA genes in 16 complete Streptomyces genomes
tRNA	S.xiamenensis	S.albulus	S.albus_J1074	S.avermitilis_MA-4680_=_NBRC_14893	S.bingchenggensis_BCW-1	S.cattleya_NRRL_8057_=_DSM_46488	S.clavuligerus_ATCC_27064	S.coelicolor_A32	S.collinus_Tu_365	S.glaucescens	S.griseus_subsp._griseus_NBRC_13350	S.hygroscopicus_subsp._jinggangensis_5008	S.pratensis_ATCC_33331	S.scabiei_87.22	S.venezuelae_ATCC_10712	S.violaceusniger_Tu_4113
Gly-GCC	2	3	3	3	2	3	3	3	3	3	3	3	3	3	3	3
Glu-CTC	2	3	3	3	3	2	3	3	3	3	3	3	3	3	3	3
Asn-GTT	1	2	2	2	2	2	2	2	2	2	2	2	2	2	2	2
Ala-GGC	1	2	2	2	2	2	2	2	2	3	2	2	2	2	3	2
Cys-GCA	1	2	2	2	2	1	2	1	2	2	2	2	2	3	2	2
Gln-CTG	1	2	2	2	2	1	2	2	2	2	2	2	2	2	2	2
Pro-GGG	1	2	2	3	0	1	2	3	3	3	2	3	2	3	2	1
Met-CAT	4	8	6	6	5	5	5	5	5	5	6	7	5	7	4	5
Lys-CTT	2	3	3	3	3	4	3	3	3	3	3	3	3	3	3	3
Leu-TAA	1	1	1	1	1	1	1	1	1	1	1	1	1	1	1	1
Val-CAC	1	2	2	3	2	2	2	2	2	2	2	2	2	2	2	2
Arg-TCT	2	1	1	1	1	1	1	1		1	1	1	1	2	1	1
Ala-CGC	1	1	1	1	1	1	1	1	1	1	1	1	1	1	1	1
Ala-TGC	1	1	1	1	1	1	1	1	1	1	1	1	1	1	1	1
Arg-ACG	1	1	1	1	1	1	1	1	1	1	1	1	1	1	1	1
Arg-CCG	1	1	1	1	1	1	1	1	1	1	1	1	1	1	1	1
Arg-CCT	1	1	1	1	1	2	1	1	1	1	1	1	1	1	1	1
Asp-GTC	2	3	2	2	2	2	2	2	2	2	2	2	2	2	2	2
Gln-TTG	1	1	1	1	1	1	1	0	1	1	0	1	1	1	1	1
Glu-TTC	1	1	1	1	1	2	1	1	1	1	1	1	1	1	1	1
Gly-CCC	1	1	1	1	2	1	1	1	1	1	1	1	1	1	1	1
Gly-TCC	1	1	1	1	1	1	1	1	1	1	1	1	1	1	1	1
His-GTG	1	1	1	1	1	1	1	1	1	1	1	1	1	1	1	1
Ile-GAT	1	1	1	1	1	1	1	1	1	1	1	1	1	2	1	1
Leu-CAA	1	1	1	1	1	1	1	1	1	1	1	1	1	1	1	1
Leu-CAG	1	1	1	1	1	1	1	1	1	1	1	1	1	1	1	1
Leu-GAG	2	2	2	2	2	2	1	2	2	2	2	2	2	2	3	2
Leu-TAG	1	2	1	1	1	1	1	1	1	1	1	1	1	1	1	1
Lys-TTT	1	1	1	1	1	1	1	1	1	1	1	1	1	1	1	1
Phe-GAA	1	1	1	1	1	1	1	1	1	1	1	1	1	1	1	1
Pro-CGG	1	1	1	1	1	1	1	1	1	1	1	1	1	1	1	1
Pro-TGG	1	1	1	1	1	1	1	1	1	1	1	1	1	1	1	1
Ser-CGA	1	1	1	1	1	1	1	1	1	1	1	1	1	1	1	1
Ser-GCT	1	1	1	2	1	1	1	1	2	1	1	1	2	2	1	1
Ser-GGA	1	1	1	1	1	1	1	1	1	1	1	1	1	1	1	1
Ser-TGA	1	1	1	1	1	1	1	1	1	1	1	1	1	1	1	1
Thr-CGT	1	1	1	1	1	1	1	1	1	1	1	1	1	1	1	1
Thr-GGT	2	2	2	2	2	2	2	2	2	2	2	2	2	2	2	2
Thr-TGT	1	1	1	1	1	1	1	1	1	1	1	1	1	1	1	1
Trp-CCA	1	1	1	1	2	1	1	1	1	1	2	1	2	3	1	1
Tyr-GTA	1	1	1	1	1	1	1	1	1	1	1	1	1	1	1	1
Val-GAC	3	3	3	3	3	3	4	3	3	3	3	3	3	3	3	3
Val-TAC	1	1	1	1	1	1	1	1	1	1	1	1	1	1	1	1
Asp-ATC	0	0	0	0	0	0	0	0	1	0	0	0	1	0	0	0
Ile-TAT	0	0	0	0	0	0	0	0	0	0	0	0	0	1	0	0
Pseudo-???	0	0	0	0	0	1	0	0	0	0	0	1	0	0	1	0
Pseudo-CAT	0	1	0	0	0	0	0	0	0	0	0	0	0	0	0	0
Pseudo-CCG	0	0	0	0	0	0	0	1	1	0	0	0	0	0	0	0
Pseudo-GTC	0	1	0	0	0	0	0	0	0	0	0	0	0	0	0	0
Pseudo-TGT	0	0	0	0	0	0	0	0	0	0	0	0	0	0	1	0
Pseudo-TTG	0	0	0	0	0	0	0	1	0	0	1	0	0	0	0	0
SeC(p)-TCA	0	0	0	0	0	0	0	0	1	0	0	1	0	0	0	0
Undet-???	0	0	0	0	1	0	0	0	0	0	0	0	0	0	0	0
Total tRNA	55	71	65	68	64	64	64	65	68	66	66	69	67	74	67	63
rRNA operon number	5	7	7	6	6	6	6	6	6	6	6	6	6	6	7	6
Genomic Size	5961401	9360281	6841649	9025608	11936683	6282967	6760392	8667507	8272925	7453200	8545929	10145833	7337497	10148695	8226158	10657107
tRNA/rRNA	11	10.1429	9.28571	11.3333	10.6667	10.6667	10.6667	10.8333	11.3333	11	11	11.5	11.1667	12.3333	9.57143	10.5

## Sheet: Gln-Glu pattern
Supplementary Table S6, Numbers of tRNA genes in 16 complete Streptomyces genomes
	start	end	strand	tRNA
S.xiamenensis_318	4659211	4659282	+	tRNA-Gln-CTG
	4659305	4659377	+	tRNA-Glu-CTC
	4659402	4659474	+	tRNA-Glu-CTC
S.albulus	6489022	6488951	-	tRNA-Gln-CTG
	6489116	6489044	-	tRNA-Glu-CTC
	6489251	6489179	-	tRNA-Glu-CTC
	6489339	6489268	-	tRNA-Gln-CTG
	6489433	6489361	-	tRNA-Glu-CTC
S.albus_J1074	1510048	1509976	-	tRNA-Glu-CTC
	1510141	1510070	-	tRNA-Gln-CTG
	1510230	1510158	-	tRNA-Glu-CTC
	1510390	1510318	-	tRNA-Glu-CTC
	1510483	1510412	-	tRNA-Gln-CTG
S.avermitilis_MA-4680_=_NBRC_14893	3295324	3295252	-	tRNA-Glu-CTC
	3295416	3295345	-	tRNA-Gln-CTG
	3295510	3295438	-	tRNA-Glu-CTC
	3295645	3295573	-	tRNA-Glu-CTC
	3295759	3295688	-	tRNA-Gln-CTG
S.bingchenggensis_BCW-1	4558814	4558742	-	tRNA-Glu-CTC
	4558898	4558827	-	tRNA-Gln-CTG
	4558984	4558912	-	tRNA-Glu-CTC
	4559096	4559024	-	tRNA-Glu-CTC
	4559217	4559143	-	tRNA-Gln-CTG
S.cattleya_NRRL_8057_=_DSM_46488	4701740	4701814	+	tRNA-Gln-CTG
	4701862	4701934	+	tRNA-Glu-CTC
	4701960	4702035	+	tRNA-Glu-CTC
S.clavuligerus_ATCC_27064	5238568	5238640	+	tRNA-Gln-CTG
	5238661	5238734	+	tRNA-Glu-CTC
	5238819	5238892	+	tRNA-Glu-CTC
	5238907	5238979	+	tRNA-Gln-CTG
	5239003	5239076	+	tRNA-Glu-CTC
S.coelicolor_A32	6049148	6049219	+	tRNA-Gln-CTG
	6049259	6049331	+	tRNA-Glu-CTC
	6049394	6049469	+	tRNA-Glu-CTC
	6049487	6049558	+	tRNA-Gln-CTG
	6049603	6049675	+	tRNA-Glu-CTC
S.collinus_Tu_365	6003966	6004037	+	tRNA-Gln-CTG
	6004059	6004131	+	tRNA-Glu-CTC
	6004161	6004236	+	tRNA-Glu-CTC
	6004254	6004325	+	tRNA-Gln-CTG
	6004354	6004429	+	tRNA-Glu-CTC
S.davawensis_JCM_4913	3237852	3237780	-	tRNA-Glu-CTC
	3237953	3237882	-	tRNA-Gln-CTG
	3238046	3237974	-	tRNA-Glu-CTC
	3238148	3238076	-	tRNA-Glu-CTC
	3238241	3238170	-	tRNA-Gln-CTG
S.glaucescens	5424246	5424317	+	tRNA-Gln-CTG
	5424359	5424431	+	tRNA-Glu-CTC
	5424461	5424533	+	tRNA-Glu-CTC
	5424554	5424625	+	tRNA-Gln-CTG
	5424654	5424729	+	tRNA-Glu-CTC
S.griseus_subsp._griseus_NBRC_13350	2280524	2280452	-	tRNA-Glu-CTC
	2280616	2280545	-	tRNA-Gln-CTG
	2280701	2280629	-	tRNA-Glu-CTC
	2280836	2280764	-	tRNA-Glu-CTC
	2280946	2280875	-	tRNA-Gln-CTG
S.hygroscopicus_subsp._jinggangensis_5008	7578030	7578101	+	tRNA-Gln-CTG
	7578123	7578195	+	tRNA-Glu-CTC
	7578225	7578297	+	tRNA-Glu-CTC
	7578319	7578390	+	tRNA-Gln-CTG
	7578419	7578491	+	tRNA-Glu-CTC
S.niveus_NCIMB_11891	2381820	2381748	-	tRNA-Glu-CTC
	2381911	2381840	-	tRNA-Gln-CTG
	2382009	2381937	-	tRNA-Glu-CTC
	2382143	2382071	-	tRNA-Glu-CTC
	2382234	2382163	-	tRNA-Gln-CTG
S.pratensis_ATCC_33331	2131015	2130940	-	tRNA-Glu-CTC
	2131107	2131036	-	tRNA-Gln-CTG
	2131192	2131120	-	tRNA-Glu-CTC
	2131349	2131277	-	tRNA-Glu-CTC
	2131440	2131369	-	tRNA-Gln-CTG
S.pristinaespiralis_ATCC_25486	2301292	2301220	-	tRNA-Glu-CTC
	2301381	2301310	-	tRNA-Gln-CTG
	2301470	2301398	-	tRNA-Glu-CTC
	2301630	2301558	-	tRNA-Glu-CTC
	2301723	2301652	-	tRNA-Gln-CTG
S.rapamycinicus_NRRL_5491	4123998	4123923	-	tRNA-Glu-CTC
	4124092	4124021	-	tRNA-Gln-CTG
	4124178	4124106	-	tRNA-Glu-CTC
	4124284	4124212	-	tRNA-Glu-CTC
	4124406	4124332	-	tRNA-Gln-CTG
S.roseochromogenes_subsp._oscitans_DS_12.976	2713732	2713660	-	tRNA-Glu-CTC
	2713832	2713761	-	tRNA-Gln-CTG
	2714500	2714428	-	tRNA-Glu-CTC
	2714635	2714563	-	tRNA-Glu-CTC
	2714728	2714657	-	tRNA-Gln-CTG
S.scabiei_87.22	3032156	3032084	-	tRNA-Glu-CTC
	3032274	3032203	-	tRNA-Gln-CTG
	3032368	3032296	-	tRNA-Glu-CTC
	3032503	3032431	-	tRNA-Glu-CTC
	3032617	3032546	-	tRNA-Gln-CTG
S.sviceus_ATCC_29083	6550784	6550855	+	tRNA-Gln-CTG
	6550896	6550968	+	tRNA-Glu-CTC
	6551031	6551103	+	tRNA-Glu-CTC
	6551124	6551195	+	tRNA-Gln-CTG
	6551224	6551296	+	tRNA-Glu-CTC
S.venezuelae_ATCC_10712	5670626	5670697	+	tRNA-Gln-CTG
	5670741	5670813	+	tRNA-Glu-CTC
	5670898	5670973	+	tRNA-Glu-CTC
	5670993	5671064	+	tRNA-Gln-CTG
	5671094	5671166	+	tRNA-Glu-CTC
S.violaceusniger_Tu_4113	1815376	1815450	+	tRNA-Gln-CTG
	1815498	1815570	+	tRNA-Glu-CTC
	1815602	1815674	+	tRNA-Glu-CTC
	1815688	1815759	+	tRNA-Gln-CTG
	1815797	1815872	+	tRNA-Glu-CTC

## Sheet: Asn pattern
Supplementary Table S6, Numbers of tRNA genes in 16 complete Streptomyces genomes
	start	end	strand	tRNA
S.xiamenensis	1462227	1462299	+	tRNA-Asn-GTT
S.albulus	3359970	3360042	-	tRNA-Asn-GTT
	3359889	3359964	-	tRNA-Asn-GTT
S.albus_J1074	5083613	5083685	-	tRNA-Asn-GTT
	5083532	5083607	-	tRNA-Asn-GTT
S.avermitilis_MA-4680_=_NBRC_14893	6875603	6875675	+	tRNA-Asn-GTT
	6875681	6875753	+	tRNA-Asn-GTT
S.bingchenggensis_BCW-1	8774910	8774982	+	tRNA-Asn-GTT
	8774988	8775060	+	tRNA-Asn-GTT
S.cattleya_NRRL_8057_=_DSM_46488	1644586	1644658	-	tRNA-Asn-GTT
	1644505	1644580	-	tRNA-Asn-GTT
S.clavuligerus_ATCC_27064	1966737	1966809	-	tRNA-Asn-GTT
	1966656	1966731	-	tRNA-Asn-GTT
S.coelicolor_A32	2647210	2647282	-	tRNA-Asn-GTT
	2647132	2647204	-	tRNA-Asn-GTT
S.collinus_Tu_365	2930979	2931051	-	tRNA-Asn-GTT
	2930900	2930972	-	tRNA-Asn-GTT
S.davawensis_JCM_4913	6548188	6548260	+	tRNA-Asn-GTT
	6548266	6548338	+	tRNA-Asn-GTT
S.glaucescens	2581874	2581946	-	tRNA-Asn-GTT
	2581796	2581868	-	tRNA-Asn-GTT
S.griseus_subsp._griseus_NBRC_13350	5972174	5972246	+	tRNA-Asn-GTT
	5972252	5972324	+	tRNA-Asn-GTT
S.hygroscopicus_subsp._jinggangensis_5008	4541662	4541734	-	tRNA-Asn-GTT
	4541583	4541655	-	tRNA-Asn-GTT
S.niveus_NCIMB_11891	6382902	6382974	+	tRNA-Asn-GTT
	6382980	6383055	+	tRNA-Asn-GTT
S.pratensis_ATCC_33331	5086033	5086105	+	tRNA-Asn-GTT
	5086111	5086186	+	tRNA-Asn-GTT
S.pristinaespiralis_ATCC_25486	5491629	5491701	+	tRNA-Asn-GTT
	5491707	5491779	+	tRNA-Asn-GTT
S.rapamycinicus_NRRL_5491	8178849	8178921	+	tRNA-Asn-GTT
	8178927	8178999	+	tRNA-Asn-GTT
S.roseochromogenes_subsp._oscitans_DS_12.976	6711738	6711810	+	tRNA-Asn-GTT
	6711817	6711889	+	tRNA-Asn-GTT
S.scabiei_87.22	6929739	6929811	+	tRNA-Asn-GTT
	6929818	6929890	+	tRNA-Asn-GTT
S.sviceus_ATCC_29083	3118892	3118964	-	tRNA-Asn-GTT
	3118813	3118885	-	tRNA-Asn-GTT
S.venezuelae_ATCC_10712	2425465	2425537	-	tRNA-Asn-GTT
	2425384	2425459	-	tRNA-Asn-GTT
S.violaceusniger_Tu_4113	8694459	8694531	-	tRNA-Asn-GTT
	8694381	8694453	-	tRNA-Asn-GTT
