# Supplementary material for: Deciphering the streamlined genome of Streptomyces xiamenensis 318 as the producer of the anti-fibrotic drug candidate xiamenmycin
Source: Sci Rep. 2016 Jan 8;6:18977. doi: 10.1038/srep18977 (PMC4705527; doi:10.1038/srep18977)
Supplement: Supplementary Table S9 [file srep18977-s6.xls]

## Sheet: 16S rRNA
Supplementary Table S9, 16S rRNA gene sequences of four S. xiamenensis and evaluation of genome-to-genome distances (GGDH)
>16S rRNA gene|Streptomyces sp. NRRL F-2890, locus: IF79_RS28315
CATTCATGGAGAGTTTGATCCTGGCTCAGGACGAACGCTGGCGGCGTGCTTAACACATGCAAGTCGAACGATGAACCGGTTTCGGCCGGGGATTAGTGGCGAACGGGTGAGTAACACGTGGGCAATCTGCCCTGCACTCTGGGATAAGCCCGGGAAACTGGGTCTAATACCGGATACGACACATGAGCGCATGCTCGTGTGTGGAAAGTTCCGGCGGTGCAGGATGAGCCCGCGGCCTATCAGTTTGTTGGTGGGGTAGTGGCCTACCAAGACGACGACGGGTAGCCGGCCTGAGAGGGTGACCGGCCACACTGGGACTGAGACACGGCCCAGACTCCTACGGGAGGCAGCAGTGGGGAATATTGCACAATGGGCGAAAGCCTGATGCAGCGACGCCGC…
>16S rRNA gene|Streptomyces sp. AA0539, locus: B311_RS0126300
CATTCATGGAGAGTTTGATCCTGGCTCAGGACGAACGCTGGCGGCGTGCTTAACACATGCAAGTCGAACGATGAACCGGTTTCGGCCGGGGATTAGTGGCGAACGGGTGAGTAACACGTGGGCAATCTGCCCTGCACTCTGGGATAAGCCCGGGAAACTGGGTCTAATACCGGATACGACACTCCGAGGCATCTTGGGGTGTGGAAAGTTCCGGCGGTGCAGGATGAGCCCGCGGCCTATCAGCTTGTTGGTGGGGTAATGGCCTACCAAGGCGACGACGGGTAGCCGGCCTGAGAGGGTGACCGGCCACACTGGGACTGAGACACGGCCCAGACTCCTACGGGAGGCAGCAGTGGGGAATATTGCACAATGGGCGAAAGCCTGATGCAGCGACGCCGC…
>16S rRNA gene|Streptomyces xiamenensis 318, locus: SXIM_r012
AGAGTTTGATCCTGGCTCAGGACGAACGCTGGCGGCGTGCTTAACACATGCAAGTCGAACGATGAACCGGTTTCGGCCGGGGATTAGTGGCGAACGGGTGAGTAACACGTGGGCAATCTGCCCTGCACTCTGGGATAAGCCCGGGAAACTGGGTCTAATACCGGATACGACACATGAGCGCATGCTCGTGTGTGGAAAGTTCCGGCGGTGCAGGATGAGCCCGCGGCCTATCAGTTTGTTGGTGGGGTAGTGGCCTACCAAGACGACGACGGGTAGCCGGCCTGAGAGGGTGACCGGCCACACTGGGACTGAGACACGGCCCAGACTCCTACGGGAGGCAGCAGTGGGGAATATTGCACAATGGGCGAAAGCCTGATGCAGCGACGCCGCGTGAGGGAT…
>16S rRNA gene|Streptomyces sp. ZJ306, access no. KF954540
CAGAGTTTGATCCTGGCTCAGGACGAACGCTGGCGGCGTGCTTAACACATGCAAGTCGAACGATGAACCGGTTTCGGCCGGGGATTAGTGGCGAACGGGTGAGTAACACGTGGGCAATCTGCCCTGCACTCTGGGATAAGCCCGGGAAACTGGGTCTAATACCGGATACGACACATGAGCGCATGCTCGTGTGTGGAAAGTTCCGGCGGTGCAGGATGAGCCCGCGGCCTATCAGTTTGTTGGTGGGGTAGTGGCCTACCAAGACGACGACGGGTAGCCGGCCTGAGAGGGTGACCGGCCACACTGGGACTGAGACACGGCCCAGACTCCTACGGGAGGCAGCAGTGGGGAATATTGCACAATGGGCGAAAGCCTGATGCAGCGACGCCGCGTGAGGGA…

## Sheet: GGDH
Supplementary Table S9, 16S rRNA gene sequences of four S. xiamenensis and evaluation of genome-to-genome distances (GGDH)
		Formula 1				Formula 2				Formula 3
Query genome	Reference genome	DDH	Model C.I.	Distance	Prob. DDH >= 70%	DDH	Model C.I.	Distance	Prob. DDH >= 70%	DDH	Model C.I.	Distance	Prob. DDH >= 70%
Streptomyces xiamenensis 318	Streptomyces sp. F-2890	96.3	0.964278	0.0423	98.93	95.9	0.964278	0.0056	97.41	97.7	0.964278	0.0476	99.93
Streptomyces xiamenensis 318	Streptomyces sp. AA0539	62.1	3.11302	0.2274	49.63	32.3	3.11302	0.1304	0.26	54	3.11302	0.3281	7.48
