# Supplementary material for: Deciphering the streamlined genome of Streptomyces xiamenensis 318 as the producer of the anti-fibrotic drug candidate xiamenmycin
Source: Sci Rep. 2016 Jan 8;6:18977. doi: 10.1038/srep18977 (PMC4705527; doi:10.1038/srep18977)
Supplement: Supplementary Table S11 [file srep18977-s7.xls]

## Sheet: TTA
Supplementary Table S11, CDSs that contains TTA codon involving bldA regulation
orf	Start	End	Strand	Relative position of the first TTA codon in the genes	Annotaion
SXIM00030	16382	19750	+	0.2253	signal recognition particle
SXIM00070	23643	24284	+	0.743	predicted protein
SXIM00160	30909	33584	+	0.9484	Serine/threonine protein kinase
SXIM00290	44535	45206	+	0.0223	pentapeptide repeats family protein
SXIM00960	109747	113805	+	0.0384	tetratricopeptide repeat protein
SXIM01250	144441	143848	-	0.5505	putative integral membrane protein SCJ12.13c
SXIM01570	179262	179104	-	0.3396	hypothetical protein
SXIM01800	206123	208969	+	0.8188	Lanthionine biosynthesis protein LanB
SXIM01870	215204	214614	-	0.2284	ximC; chorismate lyase
SXIM01910	219565	219359	-	0.8116	hypothetical protein
SXIM01970	238027	226745	-	0.054	Malonyl CoA-acyl carrier protein transacylase (EC 2.3.1.39)
SXIM02050	246959	246774	-	0.4032	hypothetical protein
SXIM03270	376243	376127	-	0.1026	hypothetical protein
SXIM03590	408142	410310	+	0.0207	regulator
SXIM04330	494265	494080	-	0.5484	hypothetical protein
SXIM05690	633626	634045	+	0.1214	Undecaprenyl diphosphate synthase (EC 2.5.1.31)
SXIM06220	688704	689345	+	0.6075	transcriptional regulator, LuxR family
SXIM06510	721793	723277	+	0.0263	Endo-1,4-beta-xylanase A precursor (EC 3.2.1.8)
SXIM07060	785493	785633	+	0.8723	hypothetical protein
SXIM07110	794294	792018	-	0.1054	FIG00761799: membrane protein
SXIM08950	980010	979504	-	0.0296	hypothetical protein
SXIM10400	1141571	1142188	+	0.7961	Transcriptional regulator, TetR family
SXIM11510	1260423	1260821	+	0.2782	multi-component regulatory system-10
SXIM11740	1282276	1283784	+	0.165	Undecaprenyl-phosphate galactosephosphotransferase (EC 2.7.8.6)
SXIM12050	1317376	1316081	-	0.1065	glycosyl transferase
SXIM12140	1324450	1323731	-	0.0417	CDP-alcohol phosphatidyltransferase
SXIM12310	1339477	1337066	-	0.3682	transcriptional regulator, SARP family
SXIM13310	1430454	1430804	+	0.7265	hypothetical protein
SXIM13640	1468051	1465226	-	0.0817	transcriptional regulator, SARP family
SXIM13770	1482205	1482768	+	0.0266	ubiC, chorismate--pyruvate lyase (EC 4.1.3.40)
SXIM14140	1521777	1521625	-	0.3922	hypothetical protein
SXIM14340	1541824	1540403	-	0.0928	Endo-1,4-beta-xylanase A precursor (EC 3.2.1.8)
SXIM14450	1554249	1553266	-	0.1585	Putative regulatory protein
SXIM14500	1561177	1563144	+	0.1753	Glycogen debranching enzyme
SXIM15090	1623988	1623029	-	0.3188	putative DNA-binding protein
SXIM15540	1679319	1680053	+	0.3347	putative regulatory protein
SXIM16080	1739402	1739983	+	0.0567	toxin-antitoxin system, toxin component, PIN family
SXIM16390	1773249	1773677	+	0.1189	regulatory protein
SXIM17170	1856655	1857074	+	0.1286	regulatory protein
SXIM17430	1881781	1880771	-	0.6677	Related to HTH domain of SpoOJ/ParA/ParB/repB family, involved in chromosome partitioning
SXIM17790	1930235	1927155	-	0.0039	transcriptional regulator, SARP family
SXIM18260	1993303	1993836	+	0.2135	hypothetical protein
SXIM19070	2082635	2081655	-	0.2018	hypothetical protein
SXIM19080	2082831	2082619	-	0.5493	hypothetical protein
SXIM19190	2092967	2093692	+	0.1777	hypothetical protein
SXIM19340	2110704	2110075	-	0.5952	putative two-component system response regulator
SXIM19650	2143837	2144823	+	0.1368	putative transport system integral membrane protein
SXIM19890	2168371	2166866	-	0.008	putative cytochrome P450
SXIM20150	2193719	2193045	-	0.4844	Acetyl-coenzyme A synthetase (EC 6.2.1.1)
SXIM21310	2297907	2298515	+	0.2562	response regulator
SXIM22710	2448194	2448409	+	0.7083	protein of unknown function DUF397
SXIM22740	2449342	2452497	+	0.5124	large ATP-binding protein
SXIM23240	2498730	2497804	-	0.2298	putative ABC transporter ATP-binding protein
SXIM23590	2525738	2525905	+	0.9286	hypothetical protein
SXIM23630	2527839	2528405	+	0.8995	Transcriptional regulator, TetR family
SXIM23890	2561482	2561213	-	0.1222	hypothetical protein
SXIM24160	2603577	2604824	+	0.0865	putative cytochrome P450 hydroxylase
SXIM24170	2604874	2605404	+	0.1525	Transcriptional regulator, AraC family
SXIM24770	2677519	2676167	-	0.3171	Putative n-hydroxybenzoate hydroxylase
SXIM24790	2678812	2678525	-	0.8438	hypothetical protein
SXIM24960	2704114	2703020	-	0.0329	uncharacterized enzyme
SXIM25080	2712219	2712431	+	0.5211	twitching motility protein PilT
SXIM25790	2796596	2796417	-	0.2167	hypothetical protein
SXIM27540	2992403	2993473	+	0.0364	Homoserine kinase (EC 2.7.1.39)
SXIM28110	3043551	3046841	+	0.433	HTH-type transcriptional regulator celR
SXIM28170	3052330	3052959	+	0.281	two component transcriptional regulator, LuxR family
SXIM28200	3055393	3054395	-	0.006	3-oxoacyl-[acyl-carrier-protein] synthase, KASIII (EC 2.3.1.180)
SXIM28250	3059054	3059884	+	0.5199	major facilitator superfamily MFS_1
SXIM28730	3112875	3113432	+	0.7151	hypothetical protein
SXIM29250	3162579	3162376	-	0.1912	hypothetical protein
SXIM29590	3197170	3199713	+	0.5542	protein kinase-like protein.
SXIM29750	3220632	3220138	-	0.1879	hypothetical protein
SXIM29790	3228398	3228126	-	0.8901	Transcriptional regulator, TetR family
SXIM30350	3291997	3290066	-	0.3075	AfsR, transcriptional regulator, SARP family
SXIM30460	3304237	3301712	-	0.4952	Long-chain-fatty-acid--CoA ligase (EC 6.2.1.3)
SXIM30780	3340032	3339340	-	0.2208	Haloacid dehalogenase-like hydrolase
SXIM31010	3358439	3359260	+	0.0839	putative SimX4 homolog
SXIM31870	3437011	3436769	-	0.6296	Phosphate import ATP-binding protein PstB 1
SXIM32510	3498041	3498484	+	0.7432	transcriptional regulator
SXIM34390	3686762	3686265	-	0.0361	hypothetical protein
SXIM34440	3689805	3690224	+	0.1286	regulatory protein
SXIM34510	3696294	3696977	+	0.1404	ECF sigma factor
SXIM36200	3865385	3866572	+	0.4293	putative DNA-binding protein
SXIM37170	3971049	3970102	-	0.9367	Peptidase M48, Ste24p precursor
SXIM38050	4065030	4066148	+	0.6166	Transcriptional regulator, AraC family
SXIM38630	4120833	4119613	-	0.0369	Tat pathway signal sequence domain protein
SXIM39510	4211283	4211978	+	0.069	putative two-component system response regulator
SXIM39690	4232901	4233605	+	0.0213	putative lipoprotein
SXIM39770	4241473	4241273	-	0.8955	toxin-antitoxin toxin component
SXIM40280	4293518	4295650	+	0.3235	pbs lyase
SXIM40320	4300415	4301629	+	0.3333	arylsulfatase regulator (Fe-S oxidoreductase)
SXIM40520	4324604	4323882	-	0.5892	Transcriptional regulator, TetR family
SXIM41150	4395890	4397215	+	0.1063	FtsK/SpoIIIE family protein
SXIM41490	4429214	4428597	-	0.1068	Galactoside O-acetyltransferase (EC 2.3.1.18)
SXIM41830	4465819	4465992	+	0.3793	hypothetical protein
SXIM42140	4493023	4492685	-	0.0885	hypothetical protein
SXIM43050	4592323	4593402	+	0.6111	peptidoglycan-binding domain 1 protein
SXIM43170	4603651	4605792	+	0.077	phosphodiesterase
SXIM44190	4713892	4712726	-	0.946	Rossmann fold nucleotide-binding protein Smf possibly involved in DNA uptake
SXIM44400	4738730	4739167	+	0.2192	hypothetical protein
SXIM44520	4758633	4759346	+	0.0378	putative secreted sugar hydrolase
SXIM44690	4777073	4776543	-	0.4294	translation initiation factor if-2
SXIM46290	4963403	4966372	+	0.1162	CRISPR-associated helicase Cas3
SXIM46300	4966591	4968369	+	0.1417	CRISPR-associated protein, Cse1 family
SXIM46980	5042892	5042410	-	0.3478	small hydrophobic protein membrane protein
SXIM47020	5046615	5045806	-	0.4111	hypothetical protein
SXIM47470	5094594	5095901	+	0.0069	putative aminotransferase
SXIM48170	5180993	5181583	+	0.533	probable regulatory protein
SXIM49090	5284533	5295551	+	0.0161	amino acid adenylation domain protein
SXIM49450	5337320	5336217	-	0.1359	Endo-1,4-beta-xylanase A precursor (EC 3.2.1.8)
SXIM50510	5445426	5446934	+	0.1213	sensor-like histidine kinase
SXIM50720	5467791	5468249	+	0.6405	L-fuconolactone hydrolase
SXIM51210	5526283	5526456	+	0.7586	hypothetical protein
SXIM51520	5589767	5587248	-	0.1369	transcriptional regulator, SARP family
SXIM53240	5785097	5786260	+	0.0103	Pectate lyase precursor (EC 4.2.2.2)
SXIM53300	5791833	5793353	+	0.7653	Predicted L-rhamnose ABC transporter, ATP-binding component
SXIM53740	5841469	5839028	-	0.3231	PE family protein
SXIM54490	5924514	5925455	+	0.1146	Transcriptional regulator, lysR-family
SXIM54650	5943881	5945536	+	0.0707	Alpha-L-arabinofuranosidase II precursor (EC 3.2.1.55)
