# Supplementary material for: Deciphering the streamlined genome of Streptomyces xiamenensis 318 as the producer of the anti-fibrotic drug candidate xiamenmycin
Source: Sci Rep. 2016 Jan 8;6:18977. doi: 10.1038/srep18977 (PMC4705527; doi:10.1038/srep18977)
Supplement: Supplementary Table S12 [file srep18977-s8.xls]

## Sheet: Reaction in Fig 6
Supplementary Table S12, List of the reactions in the reconstructed metabolic network that supports xiamenmycin biosynthesis
	E.C. number	Reactions	Orf number
Glycolysis/gluconeogenesis
1	2.7.1.2	ATP + D-glucose = ADP + D-glucose 6-phosphate	SXIM_10660
2	5.3.1.9	D-glucose 6-phosphate = D-fructose 6-phosphate	SXIM_08940
3	2.7.1.11	ATP + D-fructose 6-phosphate = ADP + D-fructose 1,6-bisphosphate	SXIM_42370
4	3.1.3.11	D-fructose 1,6-bisphosphate + H2O = D-fructose 6-phosphate + phosphate	SXIM_36630
5	4.1.2.13	D-fructose 1,6-bisphosphate = glycerone phosphate + D-glyceraldehyde 3-phosphate	SXIM_28790
6	5.3.1.1	D-glyceraldehyde 3-phosphate = glycerone phosphate	SXIM_40200
7	1.2.1.12	D-glyceraldehyde 3-phosphate + phosphate + NAD+ = 1,3-Bisphospho-D-glycerate + NADH + H+	SXIM_09000
8	2.7.2.3	ADP + 1,3-Bisphospho-D-glycerate = ATP + 3-phospho-D-glycerate	SXIM_08990
9	5.4.2.11	3-phospho-D-glycerate = 2-phospho-D-glycerate	SXIM_31210
10	4.2.1.11	2-phospho-D-glycerate = phosphoenolpyruvate + H2O	SXIM_49520
11	2.7.1.40	ADP + phosphoenolpyruvate = ATP + pyruvate	SXIM_42330, SXIM_09410
12	4.1.1.31	phosphate + oxaloacetate = phosphoenolpyruvate + HCO3-	SXIM_19200
13	4.1.1.32	GTP + oxaloacetate = GDP + phosphoenolpyruvate + CO2	SXIM_36170
14	overall reaction	Pyr + CoA + NAD -> Ac-CoA + CO2 + NADH (overall reaction)
14.1	1.8.1.4		SXIM_35190
14.2	1.2.4.1		SXIM_27740
14.3	2.3.1.12		SXIM_27730
Citric acid cycle
15	2.3.3.1	acetyl-CoA + H2O + oxaloacetate = citrate + CoA	SXIM_49770
16	4.2.1.3	citrate = cis-aconitate + H2O	SXIM_46390
17	4.2.1.3	cis-aconitate + H2O = isocitrate	SXIM_46390
18	1.1.1.42	isocitrate + NADP+ = 2-oxoglutarate + CO2 + NADPH + H+	SXIM_34090
19	1.2.7.3	2-oxoglutarate + CoA + 2 oxidized ferredoxin = succinyl-CoA + CO2 + 2 reduced ferredoxin + 2 H+	SXIM_21720, SXIM_21730
20	6.2.1.5	ATP + succinate + CoA = ADP + phosphate + succinyl-CoA	SXIM_33830
21	1.3.5.1	succinate + a quinone = fumarate + a quinol	SXIM_34470, SXIM_09850
22	4.2.1.2	fumarate + H2O = (S)-malate	SXIM_36530
23	1.1.1.37	oxaloacetate + NADH + H+ = (S)-malate + NAD+	SXIM_34080
Pentose phosphate pathway
24	overall reaction	D-glucose 6-phosphate + NADP++ H2O = NADPH+ 6-phospho-D-gluconate + H+
24.1	1.1.1.49	D-glucose 6-phosphate + NADP+ = 6-phospho-D-glucono-1,5-lactone + NADPH + H+	SXIM_08910
24.2	3.1.1.31	6-phospho-D-glucono-1,5-lactone + H2O = 6-phospho-D-gluconate	SXIM_08930
25	1.1.1.44	6-phospho-D-gluconate + NADP+ = D-ribulose 5-phosphate + CO2 + NADPH + H+	SXIM_51170
26	5.1.3.1	D-ribulose 5-phosphate = D-xylulose 5-phosphate	SXIM_03240
27	5.3.1.6	D-ribose 5-phosphate = D-ribulose 5-phosphate	SXIM_40190
28	2.2.1.1	D-ribose 5-phosphate + D-xylulose 5-phosphate = sedoheptulose 7-phosphate + D-glyceraldehyde 3-phosphate	SXIM_40230
29	2.2.1.2	sedoheptulose 7-phosphate + D-glyceraldehyde 3-phosphate = D-erythrose 4-phosphate + D-fructose 6-phosphate	SXIM_08900
30	2.2.1.1	D-erythrose 4-phosphate + D-xylulose 5-phosphate = D-fructofuranose 6-phosphate + D-glyceraldehyde 3-phosphate	SXIM_40230
Glyoxylate shunt
31	2.3.3.9	isocitrate = succinate + glyoxylate	SXIM_47170
32	4.1.3.1	acetyl-CoA + H2O + glyoxylate = (S)-malate + CoA	SXIM_51230
Amino acid metabolism
33	1.1.1.95	3-phospho-D-glycerate + NAD+ = 3-phosphonooxypyruvate + NADH + H+	SXIM_49250
34	2.6.1.52	3-phosphonooxypyruvate + L-glutamate = O-phospho-L-serine + 2-oxoglutarate	SXIM_32410
35	3.1.3.3	O-phospho-L(or D)-serine + H2O = L(or D)-serine + phosphate	SXIM_07980
36	4.3.1.17	L-serine = pyruvate + ammonia (overall reaction)	SXIM_42960
37	2.1.2.1	tetrahydrofolate + L-serine = 5,10-methylenetetrahydrofolate + glycine + H2O	SXIM_50170
38	4.1.2.5	L-threonine = glycine + acetaldehyde	SXIM_51700
39	4.2.3.1	O-phospho-L-homoserine + H2O = L-threonine + phosphate	SXIM_54000
40	2.7.1.39	ATP + L-homoserine = ADP + O-phospho-L-homoserine	SXIM_41270
41	4.4.1.1	H2O + L-Cysteine <=> NH3 + Pyruvate + H2S	SXIM_26380, SXIM_35460
42	4.4.1.1	H2O + Cystathionine <=> NH3 + L-Cysteine + 2-Oxobutyrate	SXIM_26380, SXIM_35460
43	4.2.1.22	L-Serine + Homocysteine <=> H2O + Cystathionine	SXIM_18650
44	2.1.1.13	5-methyltetrahydrofolate + L-homocysteine = tetrahydrofolate + L-methionine	SXIM_04860
45	2.5.1.6	ATP + L-methionine + H2O = phosphate + diphosphate + S-adenosyl-L-methionine	SXIM_03320
46	1.1.1.3	L-aspartate 4-semialdehyde + NAD(P)H + H+ = L-homoserine + NAD(P)+	SXIM_41250
47	1.2.1.11	L-4-aspartyl phosphate + NADPH + H+ = L-aspartate 4-semialdehyde + phosphate + NADP+	SXIM_07430
48	2.7.2.4	ATP + L-aspartate = ADP + 4-phospho-L-aspartate	SXIM_24950
49	1.4.3.16	H2O + O2 + L-Aspartate = NH3 + H2O2 + Oxaloacetate	SXIM_22830
50	2.6.1.2	L-alanine + 2-oxoglutarate = pyruvate + L-glutamate	SXIM_36210
51	1.4.1.1	L-alanine + H2O + NAD+ = pyruvate + NH3 + NADH + H+	SXIM_07630
Nonmevalonate pathway
52	2.2.1.7	pyruvate + D-glyceraldehyde 3-phosphate = 1-deoxy-D-xylulose 5-phosphate + CO2	SXIM_46470
53	1.1.1.267	1-deoxy-D-xylulose 5-phosphate + NADPH + H+ = 2-C-methyl-D-erythritol 4-phosphate + NADP+	SXIM_44580
54	2.7.7.60	CTP + 2-C-methyl-D-erythritol 4-phosphate = diphosphate + 4-(cytidine 5'-diphospho)-2-C-methyl-D-erythritol	SXIM_31280
55	2.7.1.148	ATP + 4-(cytidine 5'-diphospho)-2-C-methyl-D-erythritol = ADP + 2-phospho-4-(cytidine 5'-diphospho)-2-C-methyl-D-erythritol	SXIM_19440
56	4.6.1.12	2-phospho-4-(cytidine 5'-diphospho)-2-C-methyl-D-erythritol = 2-C-methyl-D-erythritol 2,4-cyclodiphosphate + CMP	SXIM_31290
57	1.17.7.1	2-C-methyl-D-erythritol 2,4-cyclodiphosphate + 2 reduced ferredoxin = (E)-4-hydroxy-3-methylbut-2-en-1-yl diphosphate + H2O + 2 oxidized ferredoxin	SXIM_44600
58	1.17.1.2	(E)-4-hydroxy-3-methylbut-2-en-1-yl diphosphate + NAD(P)H + H+ = dimethylallyl diphosphate + NAD(P)+ + H2O	SXIM_36680
59	5.3.3.2	dimethylallyl diphosphate = isopentenyl diphosphate	SXIM_50360
60	2.5.1.1	dimethylallyl diphosphate + isopentenyl diphosphate = diphosphate + geranyl diphosphate	SXIM_50490
Shikimate biosynthesis
61	2.5.1.54	phosphoenolpyruvate + D-erythrose 4-phosphate + H2O = 3-deoxy-D-arabino-hept-2-ulosonate 7-phosphate + phosphate	SXIM_10570
62	4.2.3.4	3-deoxy-D-arabino-hept-2-ulosonate 7-phosphate = 3-dehydroquinate + phosphate	SXIM_03500
63	4.2.1.10	3-dehydroquinate = 3-dehydroshikimate + H2O	SXIM_29530
64	1.1.1.25	3-dehydroshikimate + NADPH + H+ = shikimate + NADP+	SXIM_03530
65	2.7.1.71	ATP + shikimate = ADP + 3-phosphoshikimate	SXIM_03510
66	2.5.1.19	phosphoenolpyruvate + 3-phosphoshikimate = phosphate + 5-O-(1-carboxyvinyl)-3-phosphoshikimate	SXIM_38150
67	4.2.3.5	5-O-(1-carboxyvinyl)-3-phosphoshikimate = chorismate + phosphate	SXIM_03520
GTP synthesis
68	2.4.2.8	IMP + diphosphate = hypoxanthine + 5-phospho-alpha-D-ribose 1-diphosphate	SXIM_23070
69	1.1.1.205	IMP + NAD+ + H2O = XMP + NADH + H+	SXIM_33280
70	6.3.5.2	ATP + XMP + L-glutamine + H2O = AMP + diphosphate + GMP + L-glutamate (overall reaction)	SXIM_33400
71	2.7.4.8	ATP + GMP = ADP + GDP	SXIM_03350
72	2.4.2.1	inosine + phosphate = hypoxanthine + alpha-D-ribose-1-phosphate	SXIM_35170
73	3.5.4.4	Adenosine + H2O -> inosine + NH3	SXIM_34920
74	3.3.1.1	S-adenosyl-L-homocysteine + H2O = L-homocysteine + adenosine	SXIM_18110
75	2.7.4.6	GTP + nucleoside diphosphate = GDP + nucleoside triphosphate	SXIM_15480
76	2.7.6.1	alpha-D-ribose-1-phosphate = D-ribose-5-phosphate	SXIM_19120
77	2.7.6.1	ATP + D-ribose 5-phosphate = AMP + 5-phospho-alpha-D-ribose 1-diphosphate	SXIM_19120
One carbon pool
78	3.5.4.16	GTP + H2O = formate + 7,8-dihydroneopterin 3'-triphosphate
79	3.6.1.19	7,8-Dihydroneopterin 3'-triphosphate + H2O <=> Dihydroneopterin phosphate + Diphosphate	SXIM_39120
80	3.6.1.19	Dihydroneopterin phosphate + H2O = 2-Amino-4-hydroxy-6-(D-erythro-1,2,3-trihydroxypropyl)-7,8-dihydropteridine + Orthophosphate	SXIM_39120
81	4.1.2.25	2-amino-4-hydroxy-6-(D-erythro-1,2,3-trihydroxypropyl)-7,8-dihydropteridine = 2-amino-4-hydroxy-6-hydroxymethyl-7,8-dihydropteridine + glycolaldehyde	SXIM_22950
82	1.2.1.3	glycolaldehyde + NAD + H2O = acetate + NADH + 2H+	SXIM_44450
83	2.6.1.85	chorismate + L-glutamine = 4-amino-4-deoxychorismate + L-glutamate	SXIM_26990
84	4.1.3.38	4-amino-4-deoxychorismate = 4-aminobenzoate + pyruvate	SXIM_03920
85	2.5.1.15	2-Amino-4-hydroxy-6-hydroxymethyl-7,8-dihydropteridine + 4-Aminobenzoate <=> Dihydropteroate + H2O	SXIM_37240
86	6.3.2.17	ATP + Dihydropteroate + L-Glutamate <=> ADP + Orthophosphate + Dihydrofolate	SXIM_15500
87	1.5.1.3	Dihydrofolate + NADH + H+ <=> Tetrahydrofolate + NAD+	SXIM_43280
88	2.1.2.1	tetrahydrofolate + L-serine = 5,10-methylenetetrahydrofolate + glycine + H2O	SXIM_50170
89	1.5.1.20	5,10-methylenetetrahydrofolate + NAD(P)H + H+ = 5-methyltetrahydrofolate + NAD(P)+	SXIM_10430
Ubiquinone biosynthesis
90	2.5.1.39	a polyprenyl diphosphate + 4-hydroxybenzoate = diphosphate + a 4-hydroxy-3-polyprenylbenzoate	SXIM_13790, SXIM_25240, SXIM_30130
91	4.1.1.98	a 4-hydroxy-3-polyprenylbenzoate + H+ = a 2-polyprenylphenol + CO2	SXIM_22230, SXIM_22230
92	1.14.13.-	2-Polyprenylphenol + Oxygen + NADPH = 2-Polyprenyl-6-hydroxyphenol + NADP+ + H2O	SXIM_51350, SXIM_36060
93	2.1.1.222	2-Polyprenyl-6-hydroxyphenol + S-Adenosyl-L-methionine = 2-Polyprenyl-6-methoxyphenol + S-Adenosyl-L-homocysteine	SXIM_05410
94	1.14.13.-	2-Polyprenyl-6-methoxyphenol + Oxygen = 2-Polyprenyl-6-methoxy-1,4-benzoquinone + H2O	SXIM_51350, SXIM_36060
95	2.1.1.201	2-Polyprenyl-6-methoxy-1,4-benzoquinone + S-Adenosyl-L-methionine = 2-Polyprenyl-3-methyl-6-methoxy-1,4-benzoquinone + S-Adenosyl-L-homocysteine	SXIM_13800, SXIM_48400, SXIM_22090
96	1.14.13.-	2-Octaprenyl-3-methyl-6-methoxy-1,4-benzoquinone + Oxygen + NADPH + H+ = 2-Octaprenyl-3-methyl-5-hydroxy-6-methoxy-1,4-benzoquinone + NADP+ + H2O	SXIM_51350, SXIM_36060
97	2.1.1.64	2-Polyprenyl-3-methyl-5-hydroxy-6-methoxy-1,4-benzoquinone + S-Adenosyl-L-methionine = Ubiquinone + S-Adenosyl-L-homocysteine	SXIM_05410
Xiamenmycin biosynthesis
98	Xim C	chorismatee = anthranilate (4-HB) + pyruvate	SXIM_02470
99	Xim B	octaprenyl diphosphate (GPP) + 4-HB = G-4HB + PP	SXIM_02460
100	Xim D and E	G-4HB + NADPH + H+ + oxygen = xiaB + NADP + H2O	SXIM_02430, SXIM_02450
101	Xim A	xiaB + Thr + ATP = xia A + AMP + PP	SXIM_02480
Aminosugar metabolism
102	2.7.1.4	ATP + D-Fructose <=> ADP + D-fructose-6-phosphate	SXIM_50080
103	2.6.1.16	L-Glutamine + D-fructose-6-phosphate <=> L-Glutamate + D-Glucosamine phosphate	SXIM_38030
104	3.5.1.25	H2O + N-Acetyl-D-glucosamine 6-phosphate <=> Acetate + D-Glucosamine phosphate	SXIM_42430

## Sheet: Metabolites Abbreviation
No.	Metabolite	Abbreviation
1	2-Phosphoglycerate	2-PG
2	3-phosphoglycerate	3-PG
3	3-Phosphoserine	3Pser
4	4-Hydroxybenzoic acid	4HB
5	4-Aminobenzoate	ABEE
6	Acetyl-CoA	Ac-CoA
7	4-Amino-4-deoxychorismate	AD-Chr
8	Alpha-Ketoglutaratee/2-oxoglutarate	a-KG
9	Alanine	Ala
10	L-aspartate	Asp
11	L-aspartate 4-phosphate	Asp-4P
12	L-aspartate-semialdehyde	Asp-SA
13	Cis-aconitate	Cis-acon
14	Citrate	Cit
15	Coenzyme A	CoA
16	Cystathionine	Cystathionine
17	Dihydroxyacetone phosphate/glycerone phosphate	DHAP
18	Dihydrofolate	DHF
19	2-Amino-4-hydroxy-6-(D-erythro-1,2,3-trihydroxypropyl)-7,8-dihydropteridine	DHN
20	Dihydroneopterin phoshpate	DHN-1P
21	7,8-Dihydroneopterin 3'-triphosphate	DHN-3P
22	2-Amino-4-hydroxy-6-hydroxymethyl-7,8-dihydropteridine	DHN-CH2OH
23	3-Dehydroquinate	DHQ
24	3-Dehydroshikimate	DHS
25	Dimethylallyl diphosphate	DMAPP
26	1-Deoxy-D-xylulose 5-phosphate	DXP
27	Erythrose-4-phosphate	E-4-P
28	Fructose 6-phosphate	F-6-P
29	Fructose 1,6-biphosphate	FBP
30	Fumarate	Fum
31	3-Polyprenyl-4-hydroxybenzoic acid	G-4HB
32	Glucose 6-phosphate	G-6-P
33	Glycolaldehyde	GA
34	Glutamine	Gln
35	D-Glucosamine phosphate	GlcN-6P
36	N-Acetyl-D-glucosamine 6-phosphate	GlcNAc-6P
37	Glutamate	Glu
38	Glycine	Gly
39	Guanosine monophosphate	GMP
40	Geranyl pyrophosphate	GPP
41	Guanosine triphosphate	GTP
42	L-homocysteine	Hcys
43	L-homoserine	HSER
44	Hypoxanthine	hypoxanthine
45	Isocitrate	Icit
46	Inosine monophosphate	IMP
47	Isopentenyl diphosphate	IPP
48	Malate	Mal
49	2-C-methyl-D-erythritol 2,4-cyclodiphosphate	ME-CPP
50	2-C-methyl-D-erythritol 4-phosphate	MEP
51	L-methionine	Met
52	5,10-Methylenetetrahydrofolate	Methylene-THF
53	5-Methyltetrahydrofolate	M-THF
54	Oxaloacetate	OAA
55	Phosphoenolpyruvate	PEP
56	3-Polyprenyl-4-hydroxybenzoate	PHB
57	3-phosphohydroxypyruvate	PHP
58	2-Polyprenyl-6-hydroxyphenol	PPHP
59	2-Polyprenyl-6-methoxy-1,4-benzoquinone	PPMHB
60	2-Polyprenyl-3-methyl-5-hydroxy-6-methoxy-1,4-benzoquinone	PPMHMHB
61	2-Polyprenyl-3-methyl-6-methoxy-1,4-benzoquinone	PPMMHB
62	2-Polyprenyl-6-methoxyphenol	PPMP
63	2-Polyprenyl-phenol	PPP
64	5-Phospho-alpha-D-ribose 1-diphosphate	PRPP
65	O-phospho-L-homoserine	PSER
66	Pyruvate	Pyr
67	Alpha-D-ribose-1-phosphate	R-1-P
68	Ribose 5-phosphate	R-5-P
69	Ribulose 5-phosphate	Ru-5-P
70	Sedoheptolose-7-phosphate	S-7-P
71	S-Adenosyl-L-homocystein	SAH
72	S-Adenosyl-L-methionine	SAM
73	Serine	Ser
74	Shikimate 3-phosphate	shikimate-3P
75	Succinate	Succ
76	Succinyl-CoA	Succ-CoA
77	Tetrahydrofolate	THF
78	L-threonine	Thr
79	Glyceraldehyde 3-phosphate	TP
80	Xanthosine 5'-phosphate	XMP
81	Xylulose 5-phosphate	Xu-5-P

## Sheet: pathway in common
		Number of reactions				Ratio of annotated enzyme
No.	Pathway name	Total number	S. xiamenesis	S. albus	S. coelicolor	S. xiamenesis	S. albus	S. coelicolor
1	Purine metabolism	146	63	64	73	43.1507	43.8356	50
2	Pyrimidine metabolism	111	40	43	41	36.036	38.7387	36.9369
3	Fatty acid biosynthesis	53	32	25	32	60.3774	47.1698	60.3774
4	Valine, leucine and isoleucine degradation	41	27	30	27	65.8537	73.1707	65.8537
5	Porphyrin and chlorophyll metabolism	111	26	41	48	23.4234	36.9369	43.2432
6	Pyruvate metabolism	72	25	21	21	34.7222	29.1667	29.1667
7	Pentose phosphate pathway	39	25	21	23	64.1026	53.8462	58.9744
8	Fatty acid metabolism	47	24	24	24	51.0638	51.0638	51.0638
9	Glycine, serine and threonine metabolism	69	21	23	25	30.4348	33.3333	36.2319
10	Valine, leucine and isoleucine biosynthesis	29	21	21	18	72.4138	72.4138	62.069
11	Arginine and proline metabolism	61	20	18	20	32.7869	29.5082	32.7869
12	Glycolysis / Gluconeogenesis	47	20	23	23	42.5532	48.9362	48.9362
13	Phenylalanine, tyrosine and tryptophan biosynthesis	37	20	19	22	54.0541	51.3514	59.4595
14	Urea cycle and metabolism of amino groups	52	19	18	18	36.5385	34.6154	34.6154
15	Carbon fixation in photosynthetic organisms	29	19	18	19	65.5172	62.069	65.5172
16	Fatty acid elongation in mitochondria	25	18	18	18	72	72	72
17	Fructose and mannose metabolism	67	17	13	15	25.3731	19.403	22.3881
18	Histidine metabolism	49	16	16	16	32.6531	32.6531	32.6531
19	Citrate cycle (TCA cycle)	28	16	14	19	57.1429	50	67.8571
20	Lipopolysaccharide biosynthesis	21	16	16	3	76.1905	76.1905	14.2857
21	Butanoate metabolism	53	15	17	18	28.3019	32.0755	33.9623
22	Glutamate metabolism	28	15	18	18	53.5714	64.2857	64.2857
23	Glyoxylate and dicarboxylate metabolism	62	14	17	19	22.5806	27.4194	30.6452
24	Propanoate metabolism	56	14	14	11	25	25	19.6429
25	One carbon pool by folate	30	14	14	13	46.6667	46.6667	43.3333
26	Biosynthesis of steroids	78	13	13	13	16.6667	16.6667	16.6667
27	Nicotinate and nicotinamide metabolism	55	13	13	15	23.6364	23.6364	27.2727
28	Pantothenate and CoA biosynthesis	29	13	13	14	44.8276	44.8276	48.2759
29	Peptidoglycan biosynthesis	27	13	13	13	48.1481	48.1481	48.1481
30	Starch and sucrose metabolism	78	12	12	15	15.3846	15.3846	19.2308
31	Aminosugars metabolism	48	12	13	13	25	27.0833	27.0833
32	Folate biosynthesis	39	12	14	15	30.7692	35.8974	38.4615
33	Nitrogen metabolism	69	11	10	13	15.942	14.4928	18.8406
34	Lysine biosynthesis	38	11	11	13	28.9474	28.9474	34.2105
35	Alanine and aspartate metabolism	37	11	12	13	29.7297	32.4324	35.1351
36	Riboflavin metabolism	16	11	11	11	68.75	68.75	68.75
37	Reductive carboxylate cycle (CO2 fixation)	14	11	10	10	78.5714	71.4286	71.4286
38	Pentose and glucuronate interconversions	62	10	12	8	16.129	19.3548	12.9032
39	Galactose metabolism	51	10	9	13	19.6078	17.6471	25.4902
40	Methionine metabolism	41	10	15	15	24.3902	36.5854	36.5854
41	Ubiquinone biosynthesis	30	9	5	8	30	16.6667	26.6667
42	Nucleotide sugars metabolism	40	8	8	5	20	20	12.5
43	Vitamin B6 metabolism	40	8	7	7	20	17.5	17.5
44	Inositol metabolism	9	8	7	8	88.8889	77.7778	88.8889
45	Tyrosine metabolism	105	7	6	5	6.66667	5.71429	4.7619
46	Glutathione metabolism	53	7	6	6	13.2075	11.3208	11.3208
47	Tryptophan metabolism	87	6	5	5	6.89655	5.74713	5.74713
48	Glycerophospholipid metabolism	69	6	5	6	8.69565	7.24638	8.69565
49	Glycerolipid metabolism	42	6	4	5	14.2857	9.52381	11.9048
50	Inositol phosphate metabolism	38	6	6	6	15.7895	15.7895	15.7895
51	Terpenoid biosynthesis	30	6	4	6	20	13.3333	20
52	Thiamine metabolism	23	6	6	6	26.087	26.087	26.087
53	Streptomycin biosynthesis	18	6	7	6	33.3333	38.8889	33.3333
54	Ascorbate and aldarate metabolism	55	5	5	6	9.09091	9.09091	10.9091
55	Methane metabolism	37	5	5	5	13.5135	13.5135	13.5135
56	Sulfur metabolism	30	5	6	6	16.6667	20	20
57	D-Glutamine and D-glutamate metabolism	11	5	6	6	45.4545	54.5455	54.5455
58	Benzoate degradation via CoA ligation	57	4	3	3	7.01754	5.26316	5.26316
59	beta-Alanine metabolism	34	4	5	5	11.7647	14.7059	14.7059
60	Polyketide sugar unit biosynthesis	24	4	4	2	16.6667	16.6667	8.33333
61	Benzoate degradation via hydroxylation	65	3	1	6	4.61538	1.53846	9.23077
62	Lysine degradation	55	3	6	6	5.45455	10.9091	10.9091
63	Phenylalanine metabolism	51	3	3	4	5.88235	5.88235	7.84314
64	1- and 2-Methylnaphthalene degradation	41	3	0	4	7.31707	0	9.7561
65	Cysteine metabolism	28	3	2	1	10.7143	7.14286	3.57143
66	Phosphatidylinositol signaling system	28	3	3	3	10.7143	10.7143	10.7143
67	Cyanoamino acid metabolism	24	3	4	4	12.5	16.6667	16.6667
68	Taurine and hypotaurine metabolism	18	3	4	3	16.6667	22.2222	16.6667
69	Biotin metabolism	10	3	2	4	30	20	40
70	Synthesis and degradation of ketone bodies	6	3	3	4	50	50	66.6667
71	Naphthalene and anthracene degradation	62	2	0	2	3.22581	0	3.22581
72	Styrene degradation	25	2	0	1	8	0	4
73	Atrazine degradation	23	2	2	2	8.69565	8.69565	8.69565
74	D-Alanine metabolism	6	2	2	2	33.3333	33.3333	33.3333
75	Alkaloid biosynthesis I	52	1	1	1	1.92308	1.92308	1.92308
76	Fluorene degradation	41	1	0	2	2.43902	0	4.87805
77	Novobiocin biosynthesis	35	1	1	1	2.85714	2.85714	2.85714
78	Aminoacyl-tRNA biosynthesis	30	1	1	1	3.33333	3.33333	3.33333
79	Caprolactam degradation	22	1	1	1	4.54545	4.54545	4.54545
80	Biosynthesis of vancomycin group antibiotics	13	1	1	1	7.69231	7.69231	7.69231
81	Benzoxazinone biosynthesis	8	1	1	1	12.5	12.5	12.5
82	Biosynthesis of siderophore group nonribosomal peptides	5	1	0	2	20	0	40
