# Supplementary material for: Deciphering the streamlined genome of Streptomyces xiamenensis 318 as the producer of the anti-fibrotic drug candidate xiamenmycin
Source: Sci Rep. 2016 Jan 8;6:18977. doi: 10.1038/srep18977 (PMC4705527; doi:10.1038/srep18977)
Supplement: Supplementary Table S13 [file srep18977-s9.xls]

## Sheet: summary
Supplementary Table S13, List of gene clusters from the genomes of 18 Streptomyces species used in pan-genome and core genome analysis
#streptomyces	CDS Number	Accesss Number
Streptomyces albus J1074	5832	NC_020990
Streptomyces avermitilis MA-4680	7676	NC_003155
Streptomyces bingchenggensis BCW-1	10022	NC_016582
Streptomyces cattleya NRRL 8057	7569	NC_016111
Streptomyces coelicolor A(32)	8154	NC_003888
Streptomyces collinus Tu 365	7113	NC_021985
Streptomyces davawensis JCM 4913	8616	NC_020504
Streptomyces fulvissimus DSM 40593	6925	NC_021177
Streptomyces griseus NBRC 13350	7136	NC_010572
Streptomyces hygroscopicus jinggangensis 5008	9108	NC_017765
Streptomyces sp. PAMC26508	7073	NC_021055
Streptomyces pratensis ATCC 33331	6572	NC_016114
Streptomyces rapamycinicus NRRL 5491	10002	NC_022785
Streptomyces scabiei 87.22	8746	NC_013929
Streptomyces sp. SirexAA-E	6357	NC_015953
Streptomyces venezuelae ATCC 10712	7453	NC_018750
Streptomyces violaceusniger Tu 4113	8985	NC_015957
Streptomyces xiamenensis	5491	CP009922

## Sheet: 17 streptomyces
List of gene clusters from the genomes of 17 Streptomyces species
#blastp and OrthoMCL cutoff: evalue 1e-10; identity 0.5; coverage 0.5; score 40; mcl inflation 1.5
	Streptomyces albus J1074	Streptomyces avermitilis MA-4680	Streptomyces bingchenggensis BCW-1	Streptomyces cattleya NRRL 8057	Streptomyces coelicolor A(32)	Streptomyces collinus Tu 365	Streptomyces davawensis JCM 4913	Streptomyces fulvissimus DSM 40593	Streptomyces griseus NBRC 13350	Streptomyces hygroscopicus jinggangensis 5008	Streptomyces sp. PAMC26508	Streptomyces pratensis ATCC 33331	Streptomyces rapamycinicus NRRL 5491	Streptomyces scabiei 87.22	Streptomyces sp. SirexAA-E	Streptomyces venezuelae ATCC 10712	Streptomyces violaceusniger Tu 4113
1	AGI92157.1,AGI92158.1,AGI92160.1,AGI92161.1,AGI92164.1,AGI92159.1	BAC68125.1,BAC68126.1,BAC68128.1,BAC68129.1,BAC68648.1,BAC68649.1,BAC68652.1,BAC69262.1,BAC70079.1,BAC70603.1,BAC70604.1,BAC70606.1,BAC70607.1,BAC70608.1,BAC70609.1,BAC70610.1,BAC68127.1,BAC68653.1	ADI04663.1,ADI11520.1,ADI03793.1,ADI03771.1,ADI03772.1,ADI03777.1,ADI03847.1,ADI03854.1,ADI04503.1,ADI04665.1,ADI05097.1,ADI05103.1,ADI05104.1,ADI05106.1,ADI11535.1,ADI03272.1,ADI03776.1,ADI03794.1,ADI03828.1,ADI03829.1,ADI03850.1,ADI03910.1,ADI04502.1,ADI04504.1,ADI04505.1,ADI04506.1,ADI04507.1,ADI04508.1,ADI04661.1,ADI04662.1,ADI05100.1,ADI05102.1,ADI05105.1,ADI06300.1,ADI11518.1,ADI11519.1,ADI…	AEW95942.1,AEW99622.1,AEW92515.1,AEW92516.1,AEW92518.1,AEW95639.1,AEW98438.1,AEW98446.1,AEW99623.1,AEW99624.1,AEW99638.1,AEW92519.1,AEW95943.1,AEW98134.1,AEW98436.1	CAC22144.1,CAC22145.1,CAD55506.1	AGS67758.1,AGS70773.1,AGS67166.1,AGS73528.1,AGS70772.1	CCK26865.1,CCK26866.1	AGK79556.1,AGK79555.1,AGK79554.1	BAG22902.1,BAG22904.1,BAG22905.1,BAG22906.1,BAG22907.1,BAG23009.1,BAG23010.1,BAG23011.1,BAG23012.1,BAG22912.1,BAG23008.1,BAG22903.1,BAG23199.1,BAG23200.1,BAG23201.1,BAG23202.1	AEY87182.1,AEY87183.1,AEY87202.1,AEY87203.1,AEY87204.1,AEY87201.1	AGJ58296.1,AGJ58292.1,AGJ58293.1,AGJ58295.1,AGJ58297.1,AGJ58298.1	ADW02436.1,ADW02435.1,ADW02437.1,ADW02439.1,ADW02440.1,ADW02434.1	AGP52923.1,AGP53552.1,AGP53555.1,AGP55846.1,AGP59289.1,AGP59294.1,AGP60638.1,AGP60641.1,AGP53559.1,AGP59295.1,AGP59480.1,AGP59292.1,AGP60416.1,AGP52744.1,AGP55850.1,AGP61372.1,AGP55849.1,AGP59287.1,AGP59288.1,AGP59291.1,AGP59297.1,AGP59476.1,AGP59482.1,AGP60143.1,AGP61176.1,AGP61178.1,AGP61184.1,AGP52567.1,AGP55845.1,AGP60460.1,AGP51710.1,AGP51711.1,AGP52554.1,AGP52556.1,AGP52558.1,AGP52560.1,AGP…	CBG74925.1,CBG74926.1,CBG75339.1,CBG75340.1,CBG75341.1,CBG75342.1,CBG75343.1,CBG75338.1	AEN13027.1,AEN13367.1,AEN13368.1,AEN13370.1,AEN13371.1,AEN13372.1,AEN13373.1	CCA53773.1,CCA53772.1	AEM85969.1,AEM83625.1,AEM84315.1,AEM85970.1,AEM86155.1,AEM83630.1,AEM83457.1,AEM83458.1,AEM83459.1,AEM83460.1,AEM83461.1,AEM83617.1,AEM83618.1,AEM83619.1,AEM83620.1,AEM83621.1,AEM83629.1,AEM83631.1,AEM83811.1,AEM83812.1,AEM83813.1,AEM83814.1,AEM83815.1,AEM83816.1,AEM83817.1,AEM83818.1,AEM83819.1,AEM84316.1,AEM84915.1,AEM84917.1,AEM84918.1,AEM84951.1,AEM84952.1,AEM84953.1,AEM85375.1,AEM85377.1,AEM…
2	AGI86730.1	BAC68496.1,BAC68634.1,BAC69101.1,BAC71863.1,BAC75035.1,BAC75189.1,BAC67821.1,BAC68296.1	ADI08766.1,ADI11553.1,ADI11903.1,ADI12157.1,ADI08611.1,ADI12061.1,ADI12249.1,ADI11893.1,ADI04111.1,ADI07058.1,ADI11782.1	AEW92493.1,AEW99189.1	CAB92197.1,CAB61537.1,CAB61193.1,CAB56724.1	AGS70504.1,AGS72443.1,AGS73099.1,AGS67528.1,AGS67637.1,AGS71787.1,AGS73319.1,AGS67415.1	CCK25439.1,CCK25674.1,CCK32718.1,CCK25254.1,CCK26692.1,CCK31738.1	AGK81720.1	BAG17360.1	AEY87352.1,AEY93362.1,AEY87166.1,AEY92338.1,AEY93469.1,AEY87660.1,AEY85945.1,AEY91663.1	AGJ53217.1,AGJ53232.1	ADW07257.1,ADW07242.1	AGP60300.1,AGP52628.1,AGP52793.1,AGP56293.1,AGP60468.1,AGP56427.1,AGP59363.1,AGP55075.1,AGP60291.1,AGP58384.1	CBG69017.1,CBG67902.1,CBG68008.1,CBG68069.1,CBG67962.1,CBG74872.1,CBG71515.1,CBG67791.1,CBG71409.1,CBG68776.1	AEN08346.1	CCA54813.1,CCA60052.1	AEM83097.1,AEM85077.1,AEM80256.1,AEM83586.1,AEM83734.1,AEM80133.1,AEM85085.1,AEM81325.1,AEM84904.1
3	AGI86748.1,AGI86805.1,AGI89922.1,AGI91071.1	BAC69559.1,BAC72530.1,BAC73780.1,BAC68814.1	ADI05859.1,ADI10951.1	AEW93630.1,AEW95825.1,AEW97276.1	CAA22356.1,CAB39858.1,CAB75309.1,CAB77294.1,CAB92875.1	AGS71092.1,AGS72831.1,AGS67662.1,AGS69057.1	CCK26258.1,CCK28266.1,CCK29951.1,CCK30682.1,CCK32695.1	AGK76673.1,AGK77871.1,AGK81253.1	BAG21045.1,BAG17954.1,BAG22201.1	AEY88886.1,AEY92774.1,AEY89493.1,AEY90946.1,AEY87378.1	AGJ54490.1,AGJ55573.1,AGJ58424.1	ADW02316.1,ADW05038.1,ADW06088.1	AGP60050.1,AGP54145.1,AGP58541.1	CBG68826.1,CBG70909.1,CBG72918.1,CBG73749.1,CBG67982.1	AEN09478.1,AEN10588.1,AEN13522.1	CCA55078.1,CCA56398.1,CCA59643.1	AEM82309.1,AEM85260.1,AEM86581.1
4	AGI87019.1,AGI87246.1,AGI91047.1	BAC73759.1,BAC74248.1	ADI09202.1,ADI10931.1,ADI11373.1,ADI12192.1	AEW92600.1,AEW92614.1,AEW93651.1,AEW98091.1,AEW99442.1	CAB39882.1,CAB94657.1	AGS67307.1,AGS69078.1,AGS73350.1,AGS73388.1	CCK25380.1,CCK25697.1,CCK30659.1,CCK31180.1	AGK75048.1,AGK76692.1	BAG17145.1,BAG22182.1	AEY85934.1,AEY86794.1,AEY88907.1,AEY90578.1,AEY93420.1	AGJ54510.1,AGJ59227.1	ADW01683.1,ADW06069.1	AGP52872.1,AGP57783.1,AGP58523.1,AGP58907.1	CBG73729.1,CBG74203.1	AEN08259.1,AEN09497.1,AEN12909.1,AEN14227.1	CCA54663.1,CCA55099.1	AEM83505.1,AEM86216.1,AEM86600.1,AEM87291.1
5	AGI87780.1	BAC73381.1,BAC70506.1,BAC68747.1,BAC70505.1,BAC73342.1	ADI06791.1,ADI06792.1,ADI06793.1,ADI08092.1	AEW96617.1	CAB69762.1,CAB76000.1,CAB76001.1	AGS69370.1,AGS67630.1,AGS70330.1,AGS71913.1,AGS71914.1	CCK30229.1,CCK27334.1,CCK27335.1,CCK29247.1	AGK78980.1,AGK80134.1	BAG18924.1,BAG20877.1	AEY89224.1,AEY87335.1,AEY91794.1,AEY91796.1	AGJ56432.1,AGJ57379.1,AGJ57845.1,AGJ58857.1	ADW02899.1,ADW03324.1,ADW04236.1	AGP54878.1,AGP54879.1,AGP54880.1,AGP57017.1	CBG75727.1,CBG67952.1,CBG69893.1,CBG69894.1	AEN12466.1	CCA58395.1	AEM81513.1,AEM81514.1,AEM81515.1,AEM88078.1
6	AGI87667.1,AGI90359.1	BAC70014.1,BAC70414.1,BAC71042.1	ADI06648.1,ADI07721.1	AEW92434.1,AEW96180.1,AEW96726.1	CAA19983.1,CAC37885.1,CAD30916.1	AGS72006.1,AGS72380.1,AGS69518.1,AGS71434.1	CCK26515.1,CCK26845.1,CCK27240.1,CCK27850.1	AGK78912.1,AGK80320.1,AGK79626.1	BAG20110.1,BAG18773.1,BAG19445.1	AEY91307.1,AEY91913.1	AGJ53797.1,AGJ57512.1,AGJ56914.1	ADW03200.1,ADW06731.1,ADW03759.1	AGP54787.1,AGP61192.1	CBG74862.1,CBG69782.1,CBG70551.1	AEN14124.1,AEN12026.1,AEN12583.1	CCA57884.1,CCA58508.1,CCA59277.1	AEM81623.1,AEM87836.1
7			ADI04076.1,ADI09920.1,ADI04249.1,ADI12430.1,ADI03745.1	AEW95035.1,AEW95038.1,AEW95036.1	CAB38517.1,CAD55498.1,CAB38518.1	AGS67141.1,AGS73553.1	CCK30251.1,CCK32384.1		BAG20094.1,BAG17729.1,BAG20095.1	AEY86670.1,AEY91195.1	AGJ57977.1,AGJ57978.1	ADW02776.1,ADW02777.1	AGP57013.1,AGP53568.1,AGP53429.1,AGP53430.1,AGP53431.1,AGP53432.1,AGP53565.1,AGP53566.1,AGP53567.1,AGP53570.1,AGP53569.1,AGP57009.1,AGP57008.1	CBG67541.1	AEN12880.1,AEN12881.1	CCA59550.1	AEM82824.1,AEM82825.1,AEM88082.1,AEM88085.1,AEM88086.1
8	AGI88869.1,AGI91179.1,AGI86463.1	BAC71867.1,BAC72158.1,BAC74765.1	ADI10047.1,ADI10748.1	AEW97178.1,AEW99402.1,AEW95661.1	CAB53334.1,CAA16457.1,CAB76979.1,CAB82053.1	AGS73093.1,AGS73094.1	CCK32740.1	AGK76551.1,AGK78060.1,AGK78318.1	BAG22325.1,BAG20340.1	AEY90582.1,AEY85758.1	AGJ54364.1,AGJ55913.1	ADW06210.1,ADW04718.1	AGP55265.1,AGP55345.1,AGP57667.1,AGP59134.1	CBG67937.1,CBG71414.1,CBG75698.1	AEN09362.1,AEN11027.1,AEN11044.1	CCA54949.1,CCA56751.1,CCA53749.1	AEM87412.1,AEM87640.1,AEM88260.1
9	AGI86791.1	BAC69827.1	ADI03757.1,ADI06120.1,ADI04113.1		CAA19630.1,CAB94634.1,CAB94635.1		CCK26909.1,CCK24936.1,CCK24980.1,CCK26238.1,CCK26910.1,CCK24981.1,CCK26237.1,CCK26589.1	AGK81265.1,AGK75212.1,AGK75213.1,AGK76954.1	BAG17942.1,BAG17197.1,BAG21918.1,BAG17198.1	AEY86003.1,AEY86004.1,AEY92470.1	AGJ58442.1,AGJ52858.1,AGJ52859.1	ADW02300.1,ADW07586.1,ADW07587.1	AGP54119.1,AGP54120.1	CBG74899.1,CBG68805.1,CBG68806.1,CBG74898.1	AEN13532.1	CCA59657.1,CCA53612.1	AEM82344.1,AEM85464.1,AEM82345.1
10	AGI86410.1,AGI89045.1,AGI89046.1,AGI89531.1,AGI89713.1,AGI92239.1,AGI89305.1	BAC68395.1,BAC67819.1	ADI03133.1	AEW92527.1,AEW92564.1,AEW95766.1,AEW96090.1,AEW99008.1,AEW94664.1,AEW94897.1,AEW95347.1,AEW95532.1,AEW96101.1,AEW96653.1,AEW97349.1,AEW98190.1,AEW99235.1	CAB52904.1	AGS66881.1,AGS73813.1,AGS66902.1,AGS73792.1	CCK24998.1		BAG16848.1,BAG23947.1	AEY85368.1,AEY85538.1,AEY86566.1	AGJ52570.1,AGJ52578.1	ADW07807.1		CBG75936.1,CBG68250.1	AEN09753.1		AEM83386.1
11	AGI88480.1	BAC71330.1	ADI05337.1,ADI09358.1,ADI03737.1,ADI07516.1,ADI10488.1,ADI10170.1	AEW99734.1	CAB89762.1,CAB56653.1,CAB59662.1,CAB90894.1	AGS70101.1	CCK28712.1,CCK29484.1,CCK30297.1	AGK75208.1,AGK77756.1	BAG21147.1	AEY89908.1	AGJ58072.1,AGJ55174.1,AGJ55484.1	ADW02643.1,ADW05141.1	AGP56652.1,AGP53495.1,AGP55514.1	CBG73606.1,CBG72365.1,CBG68635.1	AEN13476.1,AEN11476.1,AEN10513.1	CCA59422.1,CCA56286.1	AEM80180.1,AEM86154.1,AEM80878.1,AEM85489.1
12	AGI87042.1,AGI90462.1,AGI87981.1	BAC70935.1,BAC69737.1,BAC70763.1		AEW96432.1,AEW97135.1	CAB58320.1,CAC16511.1,CAB36612.1	AGS72634.1,AGS71716.1	CCK26484.1,CCK27555.1	AGK80308.1,AGK81040.1,AGK79916.1	BAG18787.1,BAG18152.1,BAG19145.1	AEY85716.1,AEY92531.1,AEY91583.1	AGJ52933.1,AGJ58209.1,AGJ57178.1,AGJ57961.1	ADW02792.1,ADW07521.1,ADW02519.1,ADW03516.1	AGP55135.1		AEN12272.1,AEN13255.1	CCA53428.1,CCA58146.1,CCA59372.1	AEM81266.1
13	AGI91484.1,AGI92060.1	BAC74375.1,BAC74674.1,BAC74912.1	ADI11583.1,ADI12226.1	AEW92480.1,AEW97516.1	CAB58269.1,CAC36363.1	AGS68266.1,AGS68538.1,AGS73081.1	CCK24576.1,CCK31301.1,CCK31573.1	AGK76150.1	BAG22673.1,BAG23249.1	AEY88090.1,AEY87359.1,AEY88373.1	AGJ53958.1,AGJ59112.1	ADW01792.1,ADW06575.1	AGP53074.1,AGP60724.1,AGP59084.1,AGP60099.1	CBG74315.1	AEN08415.1,AEN09015.1	CCA54540.1	AEM83312.1,AEM84717.1,AEM85221.1,AEM86048.1
14	AGI87133.1,AGI87773.1	BAC69862.1,BAC70500.1	ADI06170.1,ADI06780.1	AEW96620.1,AEW97081.1,AEW98679.1	CAB76010.1,CAB92884.1,CAC33927.1	AGS67653.1,AGS71923.1,AGS72517.1	CCK26639.1,CCK27331.1,CCK32703.1	AGK80143.1,AGK80929.1	BAG18253.1,BAG18919.1	AEY87370.1,AEY91805.1,AEY92428.1	AGJ57384.1,AGJ58097.1	ADW02621.1,ADW03317.1	AGP54409.1	CBG69118.1,CBG69884.1,CBG75294.1	AEN12476.1,AEN13133.1	CCA58398.1,CCA59184.1	AEM81528.1,AEM82068.1
15	AGI87429.1,AGI90969.1	BAC73692.1,BAC69435.1	ADI10850.1,ADI03803.1,ADI11814.1	AEW93706.1,AEW98383.1	CAB90876.1,CAC10318.1,CAB88987.1	AGS69159.1,AGS70746.1,AGS72908.1	CCK28722.1,CCK30577.1	AGK76761.1,AGK75266.1	BAG22107.1,BAG23708.1	AEY90568.1,AEY92861.1,AEY88990.1	AGJ54582.1,AGJ53163.1	ADW06003.1,ADW07305.1	AGP58255.1,AGP58455.1,AGP60403.1	CBG73660.1	AEN09562.1,AEN08302.1	CCA55178.1,CCA60642.1	AEM86669.1,AEM84962.1
16		BAC68594.1,BAC68689.1	ADI07016.1		CAB55730.1,CAB71807.1,CAB76893.1,CAB82066.1,CAB94087.1,CAB95881.1,CAC04115.1,CAA19911.1,CAB52905.1	AGS73888.1	CCK31672.1	AGK77961.1,AGK79887.1,AGK80863.1,AGK81870.1		AEY87520.1,AEY88939.1,AEY89051.1,AEY89667.1,AEY90996.1,AEY91790.1,AEY89742.1,AEY89949.1,AEY92015.1,AEY85328.1,AEY85336.1,AEY85359.1,AEY85646.1,AEY85657.1,AEY90363.1	AGJ58866.1	ADW07875.1	AGP55635.1				AEM86848.1
17	AGI88153.1,AGI90461.1	BAC72891.1,BAC70936.1	ADI09817.1,ADI07295.1,ADI12186.1	AEW94291.1,AEW96262.1	CAB88838.1,CAC05884.1	AGS69846.1,AGS71528.1	CCK29770.1,CCK27736.1	AGK77438.1,AGK79731.1	BAG21476.1,BAG19323.1	AEY89644.1,AEY91403.1	AGJ55200.1,AGJ57021.1	ADW05417.1,ADW03659.1	AGP55309.1,AGP57508.1,AGP52870.1	CBG72706.1,CBG70457.1	AEN10259.1,AEN12127.1	CCA55932.1,CCA57991.1	AEM87572.1,AEM81099.1,AEM83507.1
18	AGI91364.1	BAC74147.1,BAC74214.1	ADI11352.1	AEW93345.1,AEW93394.1	CAB52841.1,CAB59446.1,CAB92233.1	AGS68663.1	CCK31074.1,CCK31147.1	AGK76302.1,AGK76375.1	BAG22492.1,BAG22549.1	AEY85562.1,AEY88499.1,AEY88560.1	AGJ54130.1,AGJ54188.1	ADW06386.1,ADW06443.1	AGP58820.1,AGP58887.1	CBG68415.1,CBG74099.1,CBG74170.1	AEN09127.1,AEN09178.1	CCA58998.1,CCA53726.1,CCA54698.1,CCA54763.1	AEM86296.1,AEM86236.1
19	AGI88870.1,AGI91178.1	BAC72488.1,BAC71866.1,BAC72159.1	ADI10048.1	AEW95662.1,AEW97176.1,AEW99403.1	CAB82052.1,CAA16458.1,CAB76995.1,CAB76978.1	AGS66990.1,AGS73704.1,AGS73092.1	CCK32741.1	AGK76552.1,AGK78061.1	BAG22324.1	AEY85759.1,AEY90583.1	AGJ54365.1	ADW06209.1	AGP51565.1,AGP51630.1,AGP51569.1	CBG75697.1,CBG71413.1	AEN09363.1,AEN11026.1	CCA56790.1,CCA53748.1,CCA56750.1	AEM87411.1,AEM88261.1
20	AGI87796.1,AGI91898.1	BAC70533.1,BAC74834.1	ADI12008.1,ADI06852.1	AEW92712.1,AEW96605.1	CAC01496.1,CAB72402.1	AGS68094.1,AGS71896.1	CCK31750.1,CCK27363.1	AGK80122.1,AGK75761.1	BAG18939.1,BAG23135.1	AEY87927.1,AEY91769.1	AGJ57362.1,AGJ53487.1	ADW03339.1,ADW07021.1	AGP53159.1,AGP54933.1	CBG69920.1,CBG74823.1	AEN12445.1,AEN08559.1	CCA58364.1,CCA54110.1	AEM83226.1,AEM81462.1
21	AGI90544.1,AGI88646.1	BAC71579.1,BAC72990.1	ADI07994.1,ADI10042.1	AEW94220.1,AEW97289.1	CAB95891.1,CAB87213.1	AGS70258.1,AGS69747.1	CCK29326.1,CCK29881.1	AGK79146.1,AGK77321.1	BAG19923.1,BAG21588.1	AEY89549.1,AEY90031.1	AGJ56560.1,AGJ55088.1	ADW04113.1,ADW05524.1	AGP57080.1,AGP57662.1	CBG72169.1,CBG72826.1	AEN11663.1,AEN10161.1	CCA57479.1,CCA55851.1	AEM88018.1,AEM87417.1
22	AGI87435.1,AGI91319.1	BAC70147.1,BAC74165.1	ADI06414.1,ADI11284.1		CAA18525.1,CAB59438.1	AGS72264.1,AGS68713.1	CCK27000.1,CCK31088.1	AGK80625.1,AGK76365.1	BAG18525.1,BAG22502.1	AEY92195.1,AEY88548.1	AGJ54178.1,AGJ57765.1	ADW02971.1,ADW06396.1	AGP53380.1,AGP58829.1,AGP54555.1	CBG69549.1,CBG74117.1	AEN12822.1,AEN09170.1	CCA58792.1,CCA54747.1	AEM82970.1,AEM81883.1,AEM86286.1
23		BAC68737.1,BAC69035.1,BAC70284.1	ADI06542.1,ADI11755.1,ADI04786.1,ADI13039.1,ADI05319.1,ADI13092.1,ADI12911.1		CAB76326.1,CAB91125.1		CCK32423.1,CCK27122.1			AEY87587.1,AEY92980.1	AGJ59375.1,AGJ53170.1,AGJ54225.1,AGJ58518.1	ADW07298.1,ADW01544.1,ADW06353.1,ADW02231.1	AGP54677.1	CBG72795.1,CBG75301.1,CBG69664.1	AEN08310.1,AEN09212.1,AEN13597.1	CCA59930.1,CCA59922.1	AEM81751.1
24	AGI87799.1,AGI91189.1	BAC70536.1,BAC73928.1	ADI06855.1,ADI11090.1	AEW93508.1,AEW96602.1	CAB52070.1,CAB70653.1	AGS68922.1,AGS71893.1	CCK27366.1,CCK30831.1	AGK76527.1,AGK80119.1	BAG18942.1,BAG22345.1	AEY88760.1,AEY91766.1	AGJ54355.1,AGJ57359.1	ADW03342.1,ADW06219.1	AGP54936.1,AGP58676.1	CBG69923.1,CBG73881.1	AEN09350.1,AEN12442.1	CCA54927.1,CCA58361.1	AEM81459.1,AEM86453.1
25	AGI88765.1,AGI90135.1	BAC71643.1,BAC72704.1	ADI08066.1,ADI09383.1	AEW94800.1,AEW96012.1	CAA20418.1,CAB93056.1	AGS70312.1,AGS71280.1	CCK28036.1,CCK29267.1	AGK78997.1,AGK79461.1	BAG19598.1,BAG20054.1	AEY90091.1,AEY91126.1	AGJ56451.1,AGJ56769.1	ADW03891.1,ADW04219.1	AGP55756.1,AGP57035.1	CBG70718.1,CBG72089.1	AEN11564.1,AEN11874.1	CCA57336.1,CCA57727.1	AEM80716.1,AEM88058.1
26	AGI90633.1,AGI90638.1	BAC73107.1,BAC73123.1	ADI10205.1,ADI10209.1	AEW94121.1,AEW94123.1	CAB71810.1,CAB71818.1	AGS69617.1,AGS69629.1	CCK30016.1,CCK30030.1	AGK77173.1,AGK77179.1	BAG21714.1,BAG21719.1	AEY89400.1,AEY89416.1	AGJ54959.1,AGJ54964.1	ADW05642.1,ADW05647.1	AGP57825.1,AGP57829.1	CBG72978.1,CBG72987.1	AEN09964.1,AEN09969.1	CCA55703.1,CCA55714.1	AEM87253.1,AEM87257.1
27	AGI90849.1,AGI91021.1	BAC73512.1,BAC73732.1	ADI10594.1,ADI10907.1	AEW93853.1	CAB51267.1,CAB92847.1,CAC04230.1	AGS69110.1,AGS69302.1	CCK30358.1,CCK30624.1	AGK76720.1,AGK76915.1	BAG21959.1,BAG22156.1	AEY88934.1,AEY89136.1	AGJ54537.1,AGJ54733.1	ADW05859.1,ADW06044.1	AGP58104.1,AGP58501.1	CBG73436.1,CBG73702.1	AEN09523.1,AEN09769.1	CCA55132.1,CCA55471.1	AEM86624.1,AEM86876.1
28	AGI89825.1,AGI89180.1	BAC70311.1,BAC72409.1	ADI04116.1,ADI09075.1	AEW93020.1,AEW94972.1,AEW96512.1	CAA19619.1,CAC42150.1,CAB40873.1	AGS70980.1,AGS72694.1,AGS73199.1	CCK26380.1,CCK28408.1	AGK77971.1	BAG23283.1,BAG20947.1	AEY90832.1,AEY92661.1,AEY93581.1	AGJ55705.1	ADW04915.1	AGP52772.1,AGP60929.1,AGP56924.1	CBG71029.1	AEN10696.1	CCA56509.1,CCA59813.1	AEM83609.1,AEM88170.1
29	AGI87661.1,AGI87665.1	BAC70408.1,BAC70412.1	ADI06646.1,ADI06642.1	AEW96728.1	CAA19989.1,CAA19985.1	AGS72012.1,AGS72008.1	CCK27234.1,CCK27238.1	AGK80326.1,AGK80322.1	BAG18771.1,BAG18767.1	AEY91915.1,AEY91919.1	AGJ57514.1,AGJ57520.1	ADW03198.1,ADW03194.1	AGP54785.1,AGP54781.1	CBG69780.1,CBG69776.1	AEN12585.1,AEN12589.1	CCA58516.1,CCA58521.1	AEM81625.1,AEM81629.1
30	AGI90564.1,AGI87289.1	BAC68327.1,BAC73043.1	ADI03278.1,ADI04933.1,ADI10124.1	AEW95098.1,AEW92587.1	CAB66270.1,CAB65641.1,CAB96031.1	AGS69718.1	CCK29935.1,CCK32262.1	AGK75430.1,AGK77241.1,AGK79041.1	BAG21656.1,BAG20019.1	AEY89510.1	AGJ55025.1,AGJ57902.1	ADW05587.1,ADW02848.1	AGP52140.1,AGP53301.1,AGP57722.1	CBG72900.1	AEN10066.1	CCA55820.1,CCA57406.1	AEM87351.1
31	AGI87806.1	BAC70543.1,BAC71094.1	ADI06861.1,ADI07820.1	AEW96123.1,AEW96588.1	CAC17657.1,CAB71920.1,CAB70645.1	AGS71887.1,AGS71383.1	CCK27372.1,CCK27909.1	AGK80107.1	BAG18949.1	AEY91760.1,AEY91259.1	AGJ56858.1,AGJ57350.1	ADW03812.1,ADW03348.1	AGP57187.1,AGP54942.1	CBG70606.1,CBG69929.1	AEN11963.1,AEN12433.1,AEN13355.1	CCA58355.1,CCA57829.1	AEM87916.1,AEM81453.1
32	AGI87514.1	BAC70223.1,BAC73276.1,BAC68795.1	ADI06478.1,ADI11274.1	AEW98678.1,AEW96886.1,AEW98677.1,AEW99355.1	CAA19849.1,CAB92873.1	AGS72185.1,AGS67589.1	CCK27078.1,CCK30115.1	AGK80551.1	BAG18602.1	AEY92103.1,AEY87281.1	AGJ57689.1	ADW03040.1	AGP54620.1,AGP58811.1	CBG69622.1,CBG73171.1,CBG75647.1	AEN08378.1,AEN12744.1	CCA53659.1,CCA58682.1	AEM81814.1,AEM86304.1
33	AGI86530.1,AGI86612.1,AGI91199.1,AGI86525.1	BAC73937.1	ADI03230.1,ADI06280.1,ADI11100.1	AEW93504.1	CAB52060.1,CAD55406.1	AGS66910.1,AGS68912.1,AGS73784.1	CCK30841.1	AGK75667.1,AGK76518.1	BAG23285.1,BAG22355.1	AEY86498.1,AEY88750.1,AEY85833.1	AGJ53918.1,AGJ54346.1	ADW06228.1,ADW06613.1	AGP58685.1	CBG67900.1,CBG73892.1	AEN09342.1	CCA54919.1	AEM83973.1,AEM86444.1
34	AGI88009.1,AGI88010.1	BAC70792.1,BAC70791.1	ADI07171.1,ADI07172.1		CAB77335.1,CAC01310.1,CAC01309.1	AGS71690.1,AGS71689.1	CCK27588.1,CCK27587.1	AGK79885.1,AGK79886.1	BAG19175.1,BAG19174.1	AEY91552.1,AEY91553.1	AGJ57146.1,AGJ57145.1	ADW03545.1,ADW03546.1	AGP55161.1,AGP55162.1	CBG70184.1,CBG70183.1	AEN12243.1	CCA58116.1,CCA58115.1	AEM81238.1,AEM81237.1
35	AGI89513.1	BAC72196.1,BAC74948.1	ADI04036.1,ADI05018.1,ADI08768.1	AEW95673.1,AEW97477.1	CAD55329.1	AGS70795.1,AGS72816.1,AGS73131.1	CCK26283.1,CCK28633.1	AGK78225.1	BAG20263.1	AEY87503.1,AEY90637.1,AEY92340.1	AGJ55876.1	ADW04752.1	AGP52817.1,AGP56291.1	CBG68841.1,CBG71323.1,CBG75406.1	AEN10965.1	CCA56719.1	AEM80258.1,AEM83099.1,AEM83565.1,AEM86723.1
36	AGI86859.1,AGI86860.1	BAC69623.1,BAC69624.1	ADI05958.1	AEW97223.1	CAA22720.1,CAA22719.1	AGS72759.1,AGS72758.1	CCK26332.1,CCK26333.1	AGK81209.1,AGK81208.1	BAG18000.1,BAG18001.1	AEY92700.1,AEY92699.1	AGJ58376.1,AGJ58375.1	ADW02364.1,ADW02365.1	AGP54246.1,AGP54247.1	CBG68893.1,CBG68894.1	AEN13449.1,AEN13448.1	CCA59592.1,CCA59591.1	AEM82220.1,AEM82219.1
37	AGI86971.1	BAC69249.1,BAC75095.1	ADI12069.1	AEW97907.1,AEW99534.1	CAD55272.1,CAC13084.1	AGS73069.1	CCK32788.1	AGK75349.1,AGK81511.1	BAG23589.1,BAG23267.1	AEY93040.1,AEY85952.1	AGJ53086.1,AGJ52789.1	ADW07379.1,ADW07645.1	AGP60812.1,AGP52537.1,AGP52719.1,AGP59038.1	CBG75167.1	AEN08222.1	CCA60130.1	AEM84632.1,AEM83654.1,AEM86096.1,AEM83839.1
38	AGI87288.1	BAC69517.1	ADI12502.1,ADI11416.1		CAA19787.1,CAB59602.1		CCK25153.1,CCK26176.1,CCK25894.1	AGK75398.1,AGK79825.1,AGK77419.1,AGK81135.1	BAG19231.1,BAG23551.1	AEY93509.1,AEY85530.1,AEY93037.1	AGJ53390.1,AGJ57089.1	ADW03597.1,ADW07102.1	AGP59731.1,AGP52856.1		AEN08269.1,AEN12197.1	CCA53917.1,CCA53860.1	AEM83522.1,AEM85591.1,AEM86815.1
39	AGI86596.1,AGI86953.1	BAC68076.1,BAC69303.1,BAC69689.1	ADI04827.1	AEW99795.1	CAB60181.1,CAD55164.1	AGS72679.1	CCK26417.1,CCK31834.1	AGK75079.1,AGK76503.1,AGK81862.1	BAG17176.1,BAG22372.1	AEY87890.1,AEY92580.1	AGJ54325.1,AGJ59197.1	ADW01712.1,ADW06243.1	AGP52605.1	CBG68947.1,CBG74949.1	AEN09326.1,AEN14202.1	CCA54905.1,CCA60544.1	AEM83764.1
40	AGI88884.1,AGI90399.1	BAC69719.1,BAC70996.1	ADI04024.1,ADI07359.1	AEW96223.1	CAA20598.1,CAC40597.1	AGS71478.1,AGS72648.1	CCK26459.1,CCK27790.1	AGK76499.1,AGK79678.1	BAG19383.1,BAG22377.1	AEY91354.1,AEY92549.1	AGJ54320.1,AGJ56964.1	ADW03712.1,ADW06248.1	AGP55364.1	CBG68971.1,CBG70496.1	AEN09320.1,AEN12065.1	CCA54900.1,CCA57950.1	AEM81039.1
41	AGI87171.1	BAC69357.1,BAC69955.1	ADI05703.1,ADI06229.1	AEW97041.1,AEW97313.1	CAB39701.1,CAD55365.1	AGS72453.1,AGS72748.1,AGS72978.1	CCK25972.1,CCK26780.1	AGK80161.1,AGK80861.1	BAG18324.1	AEY92352.1,AEY92925.1	AGJ58040.1	ADW02674.1	AGP53830.1,AGP54460.1,AGP59000.1	CBG68450.1,CBG69214.1	AEN13059.1	CCA59107.1	AEM82016.1,AEM82570.1,AEM84243.1
42	AGI87846.1,AGI87847.1,AGI91725.1	BAC74629.1,BAC70589.1	ADI05425.1		CAB61662.1,CAB94547.1	AGS68303.1,AGS71853.1	CCK31537.1,CCK27414.1	AGK75928.1,AGK75184.1,AGK80068.1	BAG22933.1,BAG18989.1	AEY88137.1,AEY91724.1	AGJ53680.1,AGJ57314.1	ADW06841.1,ADW03383.1	AGP53524.1	CBG74552.1,CBG69972.1	AEN08773.1,AEN12399.1	CCA58314.1	AEM82844.1
43	AGI87684.1,AGI89569.1	BAC72689.1,BAC73465.1	ADI05592.1,ADI05918.1	AEW96103.1,AEW93816.1,AEW94895.1,AEW93815.1	CAA22795.1	AGS72563.1,AGS70837.1	CCK28264.1	AGK79090.1,AGK78179.1,AGK80905.1		AEY90950.1	AGJ55641.1	ADW04975.1	AGP54166.1,AGP53141.1,AGP57532.1	CBG70732.1	AEN11631.1	CCA56673.1,CCA58457.1,CCA59163.1	AEM82285.1,AEM87907.1
44	AGI87942.1	BAC70718.1	ADI12076.1,ADI05188.1	AEW97475.1	CAC17530.1,CAC05970.1	AGS67712.1,AGS71752.1	CCK32643.1,CCK27507.1	AGK79959.1	BAG19093.1,BAG18099.1	AEY91629.1	AGJ53441.1,AGJ57222.1	ADW03471.1,ADW07062.1	AGP52612.1,AGP52613.1	CBG75173.1,CBG67705.1,CBG70109.1	AEN12313.1	CCA58200.1,CCA60396.1	AEM83756.1,AEM83755.1,AEM85160.1
45	AGI90891.1,AGI92013.1	BAC73577.1	ADI12240.1,ADI06961.1,ADI09162.1	AEW95444.1	CAD55302.1,CAB92892.1	AGS69245.1	CCK30466.1	AGK76857.1,AGK78962.1	BAG20862.1,BAG22031.1	AEY89073.1	AGJ54666.1,AGJ56273.1	ADW05922.1,ADW04384.1	AGP53055.1,AGP55018.1	CBG73555.1,CBG71463.1	AEN09712.1,AEN10462.1	CCA60297.1	AEM81377.1,AEM83331.1,AEM84157.1
46	AGI88871.1,AGI89368.1	BAC72160.1,BAC68032.1,BAC67953.1		AEW95658.1	CAB82056.1,CAA16454.1	AGS66944.1,AGS73750.1,AGS72682.1		AGK78828.1,AGK78320.1,AGK78062.1	BAG20342.1	AEY90584.1,AEY85754.1	AGJ55915.1,AGJ57278.1	ADW04716.1,ADW03417.1	AGP55346.1,AGP55269.1	CBG71388.1	AEN11031.1,AEN10029.1	CCA56754.1	AEM85931.1,AEM87639.1,AEM88264.1
47	AGI91054.1	BAC73766.1	ADI03456.1,ADI10009.1,ADI10938.1,ADI11799.1	AEW99444.1,AEW93644.1	CAB94050.1,CAC04226.1,CAB39875.1	AGS73348.1,AGS69071.1	CCK25434.1,CCK30807.1,CCK30666.1	AGK76685.1	BAG22189.1	AEY85932.1,AEY88900.1	AGJ54502.1	ADW06076.1	AGP58530.1,AGP57619.1	CBG73736.1	AEN08261.1,AEN09490.1	CCA55092.1	AEM87461.1,AEM86593.1
48	AGI90216.1	BAC69333.1,BAC71146.1,BAC74659.1	ADI05779.1,ADI07866.1	AEW96078.1	CAB97431.1	AGS71342.1	CCK27964.1,CCK31780.1	AGK80808.1,AGK81294.1	BAG17913.1,BAG18362.1	AEY88106.1,AEY91219.1	AGJ58527.1	ADW02223.1	AGP53898.1,AGP57156.1,AGP60087.1	CBG67891.1,CBG74583.1	AEN13603.1	CCA53415.1	AEM82505.1,AEM85234.1,AEM87941.1
49	AGI91250.1	BAC69477.1,BAC74026.1	ADI11160.1,ADI03471.1	AEW93462.1	CAA19942.1,CAB50760.1	AGS68832.1,AGS72891.1	CCK26185.1,CCK30934.1	AGK76460.1,AGK77162.1	BAG21736.1,BAG22417.1	AEY88657.1,AEY92844.1	AGJ53400.1,AGJ54287.1	ADW06292.1,ADW07094.1	AGP58735.1,AGP53941.1	CBG73986.1	AEN08503.1,AEN09273.1	CCA54851.1	AEM86391.1
50	AGI89798.1	BAC68561.1	ADI03743.1,ADI04484.1,ADI09918.1	AEW95045.1	CAB38589.1,CAB53319.1	AGS67143.1,AGS73551.1	CCK30253.1,CCK31904.1,CCK30418.1	AGK81797.1	BAG17281.1	AEY86672.1,AEY91199.1	AGJ53288.1	ADW07196.1	AGP56997.1,AGP57776.1,AGP53546.1,AGP51719.1	CBG75491.1	AEN08565.1	CCA60346.1,CCA59553.1	AEM88096.1,AEM87298.1
51	AGI86973.1	BAC75093.1,BAC69251.1	ADI12071.1	AEW97908.1,AEW99536.1	CAC13086.1,CAB60470.1	AGS73067.1	CCK32786.1	AGK75351.1,AGK81509.1	BAG23587.1,BAG23265.1	AEY85954.1,AEY93038.1	AGJ53088.1,AGJ52787.1	ADW07377.1,ADW07647.1	AGP52535.1,AGP52717.1,AGP60810.1	CBG75165.1	AEN08224.1	CCA60128.1	AEM83841.1,AEM83656.1,AEM84634.1
52	AGI88163.1	BAC72879.1,BAC72880.1	ADI09806.1	AEW94301.1	CAB50987.1,CAB50988.1	AGS69854.1,AGS69855.1	CCK29760.1,CCK29761.1	AGK77449.1,AGK77450.1	BAG21464.1,BAG21465.1	AEY89652.1,AEY89653.1	AGJ55212.1,AGJ55213.1	ADW05404.1,ADW05405.1	AGP57499.1	CBG72684.1	AEN10271.1,AEN10272.1	CCA55944.1,CCA55945.1	AEM87580.1
53	AGI88083.1,AGI88078.1	BAC70857.1	ADI07238.1,ADI07251.1	AEW96329.1	CAC05750.1	AGS71625.1	CCK27663.1	AGK79812.1,AGK79817.1	BAG19239.1,BAG19244.1	AEY85802.1,AEY91489.1	AGJ57074.1,AGJ57079.1	ADW03605.1,ADW03610.1	AGP55232.1,AGP55241.1	CBG70242.1	AEN12180.1,AEN12185.1	CCA58048.1,CCA58054.1	AEM81172.1,AEM81160.1
54	AGI88077.1,AGI88082.1	BAC70856.1	ADI07237.1,ADI07250.1	AEW96330.1	CAC05751.1	AGS71626.1	CCK27662.1	AGK79813.1,AGK79818.1	BAG19238.1,BAG19243.1	AEY85803.1,AEY91490.1	AGJ57075.1,AGJ57080.1	ADW03604.1,ADW03609.1	AGP55233.1,AGP55240.1	CBG70241.1	AEN12181.1,AEN12186.1	CCA58049.1,CCA58055.1	AEM81161.1,AEM81173.1
55	AGI88687.1	BAC74097.1,BAC71609.1	ADI08022.1,ADI11237.1	AEW94770.1	CAB93408.1	AGS70272.1,AGS68775.1	CCK31010.1,CCK29298.1	AGK76420.1,AGK79069.1	BAG19994.1,BAG21723.1	AEY90053.1,AEY88611.1	AGJ54240.1,AGJ56511.1	ADW06338.1,ADW04160.1	AGP58780.1,AGP57068.1	CBG72139.1	AEN11618.1	CCA57435.1	AEM88029.1
56	AGI90441.1,AGI87287.1	BAC73471.1	ADI09540.1	AEW98877.1,AEW99138.1,AEW99649.1	CAB94646.1,CAC16992.1,CAC44561.1	AGS73219.1	CCK24414.1,CCK32848.1			AEY87101.1,AEY93176.1	AGJ53403.1	ADW07091.1	AGP58154.1,AGP52077.1,AGP59585.1	CBG75889.1	AEN13495.1,AEN08126.1,AEN13172.1,AEN14029.1		AEM86187.1,AEM85164.1
57	AGI88726.1	BAC71761.1	ADI09516.1,ADI09518.1,ADI08084.1,ADI11423.1	AEW93614.1	CAB62714.1,CAB94081.1	AGS69185.1	CCK30412.1	AGK80727.1,AGK77822.1	BAG21226.1	AEY89008.1,AEY89989.1	AGJ58020.1,AGJ58431.1	ADW02691.1,ADW02310.1	AGP53886.1,AGP58954.1		AEN12982.1,AEN10569.1		AEM82517.1,AEM82516.1,AEM86168.1
58	AGI88158.1	BAC73551.1,BAC72887.1	ADI08783.1	AEW94296.1,AEW93819.1,AEW92642.1	CAC01507.1,CAB93456.1,CAB76296.1	AGS69272.1,AGS67582.1		AGK77443.1	BAG21472.1	AEY89102.1,AEY87272.1	AGJ52902.1,AGJ55205.1	ADW07547.1,ADW05412.1	AGP54156.1,AGP56286.1		AEN10264.1,AEN14065.1	CCA55937.1	AEM80263.1,AEM82298.1
59		BAC69800.1	ADI12895.1,ADI12395.1,ADI11708.1,ADI12084.1	AEW96721.1	CAB61180.1,CAB55710.1	AGS72580.1	CCK26587.1,CCK25344.1	AGK74996.1,AGK79462.1	BAG19597.1,BAG17115.1	AEY92485.1	AGJ58725.1	ADW02054.1	AGP53100.1	CBG74704.1,CBG69003.1,CBG69062.1	AEN13775.1	CCA57729.1,CCA53369.1	AEM84366.1,AEM83284.1
60		BAC67730.1	ADI05236.1,ADI05344.1,ADI05345.1,ADI06258.1,ADI08650.1,ADI11943.1,ADI12397.1	AEW96675.1		AGS67001.1,AGS69418.1,AGS73693.1,AGS70161.1		AGK76871.1	BAG20279.1,BAG20281.1	AEY87663.1,AEY91368.1	AGJ55885.1,AGJ58004.1,AGJ58482.1	ADW02264.1	AGP59338.1,AGP54856.1			CCA56845.1,CCA59789.1	AEM81544.1
61	AGI87556.1	BAC69358.1,BAC70272.1	ADI06532.1	AEW96846.1,AEW97312.1	CAB39700.1,CAB91132.1	AGS72138.1,AGS72749.1,AGS72977.1	CCK25973.1,CCK27115.1	AGK80162.1,AGK80504.1	BAG18650.1	AEY92052.1,AEY92924.1	AGJ57639.1	ADW03088.1	AGP58999.1	CBG68451.1,CBG69652.1	AEN12696.1	CCA58636.1	AEM81757.1,AEM82569.1
62	AGI86858.1	BAC69622.1	ADI04515.1,ADI05957.1	AEW92501.1,AEW95632.1,AEW97224.1	CAA22721.1	AGS67152.1,AGS72760.1,AGS73542.1	CCK25066.1,CCK26331.1	AGK81210.1	BAG17999.1	AEY92701.1	AGJ58377.1	ADW02363.1	AGP52908.1,AGP54245.1,AGP59273.1	CBG68892.1,CBG74930.1	AEN13450.1	CCA59593.1	AEM82221.1,AEM83472.1
63	AGI88259.1	BAC72798.1,BAC69950.1,BAC69373.1	ADI05742.1	AEW96595.1	CAB87338.1	AGS69927.1,AGS72962.1	CCK29678.1,CCK25989.1	AGK81403.1	BAG17803.1,BAG18313.1,BAG21774.1	AEY92909.1,AEY89356.1	AGJ58640.1,AGJ54913.1	ADW02118.1,ADW05693.1	AGP53857.1	CBG72583.1,CBG68466.1	AEN13698.1	CCA55659.1	AEM82544.1
64	AGI91218.1	BAC73966.1	ADI12139.1,ADI05204.1,ADI08025.1		CAA20633.1	AGS72817.1	CCK25939.1,CCK26278.1	AGK81324.1	BAG17882.1	AEY92955.1,AEY88717.1	AGJ58565.1,AGJ53240.1,AGJ54642.1	ADW02186.1,ADW07235.1,ADW05946.1	AGP57066.1,AGP52965.1	CBG73922.1	AEN13633.1,AEN08400.1	CCA59672.1	AEM83417.1,AEM88031.1
65	AGI87056.1	BAC69247.1,BAC69776.1	ADI06093.1	AEW97126.1,AEW99533.1	CAA22508.1,CAC13083.1	AGS72603.1	CCK26528.1	AGK81512.1,AGK80995.1	BAG23268.1,BAG18180.1	AEY85951.1,AEY92508.1	AGJ52790.1,AGJ58183.1	ADW02541.1,ADW07644.1	AGP54332.1	CBG75168.1,CBG69044.1	AEN13217.1	CCA59242.1	AEM82120.1
66	AGI88541.1,AGI88542.1			AEW93914.1	CAB75307.1,CAB75308.1	AGS69700.1,AGS69699.1	CCK29954.1,CCK29952.1	AGK80971.1,AGK80976.1	BAG18205.1,BAG18200.1	AEY89492.1,AEY89491.1	AGJ58158.1,AGJ58163.1	ADW02565.1,ADW02560.1		CBG72920.1,CBG72921.1,CBG72919.1	AEN13190.1,AEN13195.1	CCA57914.1,CCA57917.1
67	AGI88606.1,AGI92052.1	BAC70880.1	ADI12834.1,ADI11987.1	AEW92586.1		AGS72574.1	CCK26574.1,CCK26348.1,CCK25016.1	AGK76407.1	BAG19916.1,BAG22460.1	AEY89049.1,AEY86029.1	AGJ56524.1,AGJ54223.1	ADW04148.1,ADW06355.1	AGP59698.1,AGP53182.1	CBG70249.1	AEN09209.1	CCA54958.1,CCA60691.1	AEM86849.1
68	AGI89031.1	BAC68023.1		AEW93748.1,AEW94893.1,AEW95521.1,AEW98992.1,AEW99940.1			CCK24432.1	AGK75089.1		AEY85405.1,AEY85504.1	AGJ52779.1	ADW07812.1		CBG67358.1,CBG68179.1,CBG75092.1,CBG67313.1,CBG76016.1			AEM84254.1,AEM85524.1,AEM85831.1,AEM80150.1,AEM87038.1,AEM87137.1,AEM88760.1,AEM88680.1
69	AGI91176.1	BAC73901.1,BAC73969.1	ADI11067.1,ADI12161.1	AEW93520.1	CAB52860.1,CAC42751.1	AGS68884.1,AGS68945.1	CCK30798.1,CCK30878.1	AGK76561.1	BAG22313.1	AEY88714.1,AEY88773.1	AGJ54370.1	ADW06204.1	AGP52626.1,AGP58656.1	CBG73858.1,CBG73925.1	AEN09366.1	CCA54963.1	AEM83736.1,AEM86470.1
70	AGI91337.1	BAC68869.1,BAC74183.1	ADI11309.1,ADI12608.1	AEW93370.1	CAC28546.1	AGS67724.1,AGS68693.1	CCK31106.1,CCK32628.1	AGK75531.1,AGK76348.1	BAG22519.1	AEY88531.1	AGJ54161.1	ADW06413.1	AGP58857.1,AGP59589.1	CBG74135.1,CBG75481.1	AEN09153.1	CCA53616.1,CCA54728.1	AEM85608.1,AEM86264.1
71	AGI89509.1,AGI89110.1	BAC69632.1,BAC75048.1	ADI08610.1	AEW97375.1	CAA16222.1,CAA20274.1	AGS72724.1	CCK28718.1,CCK32549.1	AGK81490.1,AGK76896.1	BAG17652.1,BAG21984.1	AEY88037.1,AEY92684.1	AGJ53479.1	ADW07029.1	AGP56428.1	CBG75122.1,CBG71541.1	AEN09747.1	CCA56827.1,CCA55530.1	AEM80132.1
72		BAC69723.1	ADI10832.1,ADI07095.1,ADI10379.1	AEW98285.1	CAB61317.1,CAB95902.1		CCK26470.1,CCK30226.1,CCK28164.1	AGK77327.1	BAG21582.1	AEY92543.1,AEY93807.1,AEY86455.1,AEY87011.1	AGJ54752.1	ADW05840.1	AGP53944.1	CBG73274.1	AEN12874.1,AEN13741.1	CCA57579.1,CCA56569.1	AEM82475.1,AEM84281.1
73	AGI86550.1,AGI89503.1,AGI86974.1	BAC69711.1,BAC69755.1	ADI06062.1	AEW97148.1	CAB60162.1,CAC44333.1	AGS72660.1	CCK26451.1,CCK25097.1	AGK81069.1,AGK75385.1	BAG18126.1,BAG18473.1	AEY92558.1	AGJ58238.1	ADW02490.1	AGP54316.1	CBG68963.1	AEN13281.1	CCA59388.1,CCA58854.1	AEM82137.1
74	AGI88203.1,AGI87717.1		ADI03152.1	AEW92840.1	CAD11996.1		CCK24475.1,CCK32339.1	AGK76785.1	BAG18581.1	AEY85491.1	AGJ52542.1	ADW07705.1	AGP59308.1	CBG68797.1,CBG69554.1,CBG70158.1,CBG70186.1,CBG75669.1,CBG68608.1	AEN08656.1,AEN13343.1,AEN08297.1	CCA60741.1	AEM84214.1,AEM84003.1
75	AGI90783.1,AGI91876.1	BAC74817.1	ADI11994.1	AEW92722.1	CAC01458.1	AGS68114.1	CCK31731.1	AGK75770.1	BAG17065.1,BAG17675.1,BAG23126.1	AEY87942.1	AGJ53500.1,AGJ58836.1	ADW06258.1,ADW07009.1	AGP53174.1,AGP61420.1	CBG74804.1	AEN09310.1,AEN08583.1,AEN13221.1	CCA54120.1	AEM83213.1
76	AGI88252.1	BAC72805.1,BAC72807.1	ADI09639.1,ADI09628.1	AEW94363.1	CAB66267.1,CAB87331.1,CAB87333.1	AGS69919.1,AGS69921.1	CCK29683.1	AGK77529.1	BAG21377.1	AEY89357.1,AEY89723.1,AEY89721.1	AGJ55287.1	ADW05333.1	AGP57399.1,AGP57392.1	CBG72590.1,CBG72588.1	AEN10345.1		AEM87695.1
77	AGI87876.1	BAC68451.1,BAC68861.1			CAB61294.1,CAB42939.1	AGS67718.1		AGK75687.1,AGK75477.1,AGK81579.1	BAG18054.1,BAG23652.1,BAG23481.1,BAG17562.1	AEY90600.1,AEY87437.1	AGJ53138.1,AGJ58975.1	ADW07328.1,ADW01913.1	AGP56845.1	CBG75650.1	AEN08285.1,AEN13958.1	CCA53651.1	AEM88250.1
78	AGI88482.1,AGI90712.1	BAC71332.1,BAC73286.1	ADI07518.1	AEW93968.1,AEW94512.1	CAB59664.1,CAB66227.1	AGS69452.1,AGS70103.1	CCK29482.1,CCK30127.1	AGK77758.1	BAG21145.1	AEY89310.1,AEY89910.1	AGJ55486.1	ADW05139.1	AGP55516.1	CBG72363.1,CBG73183.1	AEN10515.1	CCA56288.1	AEM80876.1
79	AGI89522.1	BAC72226.1,BAC74952.1	ADI05022.1,ADI08786.1	AEW95679.1	CAD55328.1	AGS70806.1,AGS73135.1	CCK28618.1	AGK78215.1	BAG20255.1	AEY87499.1,AEY90646.1	AGJ55867.1	ADW04761.1	AGP56284.1,AGP58381.1	CBG71299.1,CBG75410.1	AEN10956.1	CCA56711.1	AEM80265.1,AEM83103.1,AEM86727.1
80	AGI88472.1,AGI88473.1	BAC71315.1,BAC71316.1	ADI05404.1,ADI07496.1		CAB59652.1,CAB59653.1	AGS70089.1	CCK29501.1,CCK29500.1	AGK77732.1	BAG21169.1	AEY89898.1,AEY89899.1	AGJ55472.1	ADW05159.1	AGP55501.1,AGP53484.1	CBG72401.1,CBG72400.1	AEN10504.1	CCA56271.1	AEM80893.1,AEM82879.1
81	AGI90233.1	BAC71139.1,BAC73967.1	ADI07858.1,ADI08400.1	AEW97838.1	CAB89055.1	AGS71350.1	CCK27957.1,CCK30876.1	AGK79523.1,AGK76740.1	BAG19535.1,BAG22135.1	AEY91226.1,AEY88716.1	AGJ56831.1	ADW03837.1	AGP57163.1,AGP56606.1	CBG73923.1	AEN11925.1	CCA55157.1,CCA57791.1	AEM88434.1
82	AGI90448.1	BAC68872.1	ADI04796.1	AEW99391.1	CAC16515.1,CAB42946.1	AGS67583.1,AGS67727.1	CCK32625.1	AGK79718.1,AGK81221.1	BAG19336.1,BAG17987.1	AEY87441.1,AEY87273.1	AGJ57007.1,AGJ58393.1	ADW03672.1,ADW02347.1	AGP52423.1	CBG75477.1	AEN12114.1,AEN13466.1	CCA57979.1	AEM83930.1
83	AGI90505.1,AGI88352.1	BAC72966.1	ADI04409.1,ADI10011.1	AEW92442.1	CAC16437.1,CAC10106.1	AGS69770.1	CCK29848.1	AGK79014.1,AGK77346.1	BAG20043.1,BAG21566.1	AEY89571.1	AGJ55107.1	ADW05506.1	AGP57621.1	CBG67456.1,CBG72798.1	AEN10178.1	CCA55871.1,CCA60312.1,CCA59877.1	AEM87459.1
84	AGI91468.1	BAC74346.1		AEW97487.1,AEW92683.1	CAC36378.1,CAB92265.1	AGS68554.1,AGS69678.1	CCK31282.1,CCK29976.1	AGK76168.1,AGK81725.1	BAG22657.1,BAG17355.1	AEY88389.1,AEY89469.1	AGJ53978.1,AGJ53117.1	ADW06557.1,ADW07350.1		CBG72944.1	AEN09035.1,AEN08252.1	CCA54557.1,CCA57937.1
85	AGI89354.1	BAC69482.1,BAC72030.1	ADI03996.1,ADI08505.1	AEW95479.1	CAA19937.1,CAB92997.1	AGS70649.1,AGS72886.1	CCK28902.1,CCK26190.1	AGK78484.1	BAG20531.1	AEY92839.1,AEY90461.1	AGJ56032.1	ADW04602.1	AGP51602.1	CBG71639.1,CBG68717.1	AEN11172.1	CCA56940.1	AEM80041.1
86		BAC70087.1,BAC70549.1	ADI05885.1,ADI09964.1		CAC44200.1,CAB45606.1	AGS70344.1,AGS69482.1	CCK26850.1,CCK26894.1	AGK78904.1		AEY88954.1,AEY86466.1	AGJ53813.1,AGJ53060.1	ADW07405.1,ADW06715.1	AGP54186.1	CBG71399.1	AEN13019.1,AEN08201.1,AEN14117.1	CCA60082.1	AEM82263.1
87	AGI91859.1	BAC74792.1	ADI08716.1,ADI11973.1	AEW92738.1	CAC01475.1,CAC10303.1	AGS68135.1	CCK31710.1	AGK75027.1,AGK75793.1	BAG17129.1,BAG23104.1	AEY87962.1	AGJ53520.1	ADW06991.1	AGP53194.1,AGP56385.1	CBG74776.1	AEN08362.1,AEN08601.1	CCA54137.1	AEM80189.1,AEM83193.1
88	AGI88604.1	BAC71516.1	ADI04127.1,ADI09441.1,ADI09442.1	AEW94704.1	CAB88433.1	AGS70199.1	CCK29394.1	AGK79245.1	BAG19841.1	AEY89983.1	AGJ56607.1	ADW04067.1	AGP55707.1,AGP52323.1,AGP55708.1,AGP59664.1	CBG72231.1	AEN11706.1	CCA60408.1,CCA56381.1	AEM80769.1,AEM80768.1
89	AGI86913.1,AGI87105.1	BAC69834.1	ADI04863.1	AEW97101.1	CAC13064.1,CAC33951.1	AGS67958.1,AGS72555.1	CCK26598.1,CCK32189.1	AGK80961.1	BAG17259.1,BAG18217.1	AEY87840.1,AEY92460.1	AGJ58133.1	ADW02590.1	AGP52892.1	CBG69093.1	AEN13158.1	CCA53847.1,CCA59208.1	AEM83487.1
90	AGI88351.1,AGI90504.1	BAC72965.1	ADI10010.1	AEW92440.1	CAC10107.1,CAC16438.1	AGS69771.1	CCK29847.1	AGK77345.1,AGK79013.1	BAG20044.1,BAG21567.1	AEY89570.1,AEY89575.1	AGJ55105.1	ADW05507.1	AGP57620.1	CBG67455.1,CBG72797.1	AEN10177.1	CCA59876.1,CCA60311.1	AEM87460.1
91	AGI91248.1	BAC69479.1,BAC74024.1	ADI03993.1,ADI11158.1	AEW93465.1	CAA19940.1,CAB50762.1	AGS68834.1,AGS72889.1	CCK26187.1,CCK30932.1	AGK76462.1	BAG22415.1	AEY88659.1,AEY92842.1	AGJ54289.1	ADW06290.1	AGP51635.1	CBG68715.1,CBG73984.1	AEN09275.1	CCA54853.1	AEM86393.1
92	AGI91245.1	BAC69481.1,BAC74013.1	ADI03472.1,ADI03995.1,ADI11155.1	AEW94687.1	CAA19938.1,CAB38132.1	AGS68845.1,AGS72887.1	CCK26189.1,CCK30920.1	AGK76469.1	BAG22407.1	AEY88671.1,AEY92840.1	AGJ54294.1	ADW06285.1	AGP58731.1	CBG73969.1	AEN09282.1	CCA54858.1	AEM86396.1
93	AGI87784.1	BAC70514.1,BAC75107.1	ADI06807.1	AEW92455.1,AEW96613.1	CAB72418.1,CAB92880.1	AGS67657.1,AGS71909.1	CCK27340.1,CCK32699.1	AGK80130.1	BAG18928.1	AEY87373.1,AEY91787.1	AGJ57374.1	ADW03328.1	AGP54901.1	CBG69899.1,CBG75290.1	AEN12461.1	CCA58382.1	AEM81496.1
94	AGI87786.1	BAC70516.1,BAC75110.1	ADI06809.1	AEW96516.1,AEW96610.1	CAB72416.1,CAB92878.1	AGS67659.1,AGS71907.1	CCK27342.1,CCK32697.1	AGK80128.1	BAG18930.1	AEY87375.1,AEY91785.1	AGJ57371.1	ADW03330.1	AGP54904.1	CBG69901.1,CBG75288.1	AEN12459.1	CCA58380.1	AEM81494.1
95	AGI86718.1,AGI91861.1	BAC69400.1	ADI03528.1		CAB40670.1,CAB62765.1	AGS72936.1	CCK26079.1,CCK24600.1	AGK75034.1,AGK81375.1	BAG17135.1,BAG17834.1	AEY92884.1,AEY85635.1	AGJ55898.1,AGJ58604.1	ADW02150.1,ADW04732.1	AGP60647.1	CBG68501.1	AEN11032.1	CCA59687.1	AEM84767.1
96	AGI89638.1,AGI89505.1,AGI86872.1	BAC71778.1	ADI11069.1	AEW98746.1	CAB48901.1	AGS70427.1	CCK29154.1	AGK78032.1,AGK78826.1	BAG20065.1,BAG20767.1		AGJ57395.1,AGJ56339.1	ADW03307.1,ADW04325.1	AGP58658.1	CBG72432.1,CBG71996.1	AEN12485.1,AEN12153.1	CCA57192.1	AEM86468.1
97	AGI90803.1	BAC70142.1,BAC70146.1	ADI06413.1,ADI09935.1	AEW96968.1	CAA18526.1	AGS72269.1,AGS72265.1,AGS72433.1	CCK26999.1	AGK80626.1	BAG18524.1	AEY92201.1,AEY92196.1	AGJ57766.1	ADW02970.1	AGP60836.1,AGP54554.1	CBG69548.1	AEN14287.1	CCA58793.1	AEM81884.1,AEM84607.1
98	AGI88829.1	BAC68405.1,BAC73673.1	ADI07931.1,ADI08155.1,ADI09538.1	AEW98309.1	CAC08414.1	AGS71183.1	CCK30963.1,CCK31805.1	AGK75220.1	BAG20858.1	AEY90690.1	AGJ55632.1,AGJ52917.1	ADW04983.1,ADW07534.1	AGP61486.1,AGP53871.1	CBG75621.1		CCA53857.1	AEM87194.1
99	AGI87398.1,AGI87757.1	BAC70107.1	ADI12385.1,ADI03412.1,ADI03418.1,ADI06380.1	AEW97009.1	CAA16480.1	AGS72302.1	CCK26963.1,CCK31606.1	AGK80662.1	BAG18490.1	AEY87675.1,AEY92236.1	AGJ57804.1	ADW02935.1	AGP54525.1	CBG69514.1	AEN12858.1	CCA58831.1	AEM81916.1
100	AGI91066.1	BAC73773.1	ADI10945.1	AEW93637.1	CAB39863.1	AGS73234.1,AGS66952.1,AGS69064.1,AGS73742.1	CCK30674.1	AGK76678.1	BAG22196.1,BAG23246.1	AEY88892.1	AGJ52956.1,AGJ54495.1	ADW07498.1,ADW06083.1	AGP58537.1	CBG73743.1	AEN09483.1	CCA55085.1	AEM86585.1
101	AGI87216.1	BAC70029.1,BAC74597.1	ADI05463.1	AEW97731.1	CAC44591.1,CAB76881.1	AGS72361.1,AGS68339.1	CCK31502.1	AGK80771.1	BAG18400.1	AEY92306.1,AEY88164.1	AGJ57931.1	ADW02821.1	AGP60711.1,AGP53627.1	CBG74519.1	AEN12933.1	CCA59084.1,CCA54342.1	AEM82786.1
102	AGI90642.1,AGI90643.1	BAC73126.1	ADI10211.1	AEW94118.1,AEW94119.1	CAB71806.1	AGS69614.1	CCK30037.1	AGK77157.1,AGK77158.1	BAG21739.1,BAG21740.1	AEY89397.1	AGJ54950.1,AGJ54951.1	ADW05655.1,ADW05656.1	AGP57832.1		AEN09955.1	CCA55699.1,CCA55700.1	AEM87249.1
103	AGI88830.1	BAC68404.1,BAC73672.1	ADI07932.1,ADI08156.1,ADI08669.1,ADI09539.1	AEW98310.1	CAC08413.1	AGS71184.1	CCK30964.1,CCK31806.1	AGK75219.1,AGK75094.1	BAG21148.1,BAG20859.1	AEY90691.1	AGJ55633.1	ADW04982.1	AGP53870.1	CBG75620.1		CCA53858.1	AEM87195.1
104	AGI87579.1	BAC68499.1,BAC70321.1	ADI06559.1,ADI12859.1	AEW96828.1	CAA19895.1	AGS67476.1,AGS72112.1	CCK27147.1	AGK80477.1	BAG18674.1	AEY93935.1,AEY92013.1	AGJ57609.1	ADW03114.1	AGP54697.1,AGP60625.1	CBG69688.1	AEN12671.1	CCA58604.1	AEM81730.1,AEM84778.1
105	AGI89383.1	BAC72051.1	ADI08527.1	AEW95450.1	CAC32353.1,CAB45214.1	AGS70678.1	CCK28857.1	AGK77828.1,AGK78444.1	BAG21061.1,BAG20555.1	AEY90487.1	AGJ55571.1,AGJ56011.1	ADW05040.1,ADW04623.1	AGP56495.1	CBG71616.1	AEN10584.1,AEN11149.1	CCA56917.1	AEM80063.1
106	AGI91249.1	BAC69478.1,BAC74025.1	ADI03992.1,ADI11159.1	AEW93463.1	CAA19941.1,CAB50761.1	AGS72890.1,AGS68833.1	CCK26186.1,CCK30933.1	AGK76461.1	BAG22416.1	AEY88658.1,AEY92843.1	AGJ54288.1	ADW06291.1	AGP58734.1	CBG73985.1	AEN09274.1	CCA54852.1	AEM86392.1
107	AGI90573.1,AGI86559.1	BAC73054.1	ADI03713.1,ADI03918.1,ADI10144.1	AEW96836.1	CAB75315.1	AGS69705.1	CCK29944.1	AGK81149.1,AGK77229.1	BAG18044.1,BAG21667.1	AEY89500.1	AGJ55014.1	ADW05597.1	AGP57736.1	CBG72913.1	AEN10058.1	CCA58858.1,CCA55809.1	AEM87337.1
108	AGI91906.1	BAC74664.1	ADI08093.1	AEW93040.1	CAC14943.1		CCK31772.1,CCK25372.1	AGK76172.1	BAG22653.1	AEY88101.1,AEY93426.1	AGJ53982.1	ADW06553.1	AGP60090.1,AGP57016.1	CBG67880.1,CBG68031.1,CBG67901.1	AEN09039.1	CCA54562.1	AEM85230.1,AEM84190.1,AEM88079.1
109	AGI87783.1	BAC70513.1,BAC75106.1	ADI06806.1	AEW96614.1	CAB72419.1,CAB92881.1	AGS67656.1,AGS71910.1	CCK27339.1,CCK32700.1	AGK80131.1	BAG18927.1	AEY87372.1,AEY91788.1	AGJ57375.1	ADW03327.1	AGP54900.1	CBG69898.1,CBG75291.1	AEN12462.1	CCA58383.1	AEM81497.1
110	AGI88234.1	BAC72541.1,BAC72827.1	ADI07290.1		CAB44539.1,CAB72208.1	AGS67196.1,AGS70868.1,AGS73498.1	CCK29703.1	AGK77511.1	BAG21402.1	AEY89703.1,AEY90963.1	AGJ55270.1,AGJ58389.1	ADW02351.1,ADW05350.1	AGP55299.1	CBG72608.1	AEN10327.1,AEN13462.1		AEM81105.1
111	AGI91684.1	BAC74585.1	ADI05475.1,ADI09912.1	AEW95934.1,AEW97717.1	CAB76898.1	AGS68349.1	CCK31491.1	AGK75965.1,AGK80822.1	BAG22887.1	AEY88175.1	AGJ53740.1	ADW06785.1	AGP53644.1	CBG74510.1	AEN08809.1,AEN14096.1	CCA54363.1,CCA56783.1,CCA57366.1	AEM82771.1
112	AGI90354.1	BAC71048.1	ADI07731.1,ADI09881.1	AEW96175.1	CAD30911.1,CAD55505.1	AGS71429.1	CCK27855.1	AGK78900.1,AGK79621.1	BAG19450.1	AEY91302.1	AGJ56909.1	ADW03764.1	AGP61193.1	CBG70556.1	AEN12021.1,AEN14113.1	CCA57877.1,CCA59260.1	AEM87505.1,AEM87841.1
113	AGI89215.1	BAC69808.1	ADI10792.1,ADI11445.1	AEW99462.1	CAA20614.1,CAB40669.1	AGS70860.1	CCK25191.1	AGK75328.1,AGK81374.1	BAG17836.1,BAG21602.1	AEY90163.1	AGJ53102.1	ADW07364.1	AGP60035.1,AGP60786.1	CBG70055.1	AEN08903.1	CCA53713.1	AEM84658.1,AEM85277.1
114			ADI03890.1,ADI12476.1,ADI08134.1	AEW94177.1,AEW99742.1	CAD30937.1	AGS66886.1,AGS73808.1	CCK25101.1	AGK77844.1,AGK81014.1	BAG23830.1,BAG21065.1		AGJ56529.1	ADW04143.1	AGP60943.1,AGP56943.1,AGP60960.1		AEN13421.1,AEN13240.1	CCA57097.1	AEM88157.1,AEM84508.1
115	AGI88655.1	BAC71588.1	ADI08008.1	AEW94757.1	CAC08323.1,CAD55242.1	AGS70262.1,AGS73358.1	CCK29312.1	AGK79138.1	BAG19931.1	AEY90040.1,AEY93405.1	AGJ56551.1	ADW04122.1	AGP54064.1,AGP57077.1,AGP53956.1	CBG72158.1,CBG74892.1	AEN11656.1	CCA57449.1	AEM88021.1
116	AGI88335.1,AGI91746.1		ADI11077.1	AEW92778.1	CAC44520.1,CAC16710.1	AGS69989.1	CCK29614.1	AGK77599.1	BAG17143.1	AEY89792.1	AGJ59102.1,AGJ59229.1	ADW01801.1,ADW01681.1	AGP57331.1,AGP58664.1	CBG72520.1	AEN08370.1,AEN11979.1	CCA57456.1	AEM86461.1,AEM87438.1
117	AGI90952.1	BAC73663.1	ADI08619.1,ADI10502.1		CAB66174.1	AGS69181.1	CCK30561.1	AGK76789.1,AGK81308.1	BAG22092.1,BAG17896.1	AEY89005.1	AGJ54595.1,AGJ58549.1	ADW05992.1,ADW02202.1	AGP56416.1	CBG73646.1,CBG75508.1	AEN09589.1,AEN13616.1	CCA55217.1	AEM80154.1
118	AGI87663.1	BAC70410.1	ADI06644.1,ADI06640.1	AEW96734.1,AEW96730.1	CAA19987.1	AGS72010.1	CCK27236.1	AGK80324.1	BAG18769.1,BAG18765.1	AEY91917.1	AGJ57517.1	ADW03196.1	AGP54779.1,AGP54783.1	CBG69778.1	AEN12587.1	CCA58518.1	AEM81627.1,AEM81631.1
119	AGI89558.1	BAC71469.1	ADI07104.1	AEW94868.1,AEW95209.1	CAB44399.1,CAB71918.1	AGS69129.1	CCK29100.1	AGK75449.1,AGK75691.1,AGK75428.1	BAG18576.1	AEY90299.1	AGJ52878.1	ADW07568.1	AGP55627.1	CBG71220.1,CBG69490.1	AEN13758.1	CCA56744.1	AEM86818.1
120	AGI88199.1,AGI88548.1,AGI88569.1,AGI88615.1,AGI88865.1,AGI88908.1,AGI90263.1,AGI90410.1	BAC67828.2	ADI08629.1	AEW92626.1			CCK32765.1	AGK76241.1		AEY86384.1,AEY85458.1			AGP51819.1	CBG67245.1,CBG71350.1,CBG71503.1	AEN10019.1	CCA53951.1	AEM84356.1
121	AGI91775.1	BAC74701.1	ADI11864.1	AEW93081.1,AEW92486.1	CAC32297.1,CAD55405.1	AGS67530.1,AGS68228.1	CCK31615.1	AGK75877.1	BAG22983.1	AEY88058.1,AEY93570.1	AGJ53629.1	ADW06889.1	AGP60127.1	CBG74611.1	AEN08726.1	CCA53813.1,CCA54246.1	AEM85191.1
122	AGI90309.1	BAC71082.1,BAC71081.1	ADI07777.1	AEW96139.1	CAC33050.1,CAC33049.1	AGS71395.1,AGS71396.1	CCK27889.1,CCK27890.1	AGK79585.1	BAG19483.1	AEY91271.1	AGJ56872.1	ADW03799.1	AGP57222.1	CBG70589.1,CBG70588.1	AEN11985.1	CCA57839.1	AEM87873.1
123		BAC68026.1		AEW94986.1			CCK28200.1,CCK30703.1,CCK25592.1			AEY91824.1,AEY93382.1,AEY90894.1				CBG69494.1,CBG71564.1,CBG67546.1,CBG67651.1,CBG67948.1,CBG68338.1,CBG69144.1,CBG73814.1		CCA53785.1	AEM81867.1,AEM88323.1,AEM83176.1,AEM85774.1,AEM87612.1
124	AGI88308.1	BAC72745.1	ADI07618.1	AEW94401.1	CAB88927.1,CAB88929.1	AGS69979.1	CCK29627.1,CCK29628.1	AGK77583.1	BAG21322.1	AEY89781.1	AGJ55344.1,AGJ56550.1	ADW05281.1,ADW04123.1	AGP57338.1	CBG72529.1	AEN11655.1,AEN10397.1	CCA56071.1	AEM87745.1
125	AGI90854.1	BAC73517.1	ADI10599.1	AEW93847.1	CAB57414.1,CAC37534.1,CAB92842.1	AGS69297.1	CCK30363.1	AGK76910.1	BAG21964.1,BAG23021.1	AEY93993.1,AEY89131.1	AGJ54728.1	ADW05864.1	AGP58109.1	CBG73441.1	AEN09764.1	CCA55466.1	AEM83697.1,AEM86871.1
126	AGI90632.1	BAC69706.1	ADI06057.1	AEW97153.1	CAB60167.1	AGS72665.1	CCK26445.1	AGK77181.1,AGK81078.1	BAG18117.1,BAG21711.1	AEY92564.1	AGJ58248.1,AGJ54965.1	ADW02481.1,ADW05641.1	AGP54309.1	CBG68958.1	AEN09976.1	CCA55716.1,CCA59397.1	AEM82142.1
127		BAC74078.1	ADI11224.1,ADI03574.1,ADI04993.1		CAB46389.1,CAB61588.1	AGS68777.1	CCK30991.1	AGK77854.1	BAG17038.1		AGJ52684.1,AGJ54255.1	ADW06324.1,ADW07714.1	AGP58772.1,AGP60605.1	CBG75777.1,CBG74038.1	AEN09240.1	CCA59912.1	AEM84791.1,AEM86346.1
128		BAC69464.1,BAC74988.1	ADI04426.1,ADI06103.1,ADI12504.1,ADI12506.1	AEW98906.1	CAB61914.1	AGS73169.1	CCK25833.1,CCK26155.1	AGK80984.1		AEY85806.1,AEY86917.1			AGP54342.1,AGP59752.1	CBG68690.1			AEM83089.1,AEM82111.1,AEM83083.1,AEM84032.1,AEM85463.1
129	AGI89327.1	BAC72003.1	ADI08478.1	AEW95508.1	CAB61296.1,CAB42732.1	AGS70623.1,AGS67227.1,AGS73467.1	CCK28928.1,CCK29313.1	AGK78509.1	BAG20505.1	AEY90038.1,AEY90436.1	AGJ56062.1	ADW04576.1	AGP56540.1	CBG71665.1	AEN11198.1	CCA56966.1	AEM88499.1
130	AGI87250.1,AGI89239.1	BAC71902.1	ADI08355.1	AEW95336.1	CAB62752.1,CAC32371.1	AGS70529.1	CCK29038.1	AGK78683.1	BAG20385.1	AEY85780.1,AEY90323.1	AGJ56169.1,AGJ56177.1	ADW04472.1,ADW04479.1	AGP56667.1	CBG71778.1	AEN13883.1,AEN11286.1	CCA57064.1
131	AGI91903.1	BAC74839.1	ADI12013.1	AEW92707.1	CAC01491.1	AGS68089.1,AGS67356.1	CCK31755.1	AGK75756.1	BAG17877.1,BAG23140.1	AEY87922.1	AGJ53482.1,AGJ58571.1	ADW07026.1,ADW02180.1	AGP53154.1	CBG74828.1	AEN08554.1,AEN13640.1	CCA54105.1	AEM83231.1
132	AGI87000.1,AGI91084.1	BAC73795.1	ADI10964.1	AEW93617.1	CAB51965.1	AGS69044.1	CCK30698.1	AGK76660.1,AGK78254.1,AGK80154.1	BAG22214.1	AEY88873.1	AGJ54476.1	ADW06101.1	AGP58555.1	CBG68373.1,CBG73762.1	AEN09465.1,AEN09661.1	CCA55065.1	AEM86568.1
133	AGI88198.1,AGI88549.1,AGI88570.1,AGI88616.1,AGI88866.1,AGI88909.1,AGI90262.1,AGI90409.1	BAC67827.1		AEW92627.1		AGS69884.1	CCK32766.1	AGK76240.1		AEY86383.1,AEY85400.1				CBG67246.1,CBG71349.1,CBG71504.1	AEN10020.1	CCA53950.1	AEM84355.1,AEM85492.1
134	AGI91757.1	BAC68272.1,BAC74681.1	ADI05110.1	AEW93102.1	CAB88889.1	AGS68259.1	CCK24509.1,CCK31580.1	AGK75895.1	BAG22965.1	AEY86517.1,AEY88084.1	AGJ53647.1	ADW06871.1	AGP59195.1,AGP60108.1	CBG74593.1,CBG75999.1	AEN08744.1	CCA54269.1	AEM85209.1
135	AGI89760.1	BAC72362.1	ADI09021.1	AEW97780.1	CAB42773.1	AGS70938.1	CCK28454.1	AGK75956.1,AGK78018.1	BAG20900.1,BAG22896.1	AEY90786.1	AGJ53726.1,AGJ55751.1	ADW04870.1,ADW06798.1	AGP56875.1	CBG71072.1	AEN08800.1,AEN10741.1	CCA56558.1	AEM88219.1
136	AGI86634.1	BAC75153.1	ADI05411.1		CAC16455.1,CAC14352.1	AGS73281.1	CCK25482.1	AGK75628.1,AGK75214.1	BAG23318.1,BAG17196.1	AEY93331.1	AGJ53383.1,AGJ59049.1	ADW07106.1,ADW01844.1	AGP53501.1		AEN08489.1,AEN08405.1	CCA60627.1	AEM82867.1,AEM85607.1
137	AGI86959.1	BAC69695.1,BAC74857.1	ADI06033.1	AEW97169.1	CAB60175.1,CAB89035.1	AGS72673.1	CCK25921.1,CCK26423.1	AGK81089.1	BAG18105.1	AEY92574.1,AEY92984.1	AGJ58258.1	ADW02472.1	AGP54296.1	CBG69030.1,CBG68950.1	AEN13301.1	CCA59407.1	AEM82162.1
138	AGI87010.1,AGI89579.1	BAC75145.1,BAC68487.1	ADI08636.1	AEW97929.1,AEW98528.1	CAB66195.1,CAB66182.1	AGS73272.1	CCK25488.1	AGK75224.1	BAG17094.1	AEY93318.1	AGJ58779.1	ADW01993.1	AGP51972.1,AGP60982.1	CBG68106.1	AEN13858.1	CCA53624.1	AEM84487.1
139	AGI88578.1	BAC71493.1	ADI09468.1	AEW98670.1,AEW94689.1	CAB88446.1	AGS70178.1	CCK29417.1	AGK77811.1,AGK78269.1	BAG21088.1,BAG20295.1	AEY85766.1,AEY89971.1	AGJ55545.1	ADW05064.1	AGP55686.1	CBG72266.1	AEN10560.1	CCA56362.1,CCA60460.1	AEM80793.1
140	AGI89567.1,AGI88458.1,AGI88418.1	BAC70453.1	ADI04748.1,ADI06691.1		CAB37579.1	AGS67546.1	CCK27279.1	AGK80252.1	BAG18841.1	AEY93283.1,AEY91864.1	AGJ57436.1	ADW03268.1	AGP60515.1	CBG69820.1	AEN12529.1	CCA53642.1,CCA58466.1,CCA56574.1	AEM84870.1
141	AGI90237.1	BAC71132.1,BAC74823.1	ADI07853.1	AEW96109.1	CAC01505.1	AGS68099.1	CCK27954.1,CCK31739.1	AGK79527.1	BAG19532.1	AEY87932.1,AEY91232.1	AGJ56834.1	ADW03834.1	AGP57166.1,AGP52802.1	CBG74812.1	AEN11928.1	CCA57796.1	AEM87936.1,AEM83578.1
142	AGI90927.1	BAC73630.1,BAC68971.1	ADI10788.1	AEW93734.1	CAB61729.1,CAB94057.1	AGS69215.1	CCK30524.1,CCK32541.1	AGK75320.1	BAG23626.1	AEY89041.1,AEY87494.1	AGJ53069.1	ADW07396.1	AGP58394.1	CBG73616.1,CBG75429.1	AEN08208.1	CCA53593.1	AEM86712.1
143	AGI90929.1	BAC74824.1	ADI10794.1	AEW93731.1	CAC01504.1	AGS68098.1	CCK28609.1,CCK31740.1	AGK76821.1,AGK81644.1	BAG22062.1,BAG17501.1	AEY91441.1,AEY87931.1	AGJ54633.1	ADW05954.1	AGP52801.1	CBG68355.1,CBG74813.1	AEN09620.1	CCA55248.1	AEM83579.1
144	AGI91423.1	BAC74288.1	ADI11472.1	AEW97245.1	CAB50940.1	AGS68614.1	CCK31215.1	AGK76222.1,AGK78148.1	BAG22612.1,BAG20193.1	AEY88451.1	AGJ54028.1,AGJ55815.1	ADW06511.1,ADW04810.1	AGP58978.1	CBG74230.1	AEN10913.1	CCA54627.1,CCA59842.1	AEM86137.1
145	AGI91773.1	BAC74699.1,BAC75326.1	ADI11862.1	AEW93083.1	CAC32299.1,CAC36617.1	AGS68230.1	CCK31613.1,CCK32941.1	AGK75879.1	BAG22981.1	AEY94210.1,AEY88060.1	AGJ53631.1	ADW06887.1	AGP60125.1	CBG74609.1	AEN08728.1	CCA54248.1	AEM85193.1,AEM88655.1
146	AGI91910.1	BAC75147.1,BAC69516.1	ADI12498.1		CAA19793.1,CAB66194.1	AGS73273.1,AGS72846.1	CCK25152.1,CCK25486.1	AGK81567.1	BAG17577.1	AEY93323.1	AGJ58966.1	ADW01921.1	AGP52852.1		AEN13950.1,AEN08267.1	CCA59243.1,CCA53911.1	AEM83526.1
147	AGI89341.1	BAC72017.1	ADI08492.1	AEW95202.1,AEW95494.1	CAB42713.1,CAB71847.1	AGS70636.1	CCK28914.1,CCK29095.1	AGK78496.1	BAG20518.1	AEY90449.1	AGJ56047.1	ADW04589.1	AGP56527.1	CBG71652.1,CBG69501.1	AEN11185.1	CCA56952.1	AEM88512.1
148	AGI89943.1	BAC67754.1	ADI13112.1,ADI13116.1	AEW98155.1,AEW98224.1	CAB52897.1,CAB61938.1		CCK24514.1		BAG16850.1,BAG23820.1,BAG23945.1	AEY86581.1,AEY93229.1	AGJ58909.1,AGJ59071.1		AGP59209.1	CBG67274.1,CBG71718.1		CCA58876.1	AEM88683.1
149	AGI89556.1	BAC71467.1	ADI07102.1	AEW95203.1,AEW94866.1	CAB44403.1,CAB71848.1	AGS69127.1	CCK29096.1,CCK29092.1	AGK75465.1	BAG18578.1	AEY90297.1	AGJ52880.1	ADW07566.1	AGP55625.1,AGP55589.1	CBG71218.1,CBG69500.1		CCA56749.1	AEM86820.1
150	AGI87116.1	BAC69842.1,BAC70024.1	ADI06135.1	AEW97091.1	CAC33943.1	AGS72547.1	CCK30293.1,CCK26606.1,CCK26824.1	AGK80954.1	BAG18224.1	AEY92452.1	AGJ58124.1	ADW02597.1	AGP54365.1	CBG69101.1	AEN09639.1,AEN13151.1	CCA59201.1	AEM82097.1
151	AGI87117.1	BAC69843.1,BAC70025.1	ADI06136.1	AEW97090.1	CAC33942.1	AGS72546.1	CCK26825.1,CCK30292.1,CCK26607.1	AGK80953.1	BAG18225.1	AEY92451.1	AGJ58123.1	ADW02598.1	AGP54366.1	CBG69102.1	AEN09638.1,AEN13150.1	CCA59200.1	AEM82096.1
152		BAC74483.1,BAC74481.1	ADI05594.1,ADI06014.1	AEW97618.1	CAB76093.1	AGS68450.1,AGS68448.1	CCK31389.1,CCK25716.1			AEY88277.1,AEY88275.1	AGJ52803.1	ADW07632.1	AGP53747.1,AGP61024.1	CBG74411.1,CBG68254.1		CCA55559.1	AEM82654.1,AEM85280.1
153		BAC67963.1	ADI11759.1,ADI04739.1,ADI04262.1		CAC36560.1,CAC36841.1,CAC36604.1,CAD12003.1	AGS73907.1		AGK76307.1		AEY85370.1,AEY85423.1,AEY94328.1,AEY85298.1	AGJ52697.1,AGJ58682.1	ADW07942.1	AGP59150.1,AGP51667.1	CBG71360.1			AEM85963.1
154		BAC68219.1	ADI04568.1	AEW99922.1	CAB52912.1,CAB61790.1,CAB61791.1,CAB92572.1,CAC44180.1,CAD55323.1		CCK24521.1			AEY86745.1,AEY85421.1	AGJ57882.1,AGJ52693.1,AGJ52649.1	ADW07940.1,ADW07960.1,ADW07791.1			AEN09128.1	CCA53952.1	AEM85911.1
155	AGI88712.1		ADI10711.1,ADI10709.1,ADI07690.1	AEW99455.1	CAC37531.1,CAB88824.1	AGS67543.1	CCK25684.1	AGK78302.1	BAG20323.1	AEY87766.1	AGJ52841.1	ADW07605.1	AGP57278.1,AGP58223.1	CBG69138.1,CBG74882.1	AEN10624.1		AEM87818.1,AEM86764.1
156	AGI91317.1	BAC74162.1,BAC74163.1	ADI11281.1,ADI11282.1	AEW93388.1	CAB59440.1	AGS68715.1	CCK31085.1,CCK31086.1	AGK76367.1	BAG22500.1	AEY88550.1,AEY88552.1	AGJ54180.1	ADW06394.1	AGP58827.1	CBG74115.1	AEN09172.1	CCA54749.1	AEM86288.1
157	AGI91458.1	BAC74332.1	ADI03439.1,ADI11509.1	AEW99656.1	CAB93742.1	AGS67684.1	CCK32672.1	AGK76179.1	BAG22646.1	AEY87397.1	AGJ53992.1	ADW06544.1	AGP52403.1,AGP53549.1,AGP59023.1	CBG74280.1	AEN09046.1	CCA54570.1	AEM83952.1,AEM86105.1
158	AGI87750.1	BAC70486.1	ADI04675.1,ADI06737.1	AEW96658.1	CAA20173.1	AGS71935.1	CCK27315.1	AGK80219.1	BAG18876.1	AEY91826.1	AGJ57399.1	ADW03303.1	AGP51537.1,AGP51560.1	CBG67876.1,CBG69851.1	AEN12495.1	CCA58430.1	AEM81554.1,AEM85588.1
159	AGI89260.1	BAC71942.1	ADI08399.1,ADI12198.1	AEW95373.1	CAB95809.1,CAC44694.1	AGS70564.1	CCK26145.1,CCK29000.1	AGK78565.1	BAG20450.1	AEY90375.1	AGJ56116.1	ADW04525.1	AGP56608.1	CBG71727.1	AEN11254.1	CCA54059.1,CCA57029.1	AEM88432.1
160	AGI87517.1	BAC70226.1	ADI06481.1	AEW96883.1,AEW97187.1	CAA20296.1	AGS72182.1,AGS72683.1	CCK27082.1	AGK80549.1	BAG18604.1	AEY92099.1,AEY92646.1	AGJ57686.1	ADW03043.1	AGP54623.1	CBG69625.1,CBG75702.1	AEN12742.1	CCA58680.1	AEM81811.1
161	AGI90775.1	BAC73366.1	ADI10373.1	AEW93931.1	CAB53432.1,CAB69782.1	AGS69380.1	CCK30207.1,CCK32525.1	AGK76995.1	BAG21877.1	AEY89240.1,AEY94064.1	AGJ54830.1	ADW05771.1	AGP57988.1	CBG68235.1,CBG73234.1	AEN09839.1	CCA55572.1	AEM87100.1
162	AGI91895.1	BAC69044.1	ADI05013.1	AEW98778.1,AEW98756.1	CAC36556.1,CAC36845.1,CAA19601.1	AGS67275.1,AGS73420.1,AGS67479.1	CCK32757.1		BAG19628.1	AEY93489.1,AEY86360.1	AGJ53608.1	ADW06910.1	AGP60141.1,AGP54160.1				AEM82294.1,AEM85176.1
163	AGI86512.1,AGI87033.1	BAC69218.1,BAC69727.1	ADI05172.1	AEW97146.1	CAB61316.1	AGS72643.1	CCK32193.1,CCK26475.1	AGK81057.1	BAG18135.1	AEY87833.1,AEY92541.1	AGJ58225.1	ADW02503.1	AGP59943.1		AEN08280.1,AEN13265.1	CCA59382.1	AEM85396.1
164	AGI89082.1	BAC72313.1,BAC74931.1	ADI08950.1,ADI06196.1		CAB38498.1	AGS70899.1	CCK28508.1	AGK78086.1	BAG20154.1	AEY90718.1,AEY89124.1	AGJ55787.1	ADW04837.1	AGP54437.1	CBG71195.1,CBG73449.1	AEN10878.1	CCA56617.1	AEM88286.1,AEM82039.1
165	AGI89299.1	BAC71993.1	ADI11347.1,ADI08462.1	AEW99219.1	CAB42742.1	AGS70612.1	CCK25588.1,CCK28939.1	AGK78521.1	BAG20494.1	AEY90426.1	AGJ56075.1	ADW04565.1	AGP59829.1,AGP56556.1	CBG71675.1	AEN11216.1	CCA56979.1	AEM88485.1,AEM85518.1
166	AGI90565.1	BAC73044.1	ADI10125.1	AEW94200.1,AEW92585.1	CAD55201.1,CAB96030.1	AGS69717.1	CCK29936.1,CCK32263.1	AGK77240.1	BAG21657.1	AEY89509.1	AGJ55024.1	ADW05588.1	AGP57723.1	CBG72901.1	AEN10065.1	CCA57407.1,CCA55819.1	AEM87350.1
167	AGI91587.1	BAC69174.1	ADI06539.1,ADI12400.1	AEW93167.1	CAB95289.1,CAA18909.1	AGS67923.1	CCK24841.1,CCK32230.1,CCK26366.1	AGK77215.1		AEY87791.1	AGJ58333.1	ADW02400.1	AGP59992.1,AGP51816.1			CCA58702.1,CCA53991.1,CCA56727.1	AEM85324.1
168	AGI86758.1,AGI90976.1	BAC67865.1	ADI13124.1,ADI12888.1,ADI09579.1,ADI04539.1		CAB90870.1,CAA19957.1	AGS69152.1	CCK30584.1,CCK26133.1	AGK76754.1	BAG22125.1	AEY93886.1			AGP55564.1	CBG68675.1		CCA53401.1,CCA55170.1,CCA54607.1	AEM80832.1
169		BAC69584.1,BAC75111.1	ADI04050.1	AEW97261.1	CAA20617.1,CAB92887.1,CAB93752.1	AGS67650.1,AGS67667.1	CCK26295.1,CCK32706.1		BAG23275.1	AEY87367.1,AEY87383.1			AGP52834.1,AGP60893.1,AGP59779.1	CBG68850.1,CBG75541.1			AEM83546.1,AEM84568.1
170		BAC70509.1,BAC70974.1,BAC71799.1	ADI07444.1,ADI06930.1,ADI06664.1,ADI06707.1,ADI07100.1	AEW96702.1,AEW96672.1	CAC40611.1		CCK29785.1			AEY89624.1	AGJ56992.1,AGJ56313.1	ADW04348.1	AGP55109.1		AEN11418.1	CCA59685.1	AEM81293.1,AEM81582.1
171		BAC71026.1	ADI08091.1,ADI09788.1	AEW99142.1	CAD30930.1	AGS71447.1	CCK27835.1,CCK29582.1,CCK24975.1	AGK75252.1	BAG23720.1	AEY91322.1,AEY89820.1	AGJ59041.1	ADW01850.1,ADW07947.1	AGP57484.1	CBG70539.1	AEN08438.1	CCA57893.1	AEM87597.1
172	AGI88552.1	BAC71694.1,BAC71441.1	ADI08256.1,ADI08957.1		CAB40310.1,CAC33911.1		CCK27591.1,CCK28649.1	AGK78476.1	BAG20175.1	AEY90353.1	AGJ56142.1	ADW04502.1	AGP56298.1	CBG70029.1	AEN11513.1	CCA57284.1	AEM81705.1,AEM80252.1
173	AGI87946.1	BAC70719.1	ADI05787.1,ADI07073.1		CAC05971.1	AGS71751.1	CCK31967.1	AGK78644.1,AGK77217.1	BAG21677.1	AEY91627.1	AGJ57217.1	ADW03476.1	AGP60342.1,AGP55088.1	CBG70110.1	AEN12312.1	CCA58199.1	AEM85027.1,AEM81312.1
174	AGI91401.1	BAC74261.1,BAC74924.1	ADI11383.1,ADI12596.1	AEW93302.1			CCK32611.1	AGK78289.1,AGK76260.1	BAG20315.1,BAG22589.1	AEY93017.1	AGJ54088.1	ADW06482.1	AGP52204.1,AGP52209.1	CBG68408.1	AEN09094.1	CCA54649.1	AEM86195.1
175	AGI90724.1	BAC69465.1	ADI05260.1	AEW93963.1	CAA19949.1	AGS72895.1	CCK26156.1	AGK81319.1	BAG17887.1	AEY92848.1,AEY86918.1	AGJ58560.1	ADW02191.1	AGP59751.1,AGP53031.1	CBG68691.1	AEN13628.1	CCA59674.1	AEM84031.1,AEM83355.1
176	AGI86996.1	BAC68656.1	ADI09985.1,ADI11527.1,ADI12563.1	AEW94834.1	CAB61555.1	AGS69511.1	CCK25403.1,CCK26881.1	AGK80166.1	BAG17467.1,BAG22758.1	AEY93401.1			AGP51717.1,AGP52925.1	CBG75354.1	AEN09910.1	CCA59284.1	AEM83456.1
177	AGI86856.1	BAC69620.1	ADI05953.1,ADI04498.1	AEW97226.1	CAA22723.1	AGS72762.1	CCK26329.1	AGK81214.1	BAG17995.1	AEY92703.1	AGJ58381.1	ADW02359.1	AGP52928.1,AGP54241.1	CBG68890.1	AEN13454.1	CCA59595.1	AEM83453.1,AEM82225.1
178	AGI88886.1,AGI91282.1	BAC74108.1	ADI11250.1	AEW93431.1	CAC38800.1	AGS68764.1	CCK31029.1	AGK76404.1	BAG22463.1	AEY88600.1	AGJ53437.1,AGJ54220.1	ADW06358.1,ADW07064.1	AGP58789.1	CBG74067.1	AEN09206.1	CCA53514.1	AEM86329.1
179		BAC67907.1,BAC71834.1		AEW95730.1	CAD55470.1,CAB88979.1	AGS70472.1	CCK29091.1			AEY90249.1,AEY93029.1	AGJ56241.1,AGJ58731.1	ADW04414.1,ADW02048.1	AGP58297.1,AGP52635.1	CBG69272.1,CBG71851.1	AEN11381.1	CCA53702.1	AEM83727.1
180		BAC70867.1	ADI04075.1,ADI04077.1,ADI03739.1			AGS67130.1,AGS73564.1	CCK31903.1,CCK32383.1	AGK77883.1	BAG17277.1		AGJ59335.1,AGJ59339.1	ADW01577.1,ADW01581.1	AGP51701.1,AGP57466.1	CBG75492.1		CCA60727.1,CCA60345.1	AEM87618.1
181	AGI87245.1		ADI12416.1,ADI12215.1	AEW92584.1	CAB53427.1		CCK32486.1	AGK75682.1,AGK75406.1		AEY86756.1,AEY94065.1,AEY92762.1	AGJ53533.1	ADW06979.1	AGP60009.1,AGP53088.1	CBG67622.1,CBG68234.1	AEN12908.1		AEM85307.1,AEM83299.1
182		BAC68210.1	ADI11692.1,ADI11650.1		CAC36553.1,CAC36848.1,CAC36793.1	AGS73915.1	CCK32961.1		BAG16881.1,BAG23914.1,BAG19967.1,BAG16913.1,BAG23882.1	AEY86643.1	AGJ59445.1	ADW07815.1,ADW08024.1,ADW07884.1				CCA59371.1	AEM88945.1
183	AGI90881.1	BAC73559.1	ADI10686.1,ADI04385.1	AEW93796.1	CAB93444.1	AGS69266.1	CCK30444.1	AGK75392.1,AGK76878.1	BAG22001.1,BAG18480.1	AEY89095.1	AGJ54690.1	ADW05900.1	AGP58218.1		AEN09731.1	CCA55330.1,CCA58846.1	AEM86769.1
184	AGI89896.1	BAC72509.1	ADI09184.1	AEW95799.1	CAC08378.1	AGS67550.1,AGS71069.1,AGS73315.1	CCK28292.1	AGK77901.1	BAG21024.1	AEY90928.1,AEY93358.1	AGJ55598.1	ADW05014.1	AGP55979.1	CBG70948.1	AEN10612.1	CCA56430.1	AEM80510.1
185	AGI91982.1	BAC68377.1,BAC75059.1	ADI06106.1	AEW97793.1	CAB62675.1	AGS73223.1	CCK24616.1,CCK25568.1	AGK81629.1	BAG17518.1	AEY93181.1,AEY85649.1	AGJ59026.1	ADW01864.1	AGP54352.1	CBG68278.1	AEN14006.1	CCA60170.1	AEM82108.1
186	AGI88330.1	BAC72737.1	ADI07631.1	AEW94420.1	CAC44517.1	AGS69987.1	CCK25074.1,CCK29618.1	AGK77598.1	BAG21310.1	AEY89790.1,AEY91097.1	AGJ55359.1	ADW05267.1	AGP57332.1	CBG72522.1,CBG71106.1	AEN10407.1	CCA56079.1	AEM87752.1
187	AGI90091.1	BAC68150.1,BAC72665.1	ADI09337.1,ADI12932.1	AEW95983.1	CAA20385.1	AGS71250.1	CCK28076.1,CCK32813.1	AGK79411.1	BAG19636.1	AEY91091.1	AGJ56732.1	ADW03925.1	AGP55809.1	CBG70755.1	AEN11838.1	CCA57693.1	AEM80672.1
188	AGI87392.1	BAC70101.1,BAC72486.1	ADI06369.1	AEW97008.1,AEW97015.1	CAA16437.1	AGS72308.1	CCK26954.1	AGK80668.1	BAG18484.1	AEY92242.1	AGJ57810.1	ADW02929.1	AGP54513.1	CBG69508.1	AEN12864.1	CCA56434.1,CCA58837.1	AEM81929.1
189	AGI90572.1	BAC73053.1,BAC74858.1	ADI03917.1,ADI10143.1	AEW97168.1	CAD55394.1	AGS69706.1	CCK29943.1	AGK77230.1	BAG21666.1	AEY89501.1	AGJ55015.1	ADW05596.1	AGP57735.1	CBG69029.1,CBG72912.1	AEN10059.1	CCA55810.1	AEM87338.1
190	AGI91705.1	BAC74604.1	ADI03512.1,ADI05460.1	AEW97734.1	CAB76876.1	AGS68327.1	CCK31513.1	AGK75953.1	BAG22899.1	AEY88161.1	AGJ53723.1	ADW06801.1	AGP53624.1,AGP57768.1	CBG74529.1	AEN08797.1	CCA54338.1	AEM82789.1,AEM87306.1
191	AGI89889.1	BAC72475.1	ADI04121.1,ADI04636.1		CAB41282.1	AGS71043.1	CCK25229.1,CCK28329.1	AGK78365.1	BAG20637.1	AEY85478.1,AEY86017.1,AEY87655.1,AEY90901.1	AGJ55937.1	ADW04695.1	AGP60378.1	CBG70964.1	AEN11071.1	CCA56815.1
192	AGI86564.1	BAC72694.1	ADI05007.1,ADI10423.1		CAB55650.1,CAB88164.1	AGS71271.1	CCK28046.1			AEY92977.1	AGJ52682.1,AGJ53361.1	ADW07128.1,ADW07716.1	AGP51847.1,AGP58006.1	CBG70731.1,CBG75923.1	AEN08471.1	CCA60020.1	AEM87006.1
193	AGI90736.1	BAC73313.1	ADI10295.1,ADI11052.1	AEW93952.1	CAD55194.1	AGS69426.1	CCK30149.1	AGK77056.1	BAG21841.1	AEY89288.1,AEY91816.1	AGJ54846.1	ADW05757.1	AGP57923.1	CBG73206.1	AEN09853.1,AEN10036.1	CCA55595.1	AEM87159.1
194	AGI90011.1	BAC72588.1	ADI09246.1	AEW95864.1	CAB60188.1,CAC08295.1	AGS71141.1	CCK26852.1,CCK28158.1	AGK79313.1	BAG19759.1	AEY91003.1	AGJ56655.1	ADW04022.1	AGP55915.1	CBG70843.1,CBG73320.1	AEN11758.1	CCA57589.1	AEM80574.1
195	AGI90012.1	BAC72589.1	ADI09247.1	AEW95865.1	CAB60189.1,CAC08296.1	AGS71142.1	CCK26851.1,CCK28157.1	AGK79314.1	BAG19758.1	AEY91004.1	AGJ56656.1	ADW04021.1	AGP55914.1	CBG70842.1,CBG73321.1	AEN11759.1	CCA57590.1	AEM80575.1
196	AGI88468.1	BAC71304.1	ADI07495.1	AEW94509.1	CAB59650.1	AGS70088.1	CCK24590.1,CCK29502.1	AGK77730.1	BAG21175.1	AEY85775.1,AEY89896.1	AGJ55471.1	ADW05160.1	AGP55500.1	CBG72418.1,CBG75034.1	AEN10503.1	CCA56260.1	AEM80894.1
197	AGI86600.1	BAC74893.1	ADI04830.1	AEW92472.1	CAB82827.1	AGS68016.1	CCK31830.1	AGK81305.1	BAG17899.1	AEY87893.1	AGJ58017.1,AGJ58545.1	ADW02206.1,ADW02694.1	AGP52607.1	CBG74946.1	AEN13046.1,AEN13613.1	CCA59944.1	AEM83761.1
198	AGI86568.1	BAC72695.1,BAC72690.1	ADI10427.1		CAB88160.1,CAC32300.1,CAA20410.1	AGS71272.1	CCK28045.1,CCK31612.1			AEY92973.1,AEY91118.1	AGJ53365.1	ADW07124.1	AGP52113.1,AGP58010.1	CBG70727.1	AEN08475.1	CCA60021.1	AEM87002.1
199	AGI87604.1	BAC70348.1	ADI06582.1	AEW96805.1,AEW98603.1	CAA19390.1	AGS72075.1	CCK27174.1	AGK80381.1,AGK75283.1	BAG23690.1,BAG18711.1	AEY91985.1	AGJ57580.1	ADW03138.1	AGP54720.1	CBG69716.1	AEN12643.1	CCA58579.1	AEM81689.1
200	AGI88774.1	BAC69156.1	ADI04083.1	AEW99484.1	CAB96027.1	AGS67916.1	CCK32267.1	AGK74993.1,AGK80760.1	BAG17113.1,BAG18411.1	AEY87783.1	AGJ57913.1	ADW02838.1	AGP52859.1	CBG75241.1	AEN12916.1	CCA60614.1,CCA60259.1	AEM83519.1
201	AGI88868.1	BAC71869.1	ADI10049.1	AEW97180.1	CAA16455.1			AGK78058.1,AGK78317.1	BAG20339.1	AEY85756.1,AEY90581.1	AGJ52855.1	ADW07590.1	AGP55267.1,AGP57668.1,AGP55343.1	CBG75700.1	AEN11029.1	CCA56753.1	AEM88258.1,AEM87410.1
202	AGI89099.1	BAC72296.1	ADI08931.1	AEW95249.1	CAB45561.1	AGS73367.1,AGS70882.1	CCK28528.1	AGK78102.1	BAG20169.1	AEY90701.1,AEY85671.1	AGJ55804.1	ADW04820.1	AGP51609.1	CBG71212.1	AEN10894.1	CCA56635.1,CCA58875.1	AEM88302.1
203	AGI90009.1	BAC72586.1	ADI09244.1	AEW98286.1	CAC08294.1	AGS71139.1	CCK28162.1	AGK79311.1	BAG19761.1	AEY91001.1,AEY87012.1	AGJ56653.1	ADW04024.1	AGP55917.1,AGP53945.1	CBG70845.1	AEN11755.1	CCA57583.1	AEM80572.1,AEM85881.1
204	AGI90506.1	BAC72967.1	ADI10012.1	AEW92441.1	CAC10105.1	AGS69769.1	CCK29849.1	AGK79015.1,AGK77347.1	BAG20042.1,BAG21565.1	AEY89572.1	AGJ55108.1	ADW05505.1	AGP57622.1	CBG72799.1	AEN10179.1	CCA60313.1,CCA59878.1	AEM87458.1
205	AGI90749.1	BAC70066.1,BAC69600.1,BAC68308.1		AEW93319.1	CAB61167.1,CAA22037.1	AGS72788.1				AEY92725.1	AGJ59183.1	ADW01726.1	AGP55451.1,AGP53926.1,AGP58914.1	CBG70925.1,CBG68869.1	AEN14187.1	CCA53675.1	AEM80948.1,AEM86209.1
206	AGI90754.1	BAC70061.1,BAC69595.1		AEW93322.1	CAB61172.1,CAA22042.1	AGS72793.1				AEY92730.1	AGJ59188.1	ADW01721.1	AGP55454.1,AGP53923.1,AGP58911.1	CBG68864.1,CBG70930.1	AEN14192.1	CCA60141.1,CCA53670.1	AEM80945.1,AEM86212.1
207	AGI90998.1	BAC68984.1	ADI04481.1		CAB53133.1	AGS73371.1	CCK32507.1	AGK81354.1,AGK76209.1	BAG17854.1,BAG22625.1	AEY90061.1,AEY86778.1	AGJ57477.1	ADW03231.1	AGP59907.1,AGP61018.1	CBG67810.1,CBG67626.1	AEN08383.1		AEM85438.1
208	AGI91217.1	BAC73965.1	ADI05696.1,ADI12140.1	AEW97320.1	CAC42752.1	AGS68886.1	CCK30872.1	AGK81323.1	BAG17883.1	AEY88718.1	AGJ58564.1	ADW02187.1	AGP53822.1,AGP52649.1	CBG73921.1	AEN13632.1	CCA59671.1	AEM83710.1,AEM82578.1
209	AGI91225.1,AGI90318.1	BAC73983.1			CAC42741.1	AGS68873.1	CCK30890.1,CCK25202.1	AGK75192.1,AGK76490.1	BAG22386.1	AEY88701.1	AGJ54312.1	ADW06267.1	AGP60493.1	CBG72851.1,CBG73936.1,CBG67852.1	AEN09300.1	CCA54886.1	AEM84880.1
210	AGI91229.1	BAC73987.1	ADI11137.1	AEW93483.1	CAB38153.1,CAB62683.1	AGS68869.1	CCK30894.1	AGK76486.1	BAG22390.1,BAG23014.1	AEY88697.1	AGJ54308.1	ADW06271.1	AGP58713.1	CBG75506.1,CBG73940.1	AEN09296.1	CCA54882.1	AEM86415.1
211	AGI91279.1		ADI09711.1,ADI07371.1	AEW97850.1,AEW98961.1,AEW98960.1	CAC16466.1			AGK76408.1,AGK78849.1	BAG22459.1	AEY85304.1	AGJ54231.1	ADW06347.1	AGP56394.1,AGP52266.1		AEN09217.1	CCA54794.1,CCA59613.1	AEM86276.1,AEM85507.1
212	AGI91655.1	BAC74556.1	ADI05505.1	AEW97684.1	CAB93387.1	AGS68379.1,AGS69682.1	CCK31460.1,CCK29972.1	AGK75996.1	BAG22856.1	AEY88205.1	AGJ53772.1	ADW06753.1	AGP53673.1	CBG74481.1,CBG72940.1	AEN08840.1	CCA57941.1	AEM82741.1
213	AGI92114.1,AGI89780.1	BAC75117.1	ADI09051.1	AEW94997.1		AGS73248.1	CCK25516.1	AGK77993.1,AGK81738.1	BAG20927.1,BAG17342.1	AEY93291.1	AGJ55727.1	ADW04894.1	AGP56901.1		AEN10717.1,AEN14154.1	CCA56532.1,CCA60253.1	AEM88193.1
214	AGI92115.1,AGI89781.1	BAC75118.1	ADI09052.1	AEW94995.1		AGS73249.1	CCK25515.1	AGK77992.1,AGK81739.1	BAG20928.1,BAG17341.1	AEY93292.1	AGJ55726.1	ADW04895.1	AGP56902.1		AEN14155.1,AEN10716.1	CCA60254.1,CCA56531.1	AEM88192.1
215	AGI92116.1,AGI89782.1	BAC75119.1	ADI09053.1	AEW94993.1		AGS73250.1	CCK25514.1	AGK77991.1,AGK81740.1	BAG20929.1,BAG17340.1	AEY93293.1	AGJ55725.1	ADW04896.1	AGP56903.1		AEN10715.1,AEN14156.1	CCA56530.1,CCA60255.1	AEM88191.1
216	AGI87244.1		ADI12422.1,ADI12216.1	AEW92582.1	CAB53428.1	AGS67985.1	CCK32485.1,CCK32500.1	AGK75681.1,AGK75405.1		AEY86766.1,AEY92759.1	AGJ53531.1	ADW06980.1	AGP60013.1,AGP53086.1	CBG67623.1	AEN12907.1		AEM85303.1,AEM83301.1
217	AGI87917.1		ADI05245.1,ADI05973.1,ADI03785.1	AEW96481.1,AEW97215.1	CAC05949.1	AGS71775.1	CCK25114.1,CCK30153.1		BAG17507.1	AEY91651.1			AGP54263.1,AGP53015.1	CBG74992.1	AEN13589.1	CCA58247.1,CCA60409.1	AEM83370.1,AEM82207.1
218	AGI90720.1			AEW97830.1	CAC33935.1	AGS72523.1	CCK26625.1	AGK80937.1	BAG17901.1,BAG18241.1	AEY92438.1	AGJ54045.1,AGJ58105.1	ADW06494.1,ADW02613.1	AGP56931.1,AGP57684.1	CBG69113.1	AEN09788.1	CCA53477.1	AEM88164.1,AEM87393.1
219		BAC69720.1,BAC69483.1	ADI10509.1	AEW97791.1	CAB61320.1	AGS72885.1,AGS72647.1	CCK26191.1,CCK26461.1	AGK80852.1	BAG18333.1	AEY92838.1,AEY92546.1	AGJ58019.1	ADW02692.1	AGP58051.1	CBG68974.1	AEN13048.1	CCA60522.1	AEM86935.1
220	AGI88557.1	BAC71699.1,BAC71446.1	ADI08262.1		CAA19919.1,CAB40315.1,CAC33903.1	AGS70150.1	CCK27599.1,CCK28656.1	AGK78469.1	BAG20183.1	AEY90348.1	AGJ56135.1	ADW04509.1	AGP56215.1	CBG71743.1		CCA57289.1	AEM81714.1
221	AGI88564.1,AGI88566.1	BAC71927.1,BAC75265.1								AEY85428.1,AEY85436.1,AEY85339.1,AEY93979.1,AEY85348.1,AEY85403.1,AEY85433.1	AGJ52573.1,AGJ59430.1	ADW02727.1,ADW07880.1,ADW07918.1,ADW07916.1		CBG74997.1			AEM82838.1
222	AGI86492.1	BAC69191.1	ADI05149.1	AEW93187.1	CAB95301.1	AGS67939.1	CCK32214.1	AGK81156.1,AGK75596.1	BAG23352.1,BAG18037.1	AEY87806.1	AGJ53340.1	ADW07148.1	AGP61269.1	CBG75220.1	AEN08447.1	CCA54009.1	AEM85342.1
223	AGI91281.1	BAC74107.1	ADI11249.1	AEW93432.1	CAC38801.1	AGS68765.1	CCK31028.1	AGK76405.1	BAG22462.1	AEY88601.1	AGJ53436.1,AGJ54221.1	ADW07065.1,ADW06357.1	AGP58788.1	CBG74066.1	AEN09207.1	CCA53515.1	AEM86330.1
224	AGI88349.1	BAC71209.1	ADI07658.1	AEW94442.1	CAB55672.1	AGS68576.1	CCK29592.1	AGK81550.1	BAG17602.1	AEY89810.1	AGJ58933.1	ADW01950.1	AGP59131.1,AGP57310.1	CBG72500.1	AEN13940.1	CCA56109.1	AEM87772.1,AEM84098.1
225	AGI88135.1	BAC72921.1	ADI09827.1	AEW94279.1	CAB65580.1	AGS69819.1	CCK29795.1	AGK77399.1	BAG21515.1	AEY89615.1	AGJ55146.1	ADW05468.1	AGP57518.1	CBG67281.1,CBG75378.1	AEN10214.1	CCA53370.1,CCA55917.1	AEM87562.1
226		BAC68133.1	ADI04271.1,ADI03682.1	AEW93495.1,AEW93854.1,AEW95721.1,AEW96037.1						AEY85361.1	AGJ58840.1,AGJ58839.1	ADW04834.1,ADW04937.1,ADW05403.1,ADW07917.1		CBG72183.1,CBG73037.1			AEM85894.1,AEM83987.1,AEM82241.1
227	AGI91994.1	BAC67727.1,BAC72178.1			CAC36736.1,CAC22754.1				BAG16947.1,BAG23848.1	AEY86850.1,AEY87461.1,AEY94274.1,AEY94270.1	AGJ59394.1		AGP56638.1		AEN08039.1,AEN08654.1,AEN10787.1,AEN14292.1,AEN10778.1		AEM80147.1
228	AGI90458.1	BAC70939.1	ADI07298.1	AEW99404.1,AEW96259.1	CAC05881.1	AGS71525.1	CCK27737.1	AGK79728.1	BAG19326.1	AEY91400.1	AGJ57018.1	ADW03662.1	AGP55312.1	CBG70458.1	AEN12124.1	CCA57990.1	AEM81123.1,AEM81096.1
229	AGI91280.1	BAC74106.2	ADI11248.1	AEW93433.1	CAC38802.1	AGS68766.1	CCK31027.1	AGK76406.1	BAG22461.1	AEY88602.1	AGJ54222.1,AGJ53435.1	ADW06356.1,ADW07066.1	AGP58787.1	CBG74065.1	AEN09208.1	CCA53516.1	AEM86331.1
230	AGI88681.1	BAC71602.1	ADI08017.1	AEW94764.1	CAC08308.1,CAB93413.1	AGS70267.1	CCK29303.1	AGK79073.1	BAG19989.1	AEY90047.1	AGJ56516.1	ADW04155.1	AGP57073.1	CBG72144.1,CBG67545.1	AEN11622.1	CCA57441.1	AEM88025.1
231	AGI86680.1	BAC69370.1	ADI05739.1	AEW97300.1	CAB75379.1,CAB39687.1	AGS72965.1	CCK25986.1	AGK81406.1	BAG17800.1	AEY89363.1,AEY92912.1	AGJ58643.1	ADW02115.1	AGP53854.1	CBG68463.1	AEN13701.1	CCA59727.1	AEM82547.1
232	AGI87433.1	BAC69439.1	ADI03799.1	AEW98379.1	CAB88149.1,CAB88147.1	AGS72904.1		AGK80628.1,AGK75501.1	BAG18522.1,BAG23452.1	AEY92857.1	AGJ57769.1	ADW02968.1	AGP60407.1		AEN08306.1,AEN12823.1	CCA60636.1	AEM84958.1
233	AGI89779.1,AGI92117.1	BAC75120.1	ADI09050.1	AEW94996.1		AGS73251.1	CCK25512.1	AGK81744.1,AGK77994.1	BAG17336.1,BAG20926.1	AEY93294.1	AGJ55728.1	ADW04893.1	AGP56900.1		AEN14161.1,AEN10718.1	CCA56533.1	AEM88194.1
234	AGI87811.1,AGI88127.1	BAC72931.1	ADI09837.1,ADI11513.1	AEW92640.1	CAB65566.1		CCK27379.1,CCK29814.1	AGK77380.1,AGK80100.1	BAG18956.1,BAG21533.1		AGJ57345.1	ADW03353.1	AGP59027.1	CBG72756.1		CCA58347.1	AEM86101.1
235		BAC68059.1,BAC75209.1		AEW92598.1,AEW98600.1	CAB90899.1	AGS73338.1	CCK25411.1			AEY90913.1,AEY93389.1	AGJ58370.1	ADW02370.1	AGP52041.1	CBG67766.1,CBG67942.1,CBG74810.1,CBG68048.1	AEN13439.1	CCA53835.1	AEM85165.1
236		BAC71262.1,BAC74795.1	ADI07457.1		CAC09551.1	AGS68133.1,AGS70046.1	CCK29546.1,CCK31712.1	AGK77672.1	BAG21235.1	AEY89854.1	AGJ55422.1	ADW05205.1	AGP55462.1	CBG72463.1,CBG74779.1	AEN10458.1	CCA56215.1	AEM80936.1
237	AGI91136.1	BAC73854.1	ADI03232.1,ADI11018.1	AEW93553.1	CAB51456.1,CAC36747.1	AGS68987.1	CCK30758.1	AGK76604.1	BAG22269.1	AEY88814.1	AGJ54420.1	ADW06157.1	AGP58613.1	CBG73821.1	AEN09410.1	CCA55005.1	AEM86511.1
238	AGI90802.1	BAC70141.1	ADI06412.1,ADI09936.1		CAA18527.1	AGS72270.1	CCK26998.1	AGK80627.1	BAG18523.1	AEY92202.1	AGJ57767.1	ADW02969.1	AGP54553.1,AGP60837.1	CBG69547.1	AEN14286.1	CCA58794.1	AEM81885.1,AEM84606.1
239	AGI89357.1	BAC72033.1	ADI08508.1,ADI12630.1	AEW95476.1,AEW98405.1	CAB92994.1	AGS70652.1	CCK28899.1	AGK78481.1	BAG20534.1	AEY90464.1	AGJ56029.1	ADW04605.1	AGP56514.1	CBG71636.1	AEN11169.1	CCA56937.1	AEM80044.1
240	AGI88286.1	BAC72765.1	ADI07572.1	AEW94382.1,AEW96520.1	CAB88907.1	AGS69958.1	CCK29649.1	AGK77564.1	BAG21342.1	AEY89759.1	AGJ55320.1	ADW05301.1	AGP57357.1	CBG72548.1	AEN10378.1	CCA56052.1,CCA57370.1	AEM87724.1
241	AGI90058.1	BAC72632.1	ADI09290.1	AEW95549.1,AEW95932.1	CAB81853.1	AGS71214.1	CCK25475.1,CCK28110.1	AGK79379.1	BAG19672.1	AEY91060.1	AGJ56698.1	ADW03959.1	AGP55833.1	CBG70796.1	AEN11804.1	CCA57660.1	AEM80637.1
242	AGI87348.1,AGI87048.1	BAC72797.1	ADI11434.1		CAB58267.1	AGS66887.1,AGS73807.1	CCK29133.1,CCK25131.1,CCK24779.1		BAG19928.1,BAG17442.1	AEY90218.1	AGJ52669.1	ADW07729.1			AEN09552.1	CCA57069.1	AEM84289.1,AEM86163.1
243	AGI90587.1	BAC72157.1		AEW97183.1,AEW95659.1	CAB82055.1	AGS66989.1,AGS73705.1		AGK78057.1	BAG19765.1	AEY85755.1	AGJ57277.1	ADW03418.1	AGP55342.1,AGP55268.1	CBG67698.1	AEN11030.1	CCA56792.1	AEM88257.1,AEM81132.1
244	AGI91085.1	BAC73797.1	ADI10965.1	AEW93607.1	CAB51963.1	AGS69043.1	CCK28816.1,CCK30701.1	AGK76659.1	BAG22215.1	AEY88872.1	AGJ54475.1	ADW06102.1	AGP58557.1	CBG73764.1	AEN09464.1	CCA55063.1,CCA59537.1	AEM86566.1
245	AGI91844.1	BAC74771.1	ADI11946.1	AEW92755.1	CAC42843.1	AGS68158.1	CCK31689.1,CCK32753.1	AGK75812.1	BAG23083.1	AEY87983.1	AGJ53567.1	ADW06947.1	AGP53213.1	CBG67363.1,CBG74757.1	AEN08622.1	CCA54157.1	AEM83177.1
246	AGI86491.1	BAC69190.1	ADI05148.1	AEW93186.1	CAB95300.1	AGS67938.1	CCK32215.1	AGK75595.1,AGK81155.1	BAG18038.1,BAG23353.1	AEY87805.1	AGJ53339.1	ADW07149.1	AGP61270.1	CBG75221.1	AEN08446.1	CCA54008.1	AEM85341.1
247	AGI91187.1	BAC73925.1	ADI11087.1	AEW93511.1	CAB52072.1	AGS68925.1	CCK30828.1	AGK76530.1,AGK81154.1	BAG18039.1,BAG22342.1	AEY88762.1	AGJ54357.1	ADW06217.1	AGP58671.1	CBG73877.1	AEN09352.1	CCA54930.1	AEM86456.1
248	AGI89424.1	BAC72101.1	ADI08585.1	AEW95397.1	CAB46924.1	AGS70721.1	CCK28759.1	AGK78388.1,AGK79736.1	BAG19315.1,BAG20612.1	AEY90539.1	AGJ55959.1	ADW04673.1	AGP56450.1	CBG71570.1	AEN11093.1	CCA56856.1	AEM80110.1
249	AGI87489.1	BAC70203.1	ADI06460.1	AEW96905.1	CAA15875.1	AGS72205.1	CCK27058.1	AGK80573.1,AGK81824.1	BAG18574.1	AEY92124.1	AGJ57711.1	ADW03021.1	AGP51555.1	CBG69602.1	AEN08064.1,AEN12763.1	CCA58710.1	AEM81832.1
250	AGI89084.1	BAC72311.1	ADI08948.1	AEW95234.1	CAB38500.1	AGS70897.1	CCK28512.1	AGK78088.1	BAG20155.1	AEY87713.1,AEY90716.1	AGJ55789.1	ADW04835.1	AGP53999.1,AGP56773.1	CBG71197.1	AEN10880.1	CCA56619.1	AEM88288.1
251	AGI86967.1	BAC69707.1	ADI06058.1	AEW97152.1	CAB60166.1	AGS72664.1	CCK26446.1	AGK81077.1	BAG18118.1	AEY92563.1	AGJ57887.1,AGJ58247.1	ADW02482.1,ADW02862.1	AGP54310.1	CBG68959.1	AEN13289.1	CCA59396.1	AEM82141.1
252	AGI90456.1	BAC70941.1	ADI07300.1	AEW96257.1,AEW99406.1	CAC05879.1	AGS71523.1	CCK27739.1	AGK79726.1	BAG19328.1	AEY91398.1	AGJ57016.1	ADW03664.1	AGP55314.1	CBG70460.1	AEN12122.1	CCA57988.1	AEM81094.1,AEM81121.1
253	AGI88374.1	BAC71239.1	ADI07676.1	AEW94460.1	CAB89462.1	AGS70026.1	CCK29571.1	AGK77635.1	BAG21274.1	AEY89830.1	AGJ55401.1	ADW05225.1	AGP57292.1	CBG72482.1,CBG74668.1	AEN10438.1	CCA56179.1	AEM87104.1,AEM87804.1
254	AGI86798.1	BAC69542.1	ADI07068.1,ADI09497.1	AEW93867.1	CAA22368.1	AGS72837.1	CCK26247.1	AGK81258.1	BAG17949.1	AEY92787.1,AEY86065.1	AGJ58433.1	ADW02308.1	AGP55083.1	CBG68814.1	AEN13525.1	CCA59648.1	AEM81317.1
255	AGI87131.1	BAC69858.1	ADI06163.1	AEW97083.1	CAC33929.1	AGS72521.1	CCK26634.1	AGK80931.1	BAG18251.1	AEY92433.1	AGJ58099.1	ADW02619.1	AGP54396.1,AGP51550.1	CBG69116.1	AEN13135.1	CCA59188.1	AEM82074.1,AEM88687.1
256	AGI87569.1	BAC70300.1	ADI12865.1	AEW98867.1	CAA20220.1	AGS72124.1,AGS67451.1	CCK27136.1	AGK80488.1	BAG18664.1	AEY92033.1,AEY87019.1	AGJ57619.1	ADW03104.1	AGP54689.1	CBG69678.1	AEN12680.1	CCA58619.1	AEM81739.1
257	AGI87570.1	BAC70301.1	ADI12864.1	AEW98865.1	CAA20221.1	AGS72123.1,AGS67449.1	CCK27137.1	AGK80487.1	BAG18665.1	AEY92032.1,AEY87017.1	AGJ57618.1	ADW03105.1	AGP54690.1	CBG69679.1	AEN12679.1	CCA58618.1	AEM81738.1
258	AGI88359.1	BAC71213.1	ADI05750.1,ADI04969.1	AEW98871.1	CAB60463.1	AGS70013.1	CCK29588.1	AGK77622.1	BAG21286.1	AEY89814.1	AGJ55379.1	ADW05248.1	AGP60733.1	CBG72496.1,CBG67777.1	AEN10425.1	CCA56114.1	AEM84708.1
259	AGI88368.1	BAC71228.1	ADI07674.1	AEW94457.1	CAB89455.1	AGS70024.1	CCK29574.1,CCK24594.1	AGK77633.1	BAG21276.1	AEY85627.1,AEY89827.1	AGJ55389.1	ADW05237.1	AGP57294.1	CBG72484.1	AEN10435.1	CCA56123.1	AEM87802.1
260	AGI88558.1	BAC71700.1,BAC71447.1	ADI08263.1	AEW95352.1	CAB40316.1	AGS70151.1	CCK27600.1,CCK28657.1	AGK78468.1	BAG20184.1	AEY90347.1	AGJ56134.1	ADW04510.1	AGP56216.1	CBG71742.1,CBG70036.1		CCA57290.1	AEM81715.1
261	AGI88783.1	BAC69155.1	ADI04084.1	AEW94814.1,AEW99483.1	CAA15809.1	AGS67915.1	CCK32268.1	AGK74994.1	BAG17114.1	AEY87782.1	AGJ55190.1	ADW05428.1	AGP52860.1	CBG75242.1	AEN10248.1	CCA60615.1	AEM83518.1,AEM85994.1
262	AGI89249.1	BAC71917.1	ADI08379.1	AEW95354.1	CAC32349.1	AGS70547.1	CCK29020.1	AGK78593.1,AGK78594.1	BAG20430.1	AEY90357.1	AGJ56152.1	ADW04496.1	AGP56633.1,AGP56632.1	CBG71764.1	AEN11272.1	CCA57047.1	AEM88415.1
263	AGI89439.1	BAC70051.1,BAC69429.1	ADI06357.1	AEW96398.1	CAB44406.1	AGS68236.1	CCK31934.1	AGK78305.1	BAG20328.1	AEY88065.1	AGJ57904.1	ADW02846.1	AGP56401.1	CBG70956.1	AEN14132.1	CCA54038.1,CCA59332.1	AEM80168.1
264	AGI90232.1	BAC71140.1	ADI07859.1,ADI04764.1	AEW97855.1	CAB89054.1	AGS71349.1	CCK27958.1	AGK79522.1	BAG19536.1	AEY91225.1	AGJ56830.1	ADW03838.1	AGP57162.1,AGP52809.1	CBG68020.1	AEN11924.1	CCA57790.1	AEM83573.1
265	AGI90426.1	BAC70969.1	ADI07329.1,ADI07325.1	AEW96231.1	CAB92596.1	AGS71497.1	CCK27774.1	AGK79692.1	BAG19362.1	AEY91371.1	AGJ56975.1	ADW03701.1	AGP55336.1	CBG70482.1	AEN12083.1	CCA57960.1	AEM81070.1,AEM81071.1
266	AGI90457.1	BAC70940.1	ADI07299.1	AEW99405.1,AEW96258.1	CAC05880.1	AGS71524.1	CCK27738.1	AGK79727.1	BAG19327.1	AEY91399.1	AGJ57017.1	ADW03663.1	AGP55313.1	CBG70459.1	AEN12123.1	CCA57989.1	AEM81095.1,AEM81122.1
267	AGI90556.1	BAC72997.1	ADI10050.1	AEW94213.1	CAD55203.1	AGS69739.1	CCK29888.1	AGK77294.1	BAG21617.1	AEY89541.1	AGJ55062.1	ADW05549.1	AGP52367.1,AGP60621.1	CBG72832.1	AEN10133.1	CCA55840.1	AEM83972.1,AEM84782.1
268	AGI91329.1	BAC74174.1,BAC70006.1	ADI11300.1	AEW93380.1	CAB50882.1	AGS68702.1,AGS72388.1	CCK31097.1	AGK76356.1	BAG22511.1	AEY88539.1	AGJ54169.1	ADW06405.1	AGP58848.1	CBG74126.1	AEN09161.1	CCA54736.1	AEM86273.1
269	AGI91524.1	BAC74293.1	ADI11476.1		CAB62761.1,CAB50938.1	AGS70170.1,AGS68609.1	CCK31220.1	AGK76111.1	BAG22713.1	AEY88447.1	AGJ53915.1	ADW06616.1	AGP54150.1	CBG68257.1,CBG74235.1	AEN08975.1	CCA53686.1	AEM82304.1
270		BAC74779.1	ADI11953.1,ADI06054.1	AEW98640.1	CAB99143.1	AGS68147.1	CCK31698.1,CCK27966.1	AGK75802.1	BAG23093.1	AEY87975.1	AGJ53562.1	ADW06952.1	AGP54851.1	CBG74765.1	AEN08613.1,AEN13580.1	CCA54145.1	AEM81546.1
271	AGI91938.1	BAC73106.1,BAC72503.1	ADI04160.1,ADI08206.1	AEW98069.1	CAB71821.1	AGS69630.1	CCK30015.1	AGK77427.1,AGK80827.1	BAG17502.1	AEY89419.1	AGJ56394.1	ADW04274.1	AGP53950.1	CBG72977.1	AEN11499.1	CCA55719.1
272	AGI88309.1	BAC72744.1	ADI07619.1	AEW94402.1,AEW94403.1	CAD55462.1,CAB88928.1	AGS69984.1	CCK29626.1	AGK77584.1	BAG21321.1	AEY89783.1	AGJ55345.1	ADW05280.1	AGP57337.1	CBG72528.1	AEN10398.1	CCA56072.1	AEM87746.1
273	AGI88713.1		ADI07689.1,ADI06371.1	AEW99456.1	CAC36058.1	AGS67542.1	CCK25685.1	AGK78301.1	BAG20322.1	AEY87767.1	AGJ52840.1	ADW07606.1	AGP57279.1,AGP54516.1	CBG74881.1,CBG69139.1	AEN10625.1		AEM87817.1,AEM81926.1
274	AGI88715.1		ADI07687.1,ADI06373.1	AEW99458.1	CAC36056.1	AGS67540.1	CCK25687.1	AGK78299.1	BAG20320.1	AEY87769.1	AGJ52838.1	ADW07608.1	AGP57281.1,AGP54518.1	CBG74879.1,CBG69141.1	AEN10627.1		AEM87815.1,AEM81924.1
275	AGI88995.1	BAC74755.1	ADI03588.1	AEW95787.1	CAC42856.1	AGS72497.1,AGS68173.1	CCK31674.1	AGK75068.1	BAG17167.1	AEY92403.1,AEY88004.1	AGJ53609.1	ADW06909.1	AGP60313.1	CBG75392.1	AEN10903.1	CCA59308.1	AEM85060.1
276	AGI91272.1	BAC74782.1	ADI11239.1,ADI11962.1	AEW97271.1,AEW99714.1	CAB99140.1	AGS68144.1	CCK31012.1,CCK31701.1	AGK76418.1	BAG23096.1	AEY87972.1	AGJ53558.1	ADW06955.1	AGP58782.1		AEN08610.1	CCA54808.1	AEM86337.1
277		BAC73702.1	ADI08703.1,ADI12055.1		CAB90865.1,CAB61161.1	AGS69147.1	CCK30589.1,CCK25139.1	AGK76750.1		AEY88978.1,AEY93478.1	AGJ54563.1	ADW06019.1	AGP53109.1,AGP59933.1	CBG67710.1,CBG67961.1			AEM83276.1,AEM85407.1
278	AGI90568.1	BAC74865.1,BAC73049.1	ADI10136.1	AEW97161.1	CAB88959.1	AGS69710.1	CCK25917.1	AGK77234.1	BAG21662.1	AEY92988.1	AGJ55019.1	ADW05592.1	AGP57728.1	CBG72908.1	AEN10063.1	CCA55813.1	AEM87345.1
279	AGI86733.1,AGI87754.1	BAC68628.1	ADI03415.1,ADI12388.1	AEW97006.1	CAB44420.1		CCK31603.1	AGK80660.1	BAG19507.1	AEY87672.1	AGJ53237.1	ADW07238.1	AGP59055.1	CBG67911.1	AEN12855.1	CCA55795.1	AEM86078.1
280	AGI88950.1,AGI89691.1,AGI88809.1,AGI88810.1,AGI88811.1,AGI88951.1		ADI08633.1	AEW98857.1,AEW97592.1				AGK79298.1,AGK79299.1,AGK79935.1,AGK79936.1	BAG21857.1				AGP57759.1		AEN11745.1,AEN11747.1		AEM87313.1
281	AGI88068.1,AGI86919.1	BAC68683.1	ADI03496.1		CAB61926.1	AGS67429.1	CCK25034.1,CCK25035.1	AGK75526.1	BAG23429.1	AEY93660.1	AGJ53185.1	ADW07285.1	AGP53051.1,AGP53364.1		AEN08322.1		AEM83333.1,AEM82987.1
282	AGI88684.1	BAC71606.1	ADI08019.1	AEW94766.1	CAB41206.1,CAB93411.1	AGS70269.1	CCK29301.1	AGK79072.1	BAG19991.1	AEY90050.1	AGJ56514.1	ADW04157.1	AGP57070.1	CBG72142.1	AEN11621.1	CCA57438.1	AEM88027.1
283	AGI87067.1		ADI12922.1	AEW98280.1	CAB71826.1,CAB93064.1	AGS67069.1,AGS73626.1	CCK24736.1			AEY86284.1,AEY86311.1,AEY93412.1,AEY86500.1			AGP57201.1,AGP55409.1			CCA59157.1	AEM87027.1,AEM87692.1,AEM84557.1
284	AGI86786.1		ADI06115.1		CAA19635.1,CAB38883.1	AGS71578.1	CCK26913.1,CCK26232.1	AGK81270.1	BAG17937.1	AEY85998.1	AGJ58447.1	ADW02295.1	AGP54113.1	CBG68801.1,CBG68918.1	AEN13537.1	CCA59662.1	AEM82350.1
285	AGI87119.1	BAC69845.1	ADI06137.1	AEW97088.1	CAC33941.1	AGS72544.1	CCK26608.1,CCK32596.1	AGK80952.1	BAG18226.1	AEY92450.1	AGJ58122.1	ADW02600.1	AGP54367.1	CBG69103.1	AEN13148.1	CCA59199.1	AEM82095.1
286	AGI87120.1	BAC69846.1	ADI06138.1	AEW97087.1	CAC33940.1	AGS72543.1	CCK32595.1,CCK26609.1	AGK80951.1	BAG18227.1	AEY92449.1	AGJ58121.1	ADW02601.1	AGP54368.1	CBG69104.1	AEN13147.1	CCA59198.1	AEM82094.1
287	AGI88532.1	BAC72070.1	ADI08546.1	AEW95425.1	CAB45202.1	AGS70691.1	CCK28791.1	AGK75124.1,AGK78424.1	BAG20574.1	AEY90507.1	AGJ55990.1	ADW04643.1	AGP56476.1	CBG71598.1	AEN11127.1	CCA56895.1	AEM80082.1
288	AGI86573.1	BAC69272.1,BAC68915.1	ADI04135.1			AGS73148.1	CCK32608.1	AGK75730.1,AGK76422.1	BAG23162.1	AEY87454.1,AEY86190.1	AGJ54788.1	ADW05806.1	AGP53908.1	CBG75464.1	AEN09819.1	CCA54069.1	AEM82495.1
289	AGI86681.1	BAC69371.1	ADI05740.1	AEW97299.1	CAB39686.1	AGS72964.1	CCK25987.1	AGK81405.1	BAG17801.1	AEY92911.1,AEY89364.1	AGJ58642.1	ADW02116.1	AGP53855.1	CBG68464.1	AEN13700.1	CCA59726.1	AEM82546.1
290	AGI90451.1	BAC70946.1	ADI07307.1	AEW96252.1	CAC05874.1	AGS71518.1	CCK27747.1	AGK79721.1	BAG19333.1	AEY85666.1,AEY91393.1	AGJ57011.1	ADW03669.1	AGP55319.1	CBG70466.1	AEN12117.1	CCA57982.1	AEM81089.1
291	AGI91978.1	BAC75052.1	ADI04839.1	AEW97022.1	CAB62701.1	AGS73208.1	CCK25708.1	AGK81624.1	BAG17524.1	AEY86272.1,AEY93162.1	AGJ59020.1	ADW01870.1	AGP52619.1	CBG68289.1	AEN14000.1	CCA60156.1	AEM83749.1
292	AGI90509.1	BAC72969.1	ADI10014.1	AEW92444.1	CAC10103.1	AGS69767.1	CCK29851.1	AGK77344.1	BAG21568.1	AEY89569.1	AGJ55104.1	ADW05508.1	AGP57624.1	CBG72801.1	AEN10176.1	CCA59880.1,CCA53740.1	AEM87456.1
293	AGI91040.1	BAC73753.1	ADI10926.1	AEW93657.1	CAB39888.1	AGS69084.1	CCK30653.1	AGK76698.1	BAG22176.1	AEY88913.1	AGJ54516.1	ADW06063.1	AGP58517.1	CBG73723.1	AEN09503.1	CCA55098.1,CCA55106.1	AEM86607.1
294		BAC73009.1	ADI09933.1,ADI07750.1,ADI07337.1,ADI05381.1					AGK77250.1	BAG21605.1		AGJ55068.1,AGJ56570.1	ADW04103.1,ADW05543.1	AGP55339.1,AGP55390.1,AGP55789.1	CBG72162.1			AEM81060.1,AEM82898.1,AEM80986.1
295		BAC67943.1			CAB76309.1	AGS67048.1,AGS73647.1,AGS66974.1,AGS73720.1,AGS67245.1,AGS73449.1		AGK81478.1,AGK81890.1	BAG23646.1	AEY87618.1,AEY93670.1,AEY94127.1	AGJ53423.1	ADW07076.1		CBG67759.1,CBG67767.1
296	AGI87121.1	BAC69847.1	ADI06139.1	AEW97086.1	CAC33939.1	AGS72542.1	CCK26610.1,CCK32594.1	AGK80950.1	BAG18228.1	AEY92448.1	AGJ58120.1	ADW02602.1	AGP54369.1	CBG69105.1	AEN13146.1	CCA59197.1	AEM82093.1
297	AGI88881.1	BAC69922.1,BAC72433.1	ADI09113.1		CAD55368.1	AGS72480.1	CCK28376.1	AGK75547.1	BAG23414.1,BAG23037.1,BAG23392.1	AEY92383.1	AGJ58800.1	ADW01972.1	AGP56026.1	CBG69177.1	AEN13879.1		AEM80460.1
298	AGI90244.1	BAC68668.1,BAC68449.1				AGS67421.1,AGS67122.1,AGS67215.1,AGS73479.1,AGS73572.1				AEY92734.1,AEY90602.1	AGJ56466.1	ADW04204.1	AGP56846.1	CBG67315.1	AEN11576.1	CCA53805.1,CCA53660.1	AEM88249.1
299	AGI87070.1	BAC69790.1	ADI06104.1	AEW92477.1	CAA22389.1	AGS72591.1	CCK26541.1	AGK80983.1	BAG18193.1	AEY85777.1,AEY92495.1,AEY93625.1	AGJ58170.1	ADW02554.1	AGP54351.1		AEN13203.1	CCA59229.1	AEM82110.1
300	AGI91301.1	BAC74137.1	ADI11270.1	AEW98968.1,AEW93403.1	CAB59456.1	AGS68735.1	CCK31064.1	AGK76385.1	BAG22482.1	AEY88570.1	AGJ54198.1	ADW06376.1	AGP58807.1	CBG74089.1	AEN09188.1	CCA54773.1	AEM86308.1
301	AGI86496.1	BAC69198.1	ADI05152.1	AEW93192.1	CAB95974.1	AGS73100.1,AGS67944.1	CCK32207.1	AGK75601.1	BAG23347.1	AEY87811.1	AGJ53344.1	ADW07144.1	AGP59970.1	CBG75214.1	AEN08452.1	CCA54015.1	AEM85346.1
302		BAC69462.1	ADI06819.1			AGS72896.1	CCK24777.1,CCK26153.1	AGK75627.1	BAG23319.1	AEY85529.1,AEY92146.1,AEY92849.1	AGJ59050.1	ADW01843.1	AGP59733.1,AGP54914.1			CCA53859.1	AEM81484.1,AEM85606.1,AEM85590.1
303	AGI88079.1	BAC70858.1	ADI07239.1	AEW96328.1	CAC05749.1	AGS71624.1	CCK27664.1	AGK79816.1	BAG19240.1	AEY85801.1,AEY91488.1	AGJ57078.1	ADW03606.1	AGP55231.1	CBG70243.1	AEN12184.1	CCA58053.1	AEM81171.1
304		BAC68764.1	ADI12025.1	AEW99284.1,AEW92645.1	CAC01561.1	AGS67529.1,AGS67821.1,AGS67875.1,AGS67869.1	CCK32455.1	AGK75426.1		AEY85944.1,AEY87617.1,AEY87558.1			AGP53136.1	CBG75055.1		CCA54812.1	AEM83245.1
305	AGI91582.1	BAC74475.1	ADI05610.1	AEW97612.1	CAD55284.1	AGS68460.1	CCK31382.1	AGK76067.1	BAG22790.1	AEY88285.1	AGJ53874.1	ADW06657.1	AGP53756.1	CBG74405.1	AEN08912.1	CCA60356.1,CCA54460.1	AEM82644.1
306	AGI86785.1		ADI06114.1		CAA19636.1,CAB38882.1	AGS71579.1	CCK26912.1,CCK26231.1	AGK81271.1	BAG17936.1	AEY85997.1	AGJ58448.1	ADW02294.1	AGP54112.1	CBG68800.1,CBG68917.1	AEN13538.1	CCA59663.1	AEM82351.1
307	AGI86641.1					AGS67249.1,AGS73445.1,AGS67115.1,AGS73579.1,AGS69830.1		AGK75180.1,AGK75550.1	BAG23493.1	AEY89630.1	AGJ52645.1,AGJ53251.1	ADW07752.1,ADW07227.1	AGP61503.1		AEN08396.1	CCA56452.1	AEM83045.1
308	AGI90508.1	BAC67756.1,BAC67770.1							BAG20854.1			ADW04248.1	AGP53478.1,AGP51536.1,AGP51634.1,AGP51637.1				AEM81467.1,AEM82653.1,AEM84138.1,AEM86994.1,AEM82896.1,AEM85539.1,AEM86084.1,AEM87711.1,AEM86174.1
309	AGI90442.1	BAC71992.1	ADI11346.1	AEW99218.1	CAB42743.1	AGS70611.1	CCK28940.1	AGK78522.1	BAG20493.1	AEY86144.1,AEY90425.1	AGJ56076.1	ADW04564.1	AGP59830.1	CBG71676.1	AEN11217.1	CCA53465.1	AEM85517.1
310	AGI86988.1,AGI91056.1	BAC73768.1	ADI10940.1	AEW93642.1	CAB39873.1	AGS69069.1	CCK30668.1	AGK76683.1	BAG22191.1	AEY88898.1	AGJ54500.1	ADW06078.1	AGP58532.1	CBG73738.1	AEN09488.1	CCA55090.1	AEM86590.1
311	AGI87008.1,AGI90057.1	BAC72631.1	ADI09289.1	AEW95931.1	CAB81852.1	AGS71213.1	CCK28111.1	AGK79378.1	BAG19673.1	AEY91059.1	AGJ56697.1	ADW03960.1	AGP55834.1	CBG70797.1	AEN11803.1	CCA57659.1	AEM80636.1
312	AGI87058.1,AGI92051.1	BAC69778.1	ADI06094.1	AEW97124.1	CAA22506.1	AGS72601.1	CCK26530.1	AGK80993.1	BAG18182.1	AEY92506.1	AGJ58181.1	ADW02543.1	AGP54333.1	CBG69046.1	AEN13215.1	CCA59240.1	AEM82119.1
313	AGI89562.1,AGI91660.1	BAC74561.1	ADI05499.1	AEW97691.1	CAB93381.1	AGS68373.1	CCK31466.1	AGK75989.1	BAG22863.1	AEY88199.1	AGJ53765.1	ADW06760.1	AGP53668.1	CBG74486.1	AEN08833.1	CCA54389.1	AEM82747.1
314	AGI90463.1	BAC69265.1,BAC70934.1	ADI04038.1,ADI07294.1	AEW96263.1	CAC05885.1	AGS71529.1	CCK27735.1	AGK79732.1	BAG19322.1	AEY91405.1	AGJ57022.1	ADW03658.1	AGP55303.1	CBG70456.1		CCA57992.1	AEM81101.1
315	AGI88268.1	BAC70276.1,BAC72783.1	ADI09622.1	AEW94370.1	CAB90916.1	AGS69940.1	CCK29667.1	AGK77546.1	BAG21360.1	AEY89739.1	AGJ55302.1	ADW05318.1	AGP57386.1	CBG72566.1	AEN10360.1	CCA56034.1	AEM87712.1
316	AGI89130.1	BAC72263.1	ADI03714.1,ADI08809.1	AEW95696.1	CAB45489.1	AGS70843.1	CCK28566.1	AGK78166.1	BAG20211.1	AEY90669.1	AGJ55832.1	ADW04795.1	AGP56249.1	CBG71256.1	AEN10927.1	CCA56665.1	AEM80293.1
317	AGI91365.1	BAC74215.1	ADI05940.1,ADI11353.1	AEW93343.1	CAB52840.1	AGS68662.1	CCK31148.1	AGK76301.1	BAG22550.1	AEY88497.1	AGJ54129.1	ADW06444.1	AGP58888.1	CBG74171.1	AEN09126.1	CCA54697.1	AEM86235.1
318	AGI87439.1	BAC70153.1	ADI06417.1,ADI12629.1	AEW96964.1	CAA18520.1	AGS72259.1	CCK27002.1	AGK80623.1	BAG18527.1	AEY92190.1	AGJ57762.1	ADW02973.1	AGP54557.1	CBG69551.1	AEN12817.1	CCA58788.1	AEM81881.1
319	AGI87722.1	BAC71120.1	ADI06688.1,ADI07834.1	AEW96687.1	CAB37578.1		CCK27280.1,CCK27934.1	AGK80251.1	BAG18842.1	AEY91863.1	AGJ57435.1	ADW03269.1	AGP54811.1	CBG69821.1,CBG75793.1		CCA58465.1	AEM81593.1
320	AGI91233.1	BAC73997.1	ADI11141.1,ADI12891.1	AEW93478.1	CAB38148.1	AGS68860.1	CCK30902.1	AGK76483.1	BAG22393.1	AEY88688.1	AGJ54305.1	ADW06274.1	AGP58717.1	CBG73950.1	AEN09293.1	CCA54874.1	AEM86411.1
321	AGI88074.1	BAC70855.1	ADI07224.1	AEW93065.1,AEW96336.1	CAC05752.1	AGS71627.1	CCK27661.1	AGK79819.1	BAG19236.1	AEY91491.1	AGJ57083.1	ADW03602.1	AGP55216.1	CBG70240.1	AEN12188.1	CCA58057.1	AEM81182.1
322	AGI91762.1	BAC74688.1	ADI11851.1	AEW93095.1,AEW98163.1	CAB88884.1	AGS68254.1	CCK31585.1	AGK75890.1	BAG22970.1	AEY88079.1	AGJ53641.1	ADW06876.1	AGP60115.1	CBG74598.1	AEN08739.1	CCA54259.1	AEM85204.1
323	AGI90989.1	BAC74126.1	ADI04885.1	AEW93413.1,AEW98510.1	CAB59465.1	AGS68745.1	CCK31050.1	AGK78737.1	BAG20654.1	AEY88581.1	AGJ56197.1	ADW04453.1	AGP52936.1	CBG68157.1	AEN11309.1	CCA56802.1	AEM83445.1
324	AGI90665.1	BAC73170.1	ADI10239.1	AEW94095.1,AEW98048.1	CAB75389.1	AGS69582.1	CCK30063.1	AGK77134.1	BAG21763.1	AEY89372.1	AGJ54923.1	ADW05683.1	AGP57867.1	CBG73024.1	AEN09931.1	CCA55672.1	AEM87224.1
325	AGI88506.1	BAC71387.1	ADI09604.1	AEW94549.1,AEW99298.1	CAD55496.1	AGS70118.1	CCK29463.1	AGK77778.1	BAG21123.1	AEY89925.1	AGJ55508.1	ADW05119.1	AGP55535.1	CBG72346.1	AEN10531.1	CCA56315.1	AEM80859.1
326	AGI86668.1	BAC69359.1	ADI05705.1	AEW97311.1,AEW97795.1	CAB39699.1	AGS72976.1	CCK25974.1	AGK81417.1	BAG17789.1	AEY92923.1	AGJ58654.1	ADW02104.1	AGP53832.1	CBG68452.1	AEN13712.1	CCA59739.1	AEM82568.1
327	AGI87622.1	BAC70368.1	ADI06604.1	AEW96778.1	CAA22421.1,CAC01642.1	AGS72055.1	CCK27193.1	AGK80363.1	BAG18729.1	AEY91965.1	AGJ57561.1	ADW03156.1	AGP54743.1	CBG69736.1	AEN12625.1	CCA58559.1	AEM81666.1
328	AGI87708.1	BAC70442.1	ADI06676.1	AEW96697.1	CAB37590.1,CAC01643.1	AGS71981.1	CCK27268.1	AGK80261.1	BAG18827.1	AEY91878.1	AGJ57448.1	ADW03258.1	AGP54802.1	CBG69809.1	AEN12540.1	CCA58476.1	AEM81602.1
329	AGI86704.1	BAC69392.1	ADI05764.1	AEW97469.1	CAB39721.1,CAB40681.1	AGS72945.1	CCK26069.1	AGK81383.1	BAG17823.1	AEY92892.1	AGJ58615.1	ADW02141.1	AGP53879.1	CBG68494.1	AEN13679.1	CCA59698.1	AEM82525.1
330	AGI86703.1	BAC69391.1	ADI05763.1	AEW97470.1	CAB39722.1,CAB40682.1	AGS72946.1	CCK26068.1	AGK81384.1	BAG17822.1	AEY92893.1	AGJ58616.1	ADW02140.1	AGP53878.1	CBG68493.1	AEN13680.1	CCA59699.1	AEM82526.1
331	AGI91677.1	BAC74578.1	ADI05481.1	AEW97710.1	CAB93363.1	AGS68356.1	CCK31484.1	AGK75972.1,AGK80719.1	BAG22880.1	AEY88182.1	AGJ53747.1	ADW06778.1	AGP53651.1	CBG74503.1	AEN08816.1	CCA54370.1	AEM82764.1
332	AGI91676.1	BAC74577.1	ADI05482.1	AEW97709.1	CAB93364.1	AGS68357.1	CCK31483.1	AGK75973.1,AGK80718.1	BAG22879.1	AEY88183.1	AGJ53748.1	ADW06777.1	AGP53652.1	CBG74502.1	AEN08817.1	CCA54371.1	AEM82763.1
333	AGI90559.1	BAC73011.1	ADI10065.1	AEW94212.1	CAB66302.1	AGS69736.1	CCK29899.1	AGK77290.1,AGK81013.1	BAG21620.1	AEY89536.1	AGJ55058.1	ADW05553.1		CBG72846.1	AEN10130.1,AEN13239.1	CCA55838.1	AEM87398.1
334	AGI87707.1	BAC70441.1	ADI06675.1	AEW96698.1	CAB37591.1	AGS71982.1	CCK27267.1	AGK80262.1	BAG18826.1,BAG20070.1	AEY91879.1	AGJ57449.1	ADW03257.1	AGP54801.1	CBG69808.1	AEN12541.1	CCA58477.1	AEM81603.1
335	AGI88081.1	BAC70860.1	ADI07241.1	AEW96326.1	CAC05747.1	AGS71622.1	CCK27666.1	AGK79814.1	BAG19242.1	AEY85799.1,AEY91486.1	AGJ57076.1	ADW03608.1	AGP55229.1	CBG70245.1	AEN12182.1	CCA58051.1	AEM81169.1
336	AGI87965.1	BAC70737.1	ADI07122.1	AEW96448.1	CAB94611.1	AGS71737.1	CCK27529.1	AGK79938.1	BAG19128.1	AEY89052.1,AEY91608.1	AGJ57198.1	ADW03496.1	AGP55118.1	CBG70130.1	AEN12293.1	CCA58163.1	AEM81283.1
337	AGI87966.1	BAC70738.1	ADI07123.1	AEW96447.1	CAB94610.1	AGS71736.1	CCK27530.1	AGK79937.1	BAG19129.1	AEY89053.1,AEY91607.1	AGJ57197.1	ADW03497.1	AGP55119.1	CBG70131.1	AEN12292.1	CCA58162.1	AEM81282.1
338	AGI91908.1	BAC72277.1	ADI12077.1	AEW97935.1	CAB45476.1	AGS70855.1	CCK28548.1	AGK78361.1	BAG20639.1	AEY90685.1	AGJ55935.1	ADW04697.1	AGP52137.1,AGP55605.1	CBG71228.1	AEN11068.1	CCA53710.1	AEM83950.1
339	AGI88365.1	BAC71224.1	ADI07670.1	AEW94453.1	CAB89451.1	AGS70020.1	CCK29578.1	AGK77629.1	BAG21279.1	AEY89823.1	AGJ55386.1	ADW05240.1	AGP54067.1,AGP57298.1	CBG72488.1	AEN10432.1	CCA56119.1	AEM87798.1
340	AGI88595.1	BAC71506.1	ADI09453.1	AEW94695.1	CAB88436.1	AGS70189.1	CCK29405.1	AGK77825.1	BAG21064.1	AEY89979.1	AGJ55556.1	ADW05053.1	AGP55696.1,AGP59185.1	CBG72254.1	AEN10572.1	CCA56370.1	AEM80780.1
341	AGI89250.1	BAC71918.1	ADI08382.1	AEW95355.1	CAC32346.1	AGS70549.1	CCK29019.1	AGK78592.1	BAG20431.1	AEY90360.1	AGJ56151.1	ADW04497.1	AGP56631.1,AGP59351.1	CBG71763.1	AEN11271.1	CCA57046.1	AEM88416.1
342	AGI90893.1	BAC74253.1	ADI11378.1	AEW93311.1	CAC12923.1	AGS68638.1	CCK31185.1	AGK76270.1	BAG22579.1	AEY88472.1	AGJ54098.1	ADW06472.1	AGP58920.1,AGP61156.1	CBG74208.1	AEN09102.1	CCA53625.1	AEM86203.1
343	AGI87751.1	BAC70487.1	ADI06738.1	AEW96657.1	CAA20172.1	AGS71934.1	CCK27316.1	AGK80218.1	BAG18877.1	AEY91825.1	AGJ57398.1	ADW03304.1	AGP54847.1	CBG67875.1,CBG69852.1	AEN12494.1	CCA58429.1	AEM81553.1
344	AGI88785.1	BAC71656.1	ADI08079.1	AEW94816.1	CAB93041.1	AGS70325.1	CCK29254.1	AGK78984.1	BAG20881.1	AEY90104.1	AGJ56437.1	ADW04232.1	AGP57024.1	CBG71171.1,CBG72076.1	AEN11551.1	CCA57320.1	AEM88071.1
345	AGI90645.1	BAC73137.1	ADI10213.1	AEW94115.1	CAB71803.1	AGS69603.1	CCK30042.1	AGK77155.1	BAG21743.1	AEY89394.1	AGJ54946.1	ADW05659.1	AGP57843.1	CBG73000.1,CBG73300.1	AEN09952.1	CCA55697.1	AEM87246.1
346	AGI91114.1	BAC73830.1	ADI10996.1	AEW93575.1	CAB51996.1	AGS69011.1	CCK30734.1	AGK76627.1	BAG22247.1	AEY88839.1	AGJ54443.1	ADW06134.1	AGP58590.1	CBG73795.1,CBG75524.1	AEN09432.1	CCA55029.1	AEM86534.1
347	AGI91487.1	BAC74378.1	ADI11586.1	AEW97519.1	CAC18788.1	AGS68535.1	CCK31304.1	AGK76147.1	BAG22676.1	AEY88370.1	AGJ53955.1	ADW06578.1	AGP59087.1	CBG74318.1	AEN09012.1	CCA54537.1,CCA57368.1	AEM86045.1
348	AGI90796.1	BAC73393.1	ADI08174.1	AEW95571.1	CAB69751.1	AGS69360.1	CCK30239.1	AGK76969.1	BAG21898.1	AEY89212.1	AGJ54806.1	ADW05794.1	AGP56070.1	CBG73269.1	AEN09823.1	CCA55538.1,CCA55551.1	AEM80414.1
349	AGI90797.1	BAC73392.1	ADI08173.1	AEW95573.1	CAB69752.1	AGS69361.1	CCK30238.1	AGK76970.1	BAG21897.1	AEY89213.1	AGJ54807.1	ADW05793.1	AGP56069.1	CBG73268.1	AEN09824.1	CCA55539.1,CCA55550.1	AEM80415.1
350	AGI89894.1	BAC72507.1	ADI09182.1	AEW95797.1	CAC08376.1	AGS71067.1	CCK28294.1	AGK77904.1	BAG21021.1	AEY90926.1	AGJ55600.1	ADW05012.1	AGP55981.1	CBG70951.1	AEN10614.1	CCA56432.1,CCA58741.1	AEM80508.1
351	AGI89972.1	BAC72552.1	ADI09223.1	AEW95846.1	CAB44528.1	AGS71113.1	CCK28192.1	AGK79272.1	BAG19810.1	AEY90974.1	AGJ56626.1	ADW04051.1	AGP55938.1	CBG70888.1	AEN11724.1	CCA57554.1	AEM80545.1,AEM85925.1
352	AGI87649.1	BAC70397.1	ADI06632.1	AEW96746.1	CAA20001.1	AGS72022.1	CCK27223.1	AGK80335.1	BAG18758.1	AEY91931.1	AGJ57529.1	ADW03185.1	AGP54770.1	CBG69765.1	AEN12598.1	CCA58530.1	AEM81639.1,AEM88582.1
353	AGI87512.1	BAC70221.1	ADI06476.1	AEW96888.1	CAA19851.1	AGS72187.1	CCK27076.1	AGK80553.1	BAG18600.1	AEY92105.1	AGJ57692.1	ADW03038.1	AGP54617.1	CBG69619.1	AEN12746.1	CCA58684.1	AEM81816.1,AEM88675.1
354	AGI86485.1	BAC69181.1	ADI05135.1	AEW93170.1	CAB95293.1	AGS67930.1	CCK32224.1	AGK75584.1	BAG23362.1	AEY87797.1	AGJ53334.1	ADW07154.1	AGP59989.1	CBG75230.1	AEN08435.1	CCA53996.1,CCA59961.1	AEM85327.1
355	AGI86494.1	BAC69193.1	ADI05150.1	AEW93191.1	CAB95303.1	AGS67941.1	CCK32212.1	AGK75598.1	BAG23350.1	AEY87808.1	AGJ53342.1	ADW07146.1	AGP59972.1,AGP52201.1	CBG75218.1	AEN08449.1	CCA54012.1	AEM85344.1
356	AGI86520.1	BAC69240.1	ADI05180.1	AEW93221.1	CAC13069.1	AGS67965.1	CCK32182.1	AGK75621.1	BAG23327.1	AEY87846.1,AEY87742.1	AGJ53374.1	ADW07115.1	AGP59936.1	CBG75189.1	AEN08482.1	CCA54031.1	AEM85404.1
357	AGI86706.1	BAC69393.1	ADI05765.1	AEW97467.1	CAB40680.1,CAB39718.1	AGS72944.1	CCK26071.1	AGK81381.1	BAG17825.1	AEY92891.1	AGJ58612.1	ADW02144.1	AGP53880.1	CBG68495.1	AEN13677.1	CCA59696.1	AEM82523.1
358	AGI86801.1	BAC69548.1	ADI05849.1	AEW97282.1	CAA22362.1	AGS72836.1	CCK26254.1	AGK81257.1	BAG17950.1	AEY92780.1	AGJ58432.1	ADW02309.1	AGP54134.1	CBG67874.1,CBG68823.1	AEN13524.1	CCA59814.1	AEM82330.1
359	AGI86829.1,AGI88439.1	BAC69590.1,BAC75200.1	ADI05192.1	AEW97248.1	CAA22048.1	AGS72798.1	CCK26301.1	AGK81233.1	BAG17974.1	AEY92736.1	AGJ58405.1	ADW02335.1	AGP52955.1	CBG68858.1	AEN13497.1		AEM83424.1
360	AGI86865.1	BAC69629.1	ADI05963.1	AEW97218.1	CAA22714.1	AGS72753.1	CCK26340.1	AGK81191.1	BAG18017.1	AEY92694.1	AGJ58361.1	ADW02379.1	AGP54252.1,AGP51995.1	CBG68900.1	AEN13431.1	CCA59578.1	AEM82214.1
361	AGI87172.1	BAC69956.1	ADI06230.1	AEW97040.1	CAA15788.1	AGS72452.1	CCK26781.1	AGK80860.1	BAG18325.1	AEY92351.1	AGJ58038.1	ADW02675.1	AGP54461.1	CBG69215.1	AEN13058.1	CCA59106.1,CCA60371.1	AEM82015.1
362	AGI87173.1	BAC69957.1	ADI06231.1	AEW97039.1	CAA15787.1	AGS72451.1	CCK26782.1	AGK80859.1	BAG18326.1	AEY92350.1	AGJ58037.1	ADW02676.1	AGP54462.1	CBG69216.1	AEN13057.1	CCA59105.1,CCA60372.1	AEM82014.1
363	AGI87174.1	BAC69958.1	ADI06232.1	AEW97038.1	CAA15786.1	AGS72450.1	CCK26783.1	AGK80858.1	BAG18327.1	AEY92349.1	AGJ58036.1	ADW02677.1	AGP54463.1	CBG69217.1	AEN13056.1	CCA59104.1,CCA60373.1	AEM82013.1
364	AGI87229.1	BAC69396.1			CAB40674.1	AGS72939.1	CCK26076.1	AGK75677.1	BAG23277.1	AEY92887.1	AGJ59013.1	ADW07749.1,ADW07915.1,ADW01878.1	AGP53219.1	CBG67509.1	AEN08353.1	CCA53766.1,CCA59212.1	AEM83172.1
365	AGI87623.1	BAC70369.1	ADI06605.1	AEW96777.1	CAA22420.1	AGS72054.1	CCK27194.1	AGK80362.1	BAG18730.1	AEY91963.1	AGJ57560.1	ADW03157.1	AGP54744.1,AGP54746.1	CBG69737.1	AEN12624.1	CCA58558.1	AEM81665.1
366	AGI87755.1,AGI86732.1	BAC68627.1	ADI12389.1,ADI03414.1	AEW97007.1	CAB44419.1		CCK31604.1	AGK80661.1	BAG19506.1	AEY87671.1	AGJ53238.1	ADW07237.1	AGP59054.1	CBG67910.1	AEN12856.1	CCA55794.1	AEM86079.1
367	AGI87823.1		ADI10500.1,ADI10451.1	AEW98834.1	CAB70633.1		CCK27392.1,CCK30258.1	AGK80092.1	BAG18964.1		AGJ57337.1	ADW03361.1	AGP54954.1,AGP58022.1	CBG69943.1,CBG67485.1	AEN12421.1		AEM84426.1,AEM86987.1
368	AGI87979.1,AGI89785.1	BAC70760.1	ADI07138.1	AEW96434.1	CAB94594.1	AGS71720.1	CCK27552.1	AGK79919.1	BAG19142.1	AEY91586.1,AEY91587.1		ADW03513.1	AGP55132.1	CBG70149.1	AEN12275.1	CCA58149.1	AEM81269.1
369	AGI88080.1	BAC70859.1	ADI07240.1	AEW96327.1	CAC05748.1	AGS71623.1	CCK27665.1	AGK79815.1	BAG19241.1	AEY91487.1,AEY85800.1	AGJ57077.1	ADW03607.1	AGP55230.1	CBG70244.1	AEN12183.1	CCA58052.1	AEM81170.1
370	AGI88312.1	BAC72740.1	ADI07624.1	AEW94410.1	CAC44513.1	AGS69983.1	CCK29622.1	AGK77588.1	BAG21317.1	AEY89787.1	AGJ55353.1	ADW05273.1	AGP57333.1,AGP61161.1	CBG72525.1	AEN10403.1	CCA56076.1	AEM87750.1
371	AGI88356.1	BAC71210.1	ADI04966.1,ADI05747.1	AEW98873.1	CAB60466.1	AGS70010.1	CCK29591.1	AGK77619.1	BAG21289.1	AEY89811.1	AGJ55376.1	ADW05251.1	AGP60736.1	CBG72499.1	AEN10422.1	CCA56111.1	AEM84705.1
372	AGI88357.1	BAC71211.1	ADI05748.1,ADI04967.1	AEW98875.1	CAB60465.1	AGS70011.1	CCK29590.1	AGK77620.1	BAG21288.1	AEY89812.1	AGJ55377.1	ADW05250.1	AGP60735.1	CBG72498.1	AEN10423.1	CCA56112.1	AEM84706.1
373	AGI88358.1	BAC71212.1	ADI05749.1,ADI04968.1	AEW98872.1	CAB60464.1	AGS70012.1	CCK29589.1	AGK77621.1	BAG21287.1	AEY89813.1	AGJ55378.1	ADW05249.1	AGP60734.1	CBG72497.1	AEN10424.1	CCA56113.1	AEM84707.1
374	AGI88375.1	BAC71240.1	ADI07677.1	AEW94461.1	CAB89463.1	AGS70027.1	CCK29570.1	AGK77636.1	BAG21273.1	AEY89831.1	AGJ55402.1	ADW05224.1	AGP57291.1	CBG67276.1,CBG72481.1	AEN10439.1	CCA56180.1	AEM87805.1
375	AGI88555.1	BAC71444.1,BAC71697.1	ADI08259.1		CAC33906.1,CAB40313.1	AGS70148.1	CCK27595.1,CCK28652.1	AGK78472.1	BAG20180.1	AEY90350.1	AGJ56139.1	ADW04505.1	AGP56212.1	CBG71746.1	AEN11510.1		AEM81710.1
376	AGI88575.1	BAC69666.1,BAC69686.1	ADI10063.1	AEW99860.1	CAA19621.1	AGS72696.1	CCK26378.1	AGK81124.1	BAG18065.1	AEY92663.1	AGJ58308.1	ADW02425.1	AGP57680.1	CBG68935.1	AEN13381.1	CCA59443.1	AEM88399.1
377	AGI88576.1	BAC69667.1,BAC69685.1	ADI10062.1	AEW99859.1	CAA19620.1	AGS72695.1	CCK26379.1	AGK81123.1	BAG18066.1	AEY86028.1	AGJ53244.1	ADW07232.1	AGP57679.1	CBG68936.1	AEN08083.1	CCA59442.1	AEM88400.1
378	AGI88581.1	BAC71496.1	ADI09465.1,ADI05993.1	AEW94692.1	CAB88449.1	AGS70175.1	CCK29420.1	AGK77814.1	BAG21085.1	AEY89968.1	AGJ55548.1	ADW05061.1	AGP55689.1	CBG72263.1	AEN10563.1	CCA56365.1	AEM80790.1
379	AGI88758.1	BAC68882.1	ADI12334.1	AEW98423.1	CAB42953.1,CAB76977.1	AGS67734.1	CCK25720.1	AGK78294.1		AEY87448.1	AGJ56307.1	ADW04354.1	AGP56091.1		AEN11417.1,AEN09548.1,AEN08364.1	CCA57341.1	AEM80392.1
380	AGI88858.1	BAC69030.1	ADI10163.1	AEW95725.1	CAC01544.1	AGS67857.1	CCK32429.1	AGK78778.1	BAG20719.1	AEY85925.1	AGJ56238.1	ADW04417.1	AGP57772.1	CBG75305.1	AEN14289.1	CCA55799.1	AEM84218.1,AEM87302.1
381	AGI88859.1	BAC69032.1	ADI10165.1	AEW95726.1	CAC01542.1	AGS67859.1	CCK32427.1	AGK78777.1	BAG20718.1	AEY85927.1	AGJ56237.1	ADW04418.1	AGP57774.1	CBG75304.1	AEN14290.1	CCA55800.1	AEM87300.1,AEM84216.1
382	AGI89217.1	BAC70711.1	ADI10790.1,ADI12753.1		CAA20615.1	AGS71760.1	CCK27493.1	AGK75330.1	BAG21600.1	AEY91634.1	AGJ56202.1	ADW04449.1	AGP60036.1	CBG70104.1	AEN11021.1	CCA56788.1,CCA57231.1	AEM85275.1
383	AGI89342.1	BAC72018.1	ADI08493.1	AEW95201.1,AEW95493.1	CAB42711.1	AGS70637.1	CCK28913.1	AGK78495.1	BAG20519.1	AEY90450.1	AGJ56046.1	ADW04590.1	AGP56526.1	CBG71651.1	AEN11184.1	CCA56951.1	AEM88513.1
384	AGI89402.1,AGI86528.1	BAC72078.1	ADI08554.1	AEW95418.1	CAB46950.1	AGS70699.1	CCK28783.1	AGK78417.1	BAG20581.1	AEY90515.1	AGJ55983.1	ADW04650.1	AGP56468.1	CBG71590.1	AEN11120.1	CCA56887.1	AEM80090.1
385	AGI89480.1	BAC72901.1	ADI07565.1,ADI12696.1	AEW98658.1	CAB69668.1	AGS69835.1	CCK25276.1	AGK78291.1		AEY89634.1	AGJ54790.1	ADW05804.1	AGP60475.1,AGP60512.1	CBG72716.1	AEN14166.1	CCA59899.1	AEM84873.1
386	AGI89684.1	BAC71737.1,BAC69026.1	ADI11900.1	AEW94899.1	CAB94089.1	AGS67419.1,AGS67854.1	CCK32433.1	AGK78878.1	BAG20804.1	AEY87580.1	AGJ56369.1	ADW04296.1	AGP60297.1	CBG75309.1	AEN11463.1		AEM85080.1
387	AGI89697.1,AGI89740.1	BAC69775.1	ADI10106.1	AEW98403.1	CAB77295.1	AGS71097.1	CCK32746.1,CCK27893.1	AGK79127.1		AEY90951.1,AEY91269.1		ADW08035.1	AGP61303.1,AGP54142.1	CBG68972.1	AEN11644.1		AEM82312.1
388	AGI89757.1	BAC72359.1	ADI09017.1	AEW97777.1	CAB42777.1	AGS70935.1	CCK28457.1	AGK78021.1	BAG20897.1	AEY90783.1	AGJ59241.1,AGJ55754.1	ADW04867.1	AGP56871.1	CBG71075.1	AEN10744.1	CCA56562.1	AEM88223.1
389	AGI89778.1	BAC72384.1	ADI09047.1	AEW95001.1	CAB42751.1	AGS70957.1	CCK28431.1	AGK77997.1	BAG20923.1	AEY90806.1	AGJ55729.1	ADW04892.1	AGP56897.1	CBG71051.1	AEN10721.1	CCA58863.1,CCA56536.1	AEM88197.1
390	AGI89851.1	BAC72432.1	ADI07419.1	AEW98919.1	CAB42666.1	AGS71002.1	CCK28377.1	AGK76752.1	BAG22127.1	AEY90854.1,AEY87141.1	AGJ55667.1	ADW04950.1	AGP53958.1	CBG71005.1	AEN09549.1,AEN10676.1		AEM82832.1
391	AGI89880.1	BAC72462.1	ADI09147.1		CAB41288.1,CAC36661.1	AGS71032.1	CCK28342.1	AGK77917.1	BAG21009.1	AEY90887.1	AGJ55623.1	ADW04991.1	AGP55994.1	CBG70972.1	AEN10637.1	CCA56460.1	AEM80487.1,AEM88735.1
392	AGI89887.1	BAC72467.1	ADI09152.1	AEW95795.1	CAB41284.1,CAB71917.1	AGS71038.1	CCK28336.1	AGK77912.1	BAG21015.1	AEY90896.1	AGJ55618.1	ADW04996.1	AGP55987.1	CBG70967.1	AEN10633.1	CCA56450.1	AEM80494.1
393	AGI90085.1	BAC72659.1	ADI09330.1	AEW95976.1	CAD55214.1	AGS71244.1	CCK28082.1	AGK79405.1	BAG19642.1	AEY91085.1	AGJ56726.1	ADW03931.1	AGP55813.1,AGP54016.1	CBG70761.1	AEN11832.1	CCA57686.1	AEM80665.1
394	AGI90218.1	BAC71144.1	ADI07864.1	AEW96080.1	CAB97433.1	AGS71344.1	CCK27962.1,CCK31781.1	AGK81296.1	BAG17911.1	AEY91221.1	AGJ58529.1	ADW02221.1	AGP57158.1	CBG67890.1	AEN13605.1	CCA53413.1	AEM87939.1
395	AGI90293.1	BAC71089.1	ADI07784.1	AEW96129.1	CAC33042.1	AGS71388.1	CCK27900.1	AGK79578.1	BAG19496.1	AEY91262.1	AGJ56862.1	ADW03808.1	AGP57215.1	CBG70597.1	AEN11969.1	CCA58812.1,CCA57832.1	AEM87891.1
396	AGI90295.1	BAC71087.1	ADI07782.1	AEW96131.1	CAC33044.1	AGS71390.1	CCK27898.1	AGK79580.1	BAG19490.1	AEY91264.1	AGJ56864.1	ADW03806.1	AGP57217.1	CBG70595.1,CBG70911.1	AEN11975.1	CCA57834.1	AEM87889.1
397	AGI90569.1	BAC73050.1,BAC74861.1	ADI10140.1	AEW97165.1	CAB88955.1	AGS69709.1	CCK29940.1	AGK77233.1	BAG21663.1	AEY89504.1	AGJ55018.1	ADW05593.1	AGP57732.1	CBG72909.1	AEN10062.1	CCA55812.1	AEM87341.1
398	AGI90571.1	BAC73052.1,BAC74859.1	ADI10142.1	AEW97167.1	CAB88953.1	AGS69707.1	CCK29942.1	AGK77231.1	BAG21665.1	AEY89502.1	AGJ55016.1	ADW05595.1	AGP57734.1	CBG72911.1	AEN10060.1	CCA55811.1	AEM87339.1
399	AGI90641.1	BAC73125.1	ADI05625.1	AEW99294.1	CAB71808.1,CAC14367.1	AGS69615.1	CCK26813.1	AGK77164.1	BAG21735.1	AEY89398.1	AGJ54954.1	ADW05652.1	AGP57835.1	CBG72990.1	AEN09960.1	CCA55701.1	AEM87248.1
400	AGI90757.1	BAC70058.1,BAC69592.1,BAC68301.1		AEW93325.1	CAB61175.1,CAA22045.1	AGS72796.1				AEY92733.1	AGJ59191.1	ADW01718.1	AGP55457.1,AGP53920.1	CBG68861.1,CBG70932.1	AEN14195.1	CCA53667.1	AEM80942.1
401	AGI91023.1	BAC73734.1	ADI10909.1	AEW93673.1	CAB51265.1,CAC04229.1	AGS69108.1	CCK30629.1	AGK76718.1	BAG22158.1	AEY88932.1	AGJ54535.1	ADW06046.1	AGP58503.1	CBG73704.1	AEN09521.1	CCA55130.1	AEM86622.1
402	AGI91186.1	BAC73924.1	ADI11086.1	AEW93512.1	CAB52073.1	AGS68926.1	CCK30827.1	AGK81153.1	BAG22341.1,BAG18040.1	AEY88763.1	AGJ54358.1	ADW06216.1	AGP58670.1	CBG73876.1	AEN09353.1	CCA54931.1	AEM86457.1
403	AGI91214.1	BAC73962.1,BAC69884.1	ADI12142.1		CAC42755.1,CAC16458.1	AGS68889.1		AGK81320.1	BAG17886.1	AEY88720.1	AGJ58561.1	ADW02190.1	AGP53363.1	CBG73918.1	AEN13629.1	CCA59668.1	AEM82988.1,AEM83712.1
404	AGI91864.1	BAC74802.1	ADI11979.1	AEW92733.1,AEW98619.1	CAC01470.1	AGS68128.1	CCK31719.1	AGK75788.1	BAG23109.1	AEY87955.1	AGJ53515.1	ADW06996.1	AGP53189.1	CBG74786.1	AEN08596.1	CCA54133.1	AEM83198.1
405	AGI91877.1	BAC74818.1	ADI11995.1	AEW92721.1	CAC01457.1	AGS68113.1	CCK31732.1	AGK75769.1	BAG23127.1	AEY87941.1	AGJ58835.1,AGJ53499.1	ADW07010.1	AGP61421.1	CBG74805.1	AEN08582.1	CCA54119.1	AEM83214.1
406	AGI91878.1	BAC74819.1	ADI11996.1	AEW92720.1	CAC01456.1	AGS68112.1	CCK31733.1	AGK75768.1	BAG23128.1	AEY87940.1	AGJ53498.1,AGJ58834.1	ADW07011.1	AGP53171.1	CBG74806.1	AEN08581.1	CCA54118.1	AEM83215.1
407	AGI91879.1	BAC74820.1	ADI11997.1	AEW92719.1	CAC01455.1	AGS68111.1	CCK31734.1	AGK75767.1	BAG23129.1	AEY87939.1	AGJ53497.1,AGJ58833.1	ADW07012.1	AGP53170.1	CBG74807.1	AEN08580.1	CCA54117.1	AEM83216.1
408	AGI91944.1	BAC74961.1	ADI05250.1,ADI04843.1	AEW94470.1	CAD55451.1	AGS73152.1	CCK25855.1	AGK81569.1	BAG17574.1	AEY93102.1	AGJ58968.1	ADW01919.1	AGP52623.1	CBG68348.1	AEN13952.1	CCA60089.1	AEM83745.1
409	AGI92023.1	BAC69460.1	ADI04868.1	AEW97446.1	CAA19951.1	AGS72898.1	CCK26151.1	AGK81650.1	BAG17495.1	AEY92851.1	AGJ59106.1	ADW01798.1	AGP52898.1	CBG68688.1,CBG75358.1	AEN08793.1,AEN14011.1		AEM83482.1
410	AGI92120.1	BAC74849.1	ADI12208.1	AEW99184.1,AEW98524.1	CAB61612.1,CAA20399.1		CCK31764.1	AGK81748.1	BAG17332.1	AEY87913.1	AGJ59167.1	ADW01742.1	AGP60823.1	CBG74834.1	AEN14168.1	CCA60263.1	AEM84620.1
411	AGI87241.1		ADI05686.1		CAD55444.1,CAB42954.1	AGS67891.1	CCK25895.1	AGK78187.1	BAG20229.1	AEY93652.1,AEY87449.1	AGJ55838.1	ADW04789.1	AGP53821.1	CBG75468.1	AEN08038.1,AEN10932.1	CCA56674.1	AEM82584.1
412	AGI87311.1		ADI10408.1,ADI04466.1,ADI12620.1	AEW98822.1		AGS67348.1				AEY93737.1,AEY86263.1	AGJ52808.1	ADW07861.1,ADW07627.1	AGP51888.1,AGP56372.1,AGP56546.1,AGP51889.1	CBG71931.1,CBG67446.1			AEM83134.1
413	AGI88527.1		ADI11560.1	AEW97488.1	CAD55200.1,CAC36377.1	AGS68553.1	CCK31283.1,CCK29957.1	AGK80970.1	BAG18206.1	AEY88388.1	AGJ58157.1	ADW02566.1	AGP59060.1	CBG74291.1	AEN13189.1	CCA54556.1	AEM86071.1
414	AGI89479.1	BAC73659.1	ADI10821.1	AEW93715.1	CAB66188.1	AGS69189.1	CCK25873.1,CCK30558.1	AGK76795.1	BAG22086.1	AEY89013.1	AGJ54602.1	ADW05985.1	AGP58435.1	CBG73642.1	AEN09595.1	CCA55224.1	AEM86687.1
415	AGI91338.1	BAC74184.1		AEW94324.1	CAC28545.1	AGS68692.1	CCK31107.1	AGK76347.1,AGK75302.1	BAG22520.1,BAG23669.1	AEY88530.1	AGJ54160.1	ADW06414.1	AGP58858.1	CBG74136.1	AEN09152.1	CCA54727.1	AEM86263.1
416		BAC69012.1	ADI05283.1,ADI04804.1		CAC01555.1	AGS67841.1	CCK32448.1		BAG23257.1	AEY87566.1	AGJ59161.1,AGJ58150.1	ADW01748.1,ADW02573.1	AGP52436.1	CBG75319.1	AEN13182.1	CCA59968.1	AEM84014.1,AEM83916.1
417		BAC69157.1	ADI04082.1,ADI05809.1		CAB96028.1	AGS67917.1	CCK32266.1	AGK80761.1	BAG18410.1	AEY87784.1	AGJ55191.1	ADW05427.1	AGP52858.1,AGP54037.1	CBG75240.1	AEN14274.1,AEN10249.1	CCA60613.1	AEM83520.1
418	AGI87753.1	BAC68629.1	ADI03416.1,ADI12387.1	AEW97005.1	CAB44421.1		CCK31602.1	AGK80659.1	BAG19508.1	AEY87673.1	AGJ53236.1	ADW07239.1	AGP59056.1	CBG67912.1	AEN12854.1	CCA55796.1	AEM86077.1
419	AGI89784.1,AGI89243.1	BAC71906.1	ADI08358.1	AEW98694.1,AEW95342.1	CAC32364.1		CCK29034.1	AGK78678.1	BAG20390.1	AEY90327.1	AGJ56164.1	ADW04484.1	AGP56664.1	CBG71774.1		CCA57062.1	AEM88391.1
420	AGI88097.1,AGI87782.1	BAC70512.1	ADI06805.1		CAB95812.1		CCK27694.1,CCK27338.1	AGK80572.1,AGK79759.1	BAG23631.1,BAG19288.1				AGP54899.1,AGP52199.1	CBG69897.1	AEN13803.1	CCA58027.1	AEM81498.1
421	AGI90971.1	BAC73693.1	ADI10856.1		CAB88153.1	AGS69158.1	CCK30579.1	AGK76759.1	BAG22109.1	AEY88989.1	AGJ54569.1	ADW06013.1	AGP58463.1	CBG73668.1	AEN13474.1,AEN09556.1	CCA55176.1	AEM86663.1
422		BAC73910.1	ADI12956.1,ADI04856.1	AEW97992.1		AGS68939.1	CCK30812.1	AGK76553.1	BAG22323.1	AEY88770.1			AGP53329.1,AGP51740.1,AGP60215.1,AGP52886.1	CBG73865.1		CCA54951.1	AEM83022.1,AEM83494.1
423		BAC75133.1	ADI05388.1,ADI05390.1		CAB66206.1	AGS73262.1	CCK25499.1	AGK81682.1		AEY93308.1	AGJ53834.1	ADW06694.1	AGP53468.1,AGP53469.1	CBG68117.1	AEN08875.1	CCA59943.1	AEM82895.1,AEM82894.1
424		BAC69322.1	ADI03543.1	AEW92688.1		AGS67787.1				AEY85572.1	AGJ57907.1	ADW02843.1	AGP60580.1,AGP58194.1	CBG68302.1	AEN08359.1		AEM84133.1,AEM84802.1,AEM85427.1,AEM86794.1,AEM84159.1,AEM84574.1
425	AGI86961.1	BAC69698.1		AEW97157.1	CAC10308.1	AGS72671.1	CCK26425.1	AGK81086.1,AGK81087.1	BAG18108.1,BAG18107.1	AEY92571.1			AGP60025.1,AGP54356.1,AGP53589.1	CBG68952.1	AEN13298.1	CCA59405.1
426		BAC71641.1	ADI11039.1	AEW98861.1	CAB93057.1	AGS70307.1	CCK29268.1	AGK81453.1	BAG20294.1	AEY90090.1	AGJ55897.1	ADW04733.1	AGP59415.1,AGP56056.1	CBG72090.1		CCA53445.1	AEM82450.1,AEM80432.1
427			ADI12578.1,ADI09592.1	AEW99333.1	CAB60168.1	AGS72666.1	CCK28840.1,CCK32159.1,CCK26444.1	AGK76958.1,AGK81080.1	BAG21912.1,BAG18114.1	AEY87222.1			AGP55550.1		AEN13292.1	CCA59398.1	AEM80846.1
428		BAC68988.1	ADI12420.1		CAB53135.1	AGS67980.1	CCK32502.1,CCK32518.1,CCK32490.1			AEY92763.1,AEY94067.1,AEY86768.1	AGJ52601.1	ADW07782.1	AGP60012.1	CBG67631.1,CBG68208.1		CCA60237.1	AEM85304.1
429		BAC74993.1	ADI11897.1,ADI11573.1,ADI13046.1				CCK25826.1,CCK26007.1			AEY93120.1	AGJ53962.1	ADW06571.1	AGP60522.1,AGP59072.1	CBG67280.1,CBG75379.1,CBG67843.1	AEN09021.1	CCA53360.1	AEM86058.1
430	AGI91521.1			AEW99441.1	CAB62767.1	AGS70172.1		AGK81141.1,AGK76119.1	BAG17481.1,BAG17234.1,BAG22705.1		AGJ59461.1,AGJ58829.1,AGJ53925.1	ADW07761.1,ADW06606.1		CBG68260.1	AEN08983.1	CCA53688.1
431		BAC75100.1	ADI05627.1		CAA18319.1,CAB45469.1		CCK27045.1	AGK78355.1	BAG20645.1	AEY87276.1	AGJ55927.1	ADW04705.1	AGP57781.1	CBG75562.1,CBG69412.1	AEN11060.1	CCA59053.1,CCA58958.1	AEM87294.1
432	AGI87810.1,AGI88128.1	BAC72930.1	ADI09836.1	AEW92639.1	CAB65567.1		CCK27378.1,CCK29813.1	AGK77381.1,AGK80101.1	BAG18955.1,BAG21532.1				AGP55576.1,AGP57527.1	CBG72755.1		CCA58348.1	AEM87552.1
433	AGI90217.1	BAC69332.1,BAC71145.1	ADI07865.1	AEW96079.1	CAB97432.1	AGS71343.1	CCK27963.1	AGK81295.1	BAG17912.1	AEY91220.1	AGJ58528.1	ADW02222.1	AGP57157.1		AEN13604.1	CCA53414.1	AEM87940.1
434	AGI91943.1	BAC74960.1	ADI04026.1,ADI05053.1		CAC44325.1	AGS73151.1	CCK25856.1	AGK81553.1	BAG17598.1	AEY93101.1	AGJ58936.1	ADW01948.1	AGP52714.1	CBG68349.1	AEN13941.1		AEM83659.1,AEM85944.1
435	AGI86797.1	BAC69540.1	ADI05301.1,ADI06121.1		CAD55380.1		CCK26244.1,CCK26918.1	AGK81259.1	BAG17948.1	AEY86010.1	AGJ58435.1	ADW02306.1	AGP54126.1	CBG68812.1	AEN13526.1	CCA59651.1	AEM82338.1
436	AGI86784.1		ADI06113.1		CAA19637.1,CAB38881.1	AGS71580.1	CCK26230.1,CCK26911.1	AGK81272.1	BAG17935.1	AEY85996.1	AGJ58449.1	ADW02293.1	AGP54111.1	CBG68916.1	AEN13539.1	CCA59664.1	AEM82352.1
437	AGI90561.1	BAC73014.1	ADI10071.1		CAB66297.1,CAC37521.1	AGS69732.1	CCK29905.1	AGK77287.1	BAG21624.1	AEY89532.1	AGJ55054.1	ADW05557.1	AGP57683.1	CBG72850.1	AEN10127.1	CCA55834.1	AEM87394.1
438	AGI86514.1	BAC69220.1	ADI05174.1,ADI11727.1	AEW93216.1	CAC13061.1	AGS67100.1,AGS73594.1		AGK75249.1	BAG23723.1	AEY87834.1	AGJ53358.1	ADW07130.1	AGP59941.1		AEN08466.1	CCA54026.1	AEM85398.1
439	AGI86640.1	BAC68169.1,BAC68402.1		AEW98801.1		AGS67113.1,AGS73581.1,AGS67250.1,AGS73444.1		AGK75551.1		AEY89631.1	AGJ52647.1	ADW07750.1	AGP61504.1	CBG72719.1	AEN08397.1	CCA56455.1	AEM83044.1
440	AGI92022.1	BAC69459.1		AEW97447.1	CAA19952.1	AGS67172.1,AGS73522.1,AGS72899.1	CCK26150.1	AGK81651.1	BAG17494.1	AEY92852.1	AGJ59107.1	ADW01797.1		CBG68687.1	AEN08794.1	CCA54201.1,CCA59555.1
441	AGI91188.1	BAC73926.1		AEW93510.1	CAB52071.1	AGS68924.1,AGS70836.1	CCK30829.1	AGK76529.1	BAG22343.1	AEY88761.1	AGJ54356.1	ADW06218.1	AGP58674.1	CBG73879.1	AEN09351.1	CCA54929.1	AEM86455.1
442	AGI86793.1	BAC69536.1	ADI05305.1		CAA19628.1		CCK26240.1,CCK26922.1	AGK81263.1	BAG17944.1	AEY85559.1,AEY86006.1	AGJ58440.1	ADW02302.1	AGP54122.1	CBG68808.1	AEN13530.1	CCA59655.1	AEM82342.1
443	AGI91949.1	BAC74999.1			CAD55450.1	AGS73172.1	CCK25816.1	AGK75061.1,AGK81586.1	BAG17555.1,BAG17159.1		AGJ58983.1,AGJ59213.1	ADW01906.1,ADW01696.1		CBG68334.1	AEN13965.1	CCA53609.1,CCA60098.1
444	AGI87089.1	BAC68921.1	ADI08333.1		CAB48918.1	AGS67740.1		AGK75571.1	BAG23376.1	AEY87457.1	AGJ53548.1,AGJ58792.1	ADW01980.1,ADW06965.1	AGP56692.1	CBG75460.1	AEN13870.1	CCA60244.1	AEM88370.1
445	AGI88588.1	BAC69564.1	ADI10019.1		CAA20645.1	AGS72825.1	CCK26265.1	AGK81808.1	BAG23757.1	AEY92767.1	AGJ53042.1	ADW07422.1	AGP57632.1	CBG68832.1,CBG75944.1	AEN08184.1	CCA59881.1	AEM87455.1
446	AGI88329.1	BAC72738.1	ADI07630.1	AEW94419.1	CAC44516.1	AGS69986.1	CCK29619.1	AGK77597.1	BAG21311.1	AEY89789.1	AGJ55358.1	ADW05268.1		CBG72523.1	AEN10406.1	CCA59253.1	AEM84050.1,AEM87751.1
447	AGI86595.1	BAC69302.1		AEW98392.1	CAC10296.1,CAB44385.1			AGK75078.1	BAG17175.1	AEY86747.1	AGJ59198.1	ADW01711.1	AGP51535.1	CBG67338.1	AEN14203.1,AEN08533.1	CCA60545.1	AEM84195.1,AEM84275.1
448	AGI86461.1	BAC69131.1	ADI04243.1	AEW93146.1	CAC14381.1	AGS67895.1	CCK32303.1	AGK75557.1	BAG23398.1	AEY87750.1	AGJ53306.1	ADW07179.1	AGP60020.1	CBG75265.1	AEN08406.1	CCA53963.1	AEM85296.1
449	AGI86464.1	BAC69134.1	ADI12428.1	AEW93147.1	CAC14385.1	AGS67897.1	CCK32300.1	AGK75559.1	BAG23396.1	AEY87753.1	AGJ53308.1	ADW07177.1	AGP60017.1	CBG75262.1	AEN08408.1	CCA53965.1	AEM85298.1
450	AGI86465.1	BAC69135.1	ADI12427.1	AEW93151.1	CAC14386.1	AGS67898.1	CCK32299.1	AGK75560.1	BAG23395.1	AEY87754.1	AGJ53309.1	ADW07176.1	AGP60016.1	CBG75261.1	AEN08409.1	CCA53966.1	AEM85299.1
451	AGI86467.1	BAC69138.1	ADI12424.1	AEW93153.1	CAD55452.1	AGS67901.1	CCK32296.1	AGK75563.1	BAG23384.1	AEY87757.1	AGJ53312.1	ADW07173.1	AGP60014.1	CBG75258.1	AEN08417.1	CCA53968.1	AEM85302.1
452	AGI86471.1	BAC69141.1	ADI12414.1	AEW93155.1	CAB96009.1	AGS67904.1	CCK32293.1	AGK75566.1	BAG23381.1	AEY87760.1	AGJ53315.1	ADW07171.1	AGP60007.1	CBG75255.1	AEN08419.1	CCA53971.1	AEM85309.1
453	AGI86474.1	BAC69143.1	ADI12412.1	AEW93157.1	CAB96011.1	AGS67905.1	CCK32290.1	AGK75568.1	BAG23379.1	AEY87762.1	AGJ53317.1	ADW07169.1	AGP60005.1	CBG75251.1	AEN08421.1	CCA53974.1	AEM85311.1
454	AGI86476.1	BAC69146.1	ADI12410.1	AEW93160.1	CAB96014.1	AGS67908.1	CCK32287.1	AGK75574.1	BAG23373.1	AEY87772.1	AGJ53320.1	ADW07166.1	AGP60002.1	CBG75249.1	AEN08426.1	CCA53978.1	AEM85314.1
455	AGI86478.1	BAC69152.1	ADI12405.1	AEW93163.1	CAB96024.1	AGS67912.1	CCK32271.1	AGK75576.1	BAG23369.1	AEY87779.1	AGJ53326.1	ADW07161.1	AGP59998.1	CBG75245.1	AEN08428.1	CCA53987.1	AEM85318.1
456	AGI86479.1	BAC69153.1	ADI04003.1	AEW97335.1	CAB96025.1	AGS67913.1	CCK32270.1	AGK79333.1	BAG19740.1	AEY87780.1	AGJ57965.1	ADW02788.1	AGP60465.1	CBG75244.1	AEN11777.1	CCA57609.1	AEM84909.1
457	AGI86484.1	BAC69180.1	ADI05134.1	AEW93171.1	CAB95292.1	AGS67929.1	CCK32225.1	AGK75583.1	BAG23363.1	AEY87796.1	AGJ53333.1	ADW07155.1	AGP59990.1	CBG75231.1	AEN08434.1	CCA53995.1	AEM85326.1
458	AGI86487.1	BAC69183.1	ADI05136.1	AEW93173.1	CAB95294.1	AGS67932.1	CCK32223.1	AGK75586.1	BAG23360.1	AEY87799.1	AGJ53335.1	ADW07153.1	AGP59988.1	CBG75229.1	AEN08436.1	CCA54003.1	AEM85328.1
459	AGI86488.1	BAC69186.1	ADI05142.1	AEW93181.1	CAB95296.1	AGS67934.1	CCK32221.1	AGK75589.1	BAG23359.1	AEY87802.1	AGJ53336.1	ADW07152.1	AGP59982.1	CBG75227.1	AEN08443.1	CCA54005.1	AEM85334.1
460	AGI86489.1	BAC69187.1	ADI05143.1	AEW93182.1	CAB95297.1	AGS67935.1	CCK32220.1	AGK75590.1	BAG23358.1	AEY87803.1	AGJ53337.1	ADW07151.1	AGP59981.1	CBG75226.1	AEN08444.1	CCA54006.1	AEM85335.1
461	AGI86490.1	BAC69188.1	ADI05147.1	AEW93183.1	CAB95299.1	AGS67937.1	CCK32217.1	AGK75594.1	BAG23354.1	AEY87804.1	AGJ53338.1	ADW07150.1	AGP59975.1	CBG75223.1	AEN08445.1	CCA54007.1	AEM85340.1
462	AGI86495.1	BAC69195.1	ADI05151.1	AEW93190.1	CAB95972.1	AGS67942.1	CCK32210.1	AGK75599.1	BAG23349.1	AEY87809.1	AGJ53343.1	ADW07145.1	AGP59971.1	CBG75216.1	AEN08450.1	CCA54013.1	AEM85345.1
463	AGI86497.1	BAC69199.1	ADI05153.1	AEW93193.1	CAB95975.1	AGS67945.1	CCK32206.1	AGK75602.1	BAG23346.1	AEY87812.1	AGJ53345.1	ADW07143.1	AGP59969.1	CBG75213.1	AEN08453.1	CCA54016.1	AEM85347.1
464	AGI86499.1	BAC69202.1	ADI05155.1	AEW93195.1	CAB95977.1	AGS67946.1	CCK32204.1	AGK75604.1	BAG23344.1	AEY87814.1,AEY86973.1	AGJ53347.1	ADW07141.1	AGP59967.1	CBG75211.1	AEN08455.1		AEM85349.1
465	AGI86500.1	BAC69203.1	ADI05156.1	AEW93199.1	CAB95978.1	AGS67947.1	CCK32203.1	AGK75605.1	BAG23343.1	AEY87815.1	AGJ53348.1	ADW07140.1	AGP59966.1	CBG75210.1	AEN08456.1	CCA54018.1	AEM85350.1
466	AGI86504.1	BAC69209.1	ADI05164.1	AEW93207.1	CAB95987.1	AGS67952.1	CCK32200.1	AGK75606.1	BAG23342.1	AEY87827.1	AGJ53349.1	ADW07139.1	AGP59963.1	CBG75207.1	AEN08457.1	CCA54019.1	AEM85353.1
467	AGI86519.1	BAC69239.1	ADI05179.1	AEW93220.1	CAC13068.1	AGS67964.1	CCK32183.1	AGK75620.1	BAG23328.1	AEY87845.1	AGJ53373.1	ADW07116.1	AGP59937.1	CBG75190.1	AEN08481.1	CCA54030.1	AEM85403.1
468	AGI86524.1	BAC72367.1	ADI09031.1	AEW99357.1	CAB42769.1	AGS70940.1	CCK28448.1	AGK78014.1	BAG20906.1	AEY90789.1	AGJ55746.1	ADW04875.1	AGP56881.1	CBG71067.1	AEN10737.1	CCA56552.1	AEM88213.1
469	AGI86569.1	BAC69268.1	ADI05370.1	AEW93211.1	CAC13093.1	AGS67975.1	CCK31866.1	AGK75726.1	BAG23166.1	AEY87855.1	AGJ59390.1	ADW01530.1	AGP59928.1	CBG74974.1	AEN08536.1	CCA59902.1	AEM85410.1
470	AGI86574.1	BAC69273.1	ADI05387.1	AEW93227.1	CAC13094.1	AGS67987.1	CCK31864.1	AGK75731.1	BAG23161.1	AEY87859.1	AGJ59391.1	ADW01529.1	AGP53464.1	CBG74973.1	AEN08537.1	CCA54070.1	AEM82897.1
471	AGI86576.1	BAC69275.1	ADI04806.1	AEW93235.1	CAC13096.1	AGS67989.1	CCK31862.1	AGK75734.1	BAG23157.1	AEY87861.1	AGJ53462.1	ADW07042.1	AGP52588.1	CBG74971.1	AEN08538.1	CCA54072.1	AEM83781.1
472	AGI86577.1	BAC69276.1	ADI04807.1	AEW93236.1	CAC13097.1	AGS67990.1	CCK31861.1	AGK75735.1	BAG23156.1	AEY87862.1	AGJ53463.1	ADW07041.1	AGP52589.1	CBG74970.1	AEN08539.1	CCA54073.1	AEM83780.1
473	AGI86582.1	BAC69284.1	ADI04813.1	AEW93239.1	CAB88935.1	AGS67997.1	CCK31853.1	AGK75746.1	BAG23148.1	AEY87871.1	AGJ53470.1	ADW07036.1	AGP52593.1	CBG74963.1	AEN08548.1	CCA54079.1	AEM83776.1
474	AGI86583.1	BAC69285.1	ADI04814.1	AEW93237.1	CAB88936.1	AGS67998.1	CCK31852.1	AGK75747.1	BAG23147.1	AEY87872.1	AGJ53472.1	ADW07035.1	AGP52594.1	CBG74962.1	AEN08549.1	CCA54080.1	AEM83775.1
475	AGI86584.1	BAC69286.1	ADI04815.1	AEW93240.1	CAB88937.1	AGS67999.1	CCK31851.1	AGK75748.1	BAG23146.1	AEY87873.1	AGJ53473.1	ADW07034.1	AGP52595.1	CBG74961.1	AEN08550.1	CCA54081.1	AEM83774.1
476	AGI86587.1	BAC69288.1	ADI04817.1	AEW93247.1	CAB88939.1	AGS68001.1	CCK31849.1	AGK75065.1	BAG17164.1	AEY87875.1	AGJ59209.1	ADW01700.1	AGP52597.1	CBG74959.1	AEN14210.1	CCA60559.1	AEM83772.1
477	AGI86590.1	BAC69295.1	ADI04821.1	AEW93251.1	CAB88946.1	AGS68008.1	CCK31843.1	AGK75072.1	BAG17171.1	AEY87883.1	AGJ59203.1	ADW01706.1	AGP52600.1	CBG74953.1	AEN14207.1	CCA60552.1	AEM83768.1
478	AGI86601.1	BAC74892.2	ADI04831.1	AEW92473.1	CAD55165.1	AGS68017.1	CCK31829.1	AGK81304.1	BAG17900.1	AEY87894.1	AGJ58544.1	ADW02207.1	AGP52608.1	CBG74945.1	AEN13612.1	CCA59945.1	AEM83760.1
479	AGI86662.1	BAC69345.1	ADI05685.1	AEW97337.1	CAB39709.1	AGS72988.1	CCK25963.1	AGK81434.1	BAG17772.1	AEY92934.1	AGJ58673.1	ADW02086.1	AGP53819.1	CBG68434.1	AEN13729.1	CCA59749.1	AEM82586.1
480	AGI86663.1	BAC69349.1	ADI05699.1	AEW97317.1	CAB39707.1	AGS72985.1	CCK25966.1	AGK81423.1	BAG17783.1	AEY92931.1	AGJ58660.1	ADW02098.1	AGP53825.1	CBG68442.1	AEN13718.1	CCA59745.1	AEM82575.1
481	AGI86664.1	BAC69353.1	ADI05701.1	AEW97316.1	CAB39705.1	AGS72982.1	CCK25968.1	AGK81421.1	BAG17785.1	AEY92929.1	AGJ58658.1	ADW02100.1	AGP53827.1	CBG68446.1	AEN13716.1	CCA59743.1	AEM82573.1
482	AGI86666.1	BAC69355.1	ADI06049.1	AEW97324.1	CAB39703.1	AGS72980.1	CCK25970.1	AGK81419.1	BAG17787.1	AEY92927.1	AGJ58656.1	ADW02102.1	AGP54303.1	CBG68448.1	AEN13714.1	CCA59741.1	AEM82155.1
483	AGI86667.1	BAC69356.1	ADI05702.1	AEW97314.1	CAB39702.1	AGS72979.1	CCK25971.1	AGK81418.1	BAG17788.1	AEY92926.1	AGJ58655.1	ADW02103.1	AGP53829.1	CBG68449.1	AEN13713.1	CCA59740.1	AEM82571.1
484	AGI86669.1	BAC69360.2	ADI05706.1	AEW97310.1	CAB39698.1	AGS72975.1	CCK25975.1	AGK81416.1	BAG17790.1	AEY92922.1	AGJ58653.1	ADW02105.1	AGP53833.1	CBG68453.1	AEN13711.1	CCA59738.1	AEM82567.1
485	AGI86670.1	BAC69361.1	ADI05707.1	AEW97309.1	CAB39697.1	AGS72974.1	CCK25976.1	AGK81415.1	BAG17791.1	AEY92921.1	AGJ58652.1	ADW02106.1	AGP53834.1	CBG68454.1	AEN13710.1	CCA59737.1	AEM82566.1
486	AGI86672.1	BAC69362.1	ADI05708.1	AEW97308.1	CAB39696.1	AGS72973.1	CCK25977.1	AGK81414.1	BAG17792.1	AEY92920.1	AGJ58651.1	ADW02107.1	AGP53835.1	CBG68455.1	AEN13709.1	CCA59736.1	AEM82565.1
487	AGI86673.1	BAC69363.1	ADI05709.1	AEW97307.1	CAB39695.1	AGS72972.1	CCK25978.1	AGK81413.1	BAG17793.1	AEY92919.1	AGJ58650.1	ADW02108.1	AGP53836.1	CBG68456.1	AEN13708.1	CCA59735.1	AEM82564.1
488	AGI86674.1	BAC69364.1	ADI05710.1	AEW97306.1	CAB39693.1	AGS72971.1	CCK25980.1	AGK81412.1	BAG17794.1	AEY92918.1	AGJ58649.1	ADW02109.1	AGP53837.1	CBG68457.1	AEN13707.1	CCA59734.1	AEM82563.1
489	AGI86675.1	BAC69365.1	ADI05711.1	AEW97305.1	CAB39692.1	AGS72970.1	CCK25981.1	AGK81411.1	BAG17795.1	AEY92917.1	AGJ58648.1	ADW02110.1	AGP53838.1	CBG68458.1	AEN13706.1	CCA59733.1	AEM82562.1
490	AGI86676.1	BAC69366.1	ADI05735.1	AEW97304.1	CAB39691.1	AGS72969.1	CCK25982.1	AGK81410.1	BAG17796.1	AEY92916.1	AGJ58647.1	ADW02111.1	AGP53850.1	CBG68459.1	AEN13705.1	CCA59731.1	AEM82551.1
491	AGI86677.1	BAC69367.1	ADI05736.1	AEW97303.1	CAB39690.1	AGS72968.1	CCK25983.1	AGK81409.1	BAG17797.1	AEY92915.1	AGJ58646.1	ADW02112.1	AGP53851.1	CBG68460.1	AEN13704.1	CCA59730.1	AEM82550.1
492	AGI86678.1	BAC69368.1	ADI05737.1	AEW97302.1	CAB39689.1	AGS72967.1	CCK25984.1	AGK81408.1	BAG17798.1	AEY92914.1	AGJ58645.1	ADW02113.1	AGP53852.1	CBG68461.1	AEN13703.1	CCA59729.1	AEM82549.1
493	AGI86679.1	BAC69369.1	ADI05738.1	AEW97301.1	CAB39688.1	AGS72966.1	CCK25985.1	AGK81407.1	BAG17799.1	AEY92913.1	AGJ58644.1	ADW02114.1	AGP53853.1	CBG68462.1	AEN13702.1	CCA59728.1	AEM82548.1
494	AGI86682.1	BAC69372.1	ADI05741.1	AEW97297.1	CAD55388.1	AGS72963.1	CCK25988.1	AGK81404.1	BAG17802.1	AEY92910.1	AGJ58641.1	ADW02117.1	AGP53856.1	CBG68465.1	AEN13699.1	CCA59725.1	AEM82545.1
495	AGI86684.1	BAC69374.1	ADI05744.1	AEW97296.1	CAB40700.1	AGS72960.1	CCK26048.1	AGK81400.1	BAG17806.1	AEY92907.1	AGJ58638.1	ADW02120.1	AGP53859.1	CBG68469.1	AEN13696.1	CCA59721.1	AEM82542.1
496	AGI86685.1	BAC69375.1	ADI05745.1	AEW97295.1	CAB40699.1	AGS72959.1	CCK26049.1	AGK81399.1	BAG17807.1	AEY92906.1	AGJ58637.1	ADW02121.1	AGP53860.1	CBG68470.1	AEN13695.1	CCA59720.1	AEM82541.1
497	AGI86687.1	BAC69376.1	ADI05746.1	AEW97294.1	CAB40698.1	AGS72958.1	CCK26050.1	AGK81397.1	BAG17809.1	AEY92905.1	AGJ58635.1	ADW02123.1	AGP53861.1	CBG68471.1	AEN13694.1	CCA59718.1	AEM82540.1
498	AGI86688.1	BAC69379.1	ADI05751.1	AEW97293.1	CAB40695.1		CCK26053.1	AGK81394.1	BAG17812.1		AGJ58632.1	ADW02126.1	AGP53862.1	CBG68474.1	AEN13691.1,AEN08717.1	CCA59715.1	AEM82539.1,AEM85609.1
499	AGI86691.1	BAC69380.1	ADI05752.1	AEW97466.1	CAB40693.1	AGS72955.1	CCK26055.1	AGK81393.1	BAG17813.1	AEY92903.1	AGJ58630.1	ADW02127.1	AGP53864.1	CBG68476.1	AEN13689.1	CCA59714.1	AEM82537.1
500	AGI86702.1	BAC69389.1	ADI05762.1	AEW97471.1	CAB40683.1	AGS72947.1	CCK26067.1	AGK81385.1	BAG17821.1	AEY92894.1	AGJ58617.1	ADW02139.1	AGP53875.1	CBG68492.1	AEN13681.1	CCA59700.1	AEM82529.1
501	AGI86708.1	BAC69395.1	ADI05769.1	AEW94472.1	CAB40676.1	AGS72941.1	CCK26075.1	AGK81378.1	BAG17827.1	AEY92889.1	AGJ58609.1	ADW02147.1	AGP53884.1	CBG68498.1	AEN13674.1	CCA59692.1	AEM82519.1
502	AGI86736.1	BAC69407.1	ADI12027.1	AEW97888.1	CAB45583.1	AGS72929.1	CCK26094.1	AGK81356.1	BAG17852.1	AEY92878.1	AGJ58595.1	ADW02158.1	AGP53133.1	CBG68515.1	AEN13662.1	CCA59681.1	AEM83248.1
503	AGI86737.1	BAC69408.1	ADI12028.1	AEW97887.1	CAB45581.1	AGS72928.1	CCK26095.1	AGK81355.1	BAG17853.1	AEY92877.1	AGJ58594.1	ADW02159.1	AGP53132.1	CBG68516.1	AEN13661.1	CCA59680.1	AEM83249.1
504	AGI86746.1	BAC69716.1	ADI04033.1	AEW97376.1	CAA20601.1	AGS72651.1	CCK26456.1	AGK81303.1	BAG17904.1	AEY92552.1	AGJ58543.1	ADW02208.1	AGP52728.1	CBG68968.1	AEN13611.1	CCA53522.1	AEM83645.1
505	AGI86747.1	BAC69717.1	ADI04032.1	AEW97377.1	CAA20600.1	AGS72650.1	CCK26457.1	AGK81302.1	BAG17905.1	AEY92551.1	AGJ58542.1	ADW02209.1	AGP52729.1	CBG68969.1	AEN13610.1	CCA53523.1	AEM83644.1
506	AGI86806.1	BAC69560.1	ADI05861.1	AEW97275.1	CAA22355.1	AGS72830.1	CCK26260.1	AGK81252.1	BAG17955.1	AEY92773.1	AGJ58423.1	ADW02317.1	AGP54148.1	CBG68828.1	AEN13521.1	CCA59642.1	AEM82306.1
507	AGI86825.1	BAC69582.1	ADI05897.1	AEW97262.1	CAA20619.1	AGS72807.1	CCK26293.1	AGK81234.1	BAG17973.1	AEY92747.1	AGJ58408.1	ADW02332.1	AGP54196.1	CBG68848.1	AEN13500.1	CCA59624.1	AEM82253.1
508	AGI86830.1	BAC69591.1	ADI05904.1	AEW97269.1	CAA22047.1	AGS72797.1	CCK26302.1	AGK81232.1	BAG17975.1	AEY92735.1	AGJ58404.1	ADW02336.1	AGP54226.1	CBG68859.1	AEN13496.1	CCA59621.1	AEM82240.1
509	AGI86839.1	BAC74753.1	ADI11938.1	AEW92775.1	CAC42858.1	AGS68175.1	CCK31671.1	AGK75822.1	BAG23074.1	AEY88006.1	AGJ53576.1	ADW06938.1	AGP53240.1	CBG74741.1	AEN08629.1	CCA54166.1	AEM83159.1
510	AGI86843.1	BAC69609.1	ADI05909.1	AEW97235.1	CAA22736.1	AGS72772.1	CCK26312.1	AGK81225.1	BAG17982.1	AEY92715.1	AGJ58396.1	ADW02344.1	AGP54232.1	CBG68879.1	AEN13469.1	CCA59608.1	AEM82234.1
511	AGI86844.1	BAC69610.1	ADI05910.1	AEW97234.1	CAA22735.1	AGS72771.1	CCK26313.1	AGK81224.1	BAG17983.1	AEY92714.1	AGJ58395.1	ADW02345.1	AGP54233.1	CBG68880.1	AEN13468.1	CCA59607.1	AEM82233.1
512	AGI86845.1	BAC69611.1	ADI05911.1	AEW97233.1	CAA22734.1	AGS72770.1	CCK26314.1	AGK81223.1	BAG17984.1	AEY92713.1	AGJ58394.1	ADW02346.1	AGP54234.1	CBG68881.1	AEN13467.1	CCA59606.1	AEM82232.1
513	AGI86846.1	BAC69614.1	ADI05944.1	AEW97229.1	CAA22731.1	AGS72768.1	CCK26322.1	AGK81219.1	BAG17989.1	AEY92710.1	AGJ58387.1	ADW02353.1	AGP54237.1	CBG68884.1	AEN13460.1	CCA59601.1	AEM82229.1
514	AGI86847.1	BAC69615.1	ADI05945.1	AEW97228.1	CAA22730.1	AGS72767.1	CCK26323.1	AGK81218.1	BAG17990.1	AEY92709.1	AGJ58386.1	ADW02354.1	AGP54238.1	CBG68885.1	AEN13459.1	CCA59600.1	AEM82228.1
515	AGI86857.1	BAC69621.1	ADI05954.1	AEW97225.1	CAA22722.1	AGS72761.1	CCK26330.1	AGK81213.1	BAG17996.1	AEY92702.1	AGJ58380.1	ADW02360.1	AGP54242.1	CBG68891.1	AEN13453.1	CCA59594.1	AEM82224.1
516	AGI86861.1	BAC69625.1	ADI05959.1	AEW97222.1	CAA22718.1	AGS72757.1	CCK26334.1	AGK81207.1	BAG18002.1	AEY92698.1	AGJ58374.1	ADW02366.1	AGP54248.1	CBG68895.1	AEN13447.1	CCA59590.1	AEM82218.1
517	AGI86862.1	BAC69626.1	ADI05960.1	AEW97221.1	CAA22717.1	AGS72756.1	CCK26335.1	AGK81206.1	BAG18003.1	AEY92697.1	AGJ58373.1	ADW02367.1	AGP54249.1	CBG68896.1	AEN13446.1	CCA59589.1	AEM82217.1
518	AGI86863.1	BAC69627.1	ADI05961.1	AEW97220.1	CAA22716.1	AGS72755.1	CCK26336.1	AGK81205.1	BAG18004.1	AEY92696.1	AGJ58372.1	ADW02368.1	AGP54250.1	CBG68897.1	AEN13445.1	CCA59588.1	AEM82216.1
519	AGI86864.1	BAC69628.1	ADI05962.1	AEW97219.1	CAA22715.1	AGS72754.1	CCK26337.1	AGK81204.1	BAG18005.1	AEY92695.1	AGJ58371.1	ADW02369.1	AGP54251.1	CBG68898.1	AEN13444.1	CCA59587.1	AEM82215.1
520	AGI86866.1	BAC69589.1	ADI09344.1	AEW95987.1	CAA22049.1	AGS72800.1	CCK26299.1	AGK79418.1	BAG19632.1	AEY92738.1	AGJ56737.1	ADW03920.1	AGP60140.1	CBG68857.1	AEN11842.1	CCA57697.1	AEM85177.1
521	AGI86875.1	BAC69644.1	ADI05969.1	AEW95063.1	CAA22771.1	AGS72734.1	CCK26349.1	AGK81185.1	BAG18029.1	AEY92687.1	AGJ58355.1	ADW02384.1	AGP54259.1	CBG68908.1	AEN13427.1	CCA59572.1	AEM82211.1
522	AGI86876.1	BAC69645.1	ADI05970.1	AEW95062.1	CAA22770.1	AGS72733.1	CCK26350.1	AGK81184.1	BAG18030.1	AEY92686.1	AGJ58354.1	ADW02385.1	AGP54260.1	CBG68909.1	AEN13426.1	CCA59571.1	AEM82210.1
523	AGI86881.1	BAC69647.1	ADI05979.1	AEW97211.1	CAA22758.1	AGS72713.1	CCK26355.1	AGK81181.1	BAG18032.1	AEY92682.1	AGJ58344.1	ADW02392.1	AGP54265.1	CBG68922.1	AEN13424.1	CCA59568.1	AEM82204.1
524	AGI86887.1	BAC69659.1	ADI06005.1	AEW97210.1	CAA18903.1	AGS72703.1	CCK26371.1	AGK81131.1	BAG18059.1	AEY92670.1	AGJ58319.1	ADW02414.1	AGP54269.1	CBG68928.1	AEN13405.1	CCA59453.1	AEM82199.1
525	AGI86889.1	BAC69660.1	ADI06006.1	AEW97209.1	CAA18902.1	AGS72702.1	CCK26372.1	AGK81130.1	BAG18060.1	AEY92669.1	AGJ58317.1	ADW02416.1	AGP54270.1	CBG68929.1	AEN13397.1	CCA59452.1	AEM82198.1
526	AGI86890.1	BAC69664.1	ADI06008.1	AEW97207.1	CAA19622.1	AGS72698.1	CCK26376.1	AGK81128.1	BAG18062.1	AEY92665.1	AGJ58315.1	ADW02418.1	AGP54272.1	CBG68933.1	AEN13395.1	CCA59450.1	AEM82196.1
527	AGI86894.1	BAC69668.1	ADI06010.1	AEW97203.1	CAA19618.1	AGS72693.1	CCK26381.1	AGK81121.1	BAG18068.1	AEY92660.1	AGJ58306.1	ADW02427.1	AGP54277.1	CBG68937.1	AEN13380.1	CCA59441.1	AEM82191.1
528	AGI86904.1	BAC69675.1	ADI06022.1	AEW97198.1	CAA20073.1	AGS72690.1	CCK26385.1	AGK81103.1	BAG18081.1	AEY92656.1	AGJ58271.1	ADW02460.1	AGP54286.1	CBG68941.1	AEN13349.1	CCA59433.1	AEM82180.1
529	AGI86906.1	BAC69677.1	ADI06024.1	AEW97196.1	CAA20072.1	AGS72689.1	CCK26407.1	AGK81097.1	BAG18084.1	AEY92655.1	AGJ58268.1	ADW02463.1	AGP54288.1	CBG68943.1	AEN13347.1	CCA59432.1	AEM82178.1
530	AGI86907.1	BAC69678.1	ADI06025.1	AEW97195.1	CAA20071.1	AGS72688.1	CCK26408.1	AGK81096.1	BAG18085.1	AEY92654.1	AGJ58267.1	ADW02464.1	AGP54289.1	CBG68944.1	AEN13346.1	CCA59431.1	AEM82177.1
531	AGI86910.1	BAC69679.1	ADI06026.1	AEW97194.1	CAA20070.1	AGS72687.1	CCK26409.1	AGK81095.1	BAG18086.1	AEY92653.1	AGJ58266.1	ADW02465.1	AGP54290.1	CBG68945.1	AEN13345.1	CCA59430.1	AEM82175.1
532	AGI86955.1	BAC69691.1	ADI06028.1	AEW97170.1	CAB60179.1	AGS72677.1	CCK26419.1	AGK81093.1	BAG18101.1	AEY92578.1	AGJ58262.1	ADW02468.1	AGP54292.1	CBG68949.1	AEN13305.1	CCA59411.1	AEM82166.1
533	AGI86963.1	BAC69699.1	ADI06177.1	AEW97915.1	CAB60173.1		CCK26426.1	AGK81085.1	BAG18109.1		AGJ58256.1	ADW02474.1	AGP60583.1,AGP61104.1	CBG68953.1	AEN13297.1	CCA59404.1	AEM84800.1,AEM84040.1
534	AGI86968.1	BAC69708.1	ADI06059.1	AEW97151.1	CAB60165.1	AGS72663.1	CCK26447.1	AGK81076.1	BAG18119.1	AEY92562.1	AGJ58246.1	ADW02483.1	AGP54313.1	CBG68960.1	AEN13288.1	CCA59395.1	AEM82140.1
535	AGI86969.1	BAC69709.1	ADI06060.1	AEW97150.1	CAB60164.1	AGS72662.1	CCK26449.1	AGK81071.1	BAG18124.1	AEY92560.1	AGJ58241.1	ADW02488.1	AGP54314.1	CBG68961.1	AEN13283.1	CCA59390.1	AEM82139.1
536	AGI86970.1	BAC69710.1	ADI06061.1	AEW97149.1	CAB60163.1	AGS72661.1	CCK26450.1	AGK81070.1	BAG18125.1	AEY92559.1	AGJ58240.1	ADW02489.1	AGP54315.1	CBG68962.1	AEN13282.1	CCA59389.1	AEM82138.1
537	AGI86972.1	BAC75094.1	ADI12070.1	AEW97910.1	CAB60471.1	AGS73068.1		AGK75350.1	BAG23588.1	AEY93039.1	AGJ53087.1	ADW07378.1	AGP59039.1,AGP52718.1		AEN08223.1	CCA60129.1	AEM83655.1,AEM86095.1
538	AGI87032.1	BAC69726.1	ADI05684.1	AEW97799.1	CAB61194.1	AGS67581.1	CCK25255.1	AGK81058.1		AEY87271.1	AGJ58226.1,AGJ58227.1	ADW02502.1,ADW02501.1	AGP53818.1		AEN13267.1,AEN13266.1		AEM82587.1
539	AGI87034.1	BAC69728.1	ADI06070.1	AEW97145.1	CAB61315.1	AGS72642.1	CCK26476.1	AGK81056.1	BAG18136.1	AEY92540.1	AGJ58224.1	ADW02504.1	AGP54318.1	CBG68978.1	AEN13264.1	CCA59381.1	AEM82135.1
540	AGI87035.1	BAC69729.1	ADI06071.1	AEW97144.1	CAD55375.1	AGS72641.1	CCK26477.1	AGK81054.1	BAG18138.1	AEY92538.1	AGJ58222.1	ADW02506.1	AGP54319.1	CBG68979.1	AEN13262.1	CCA59379.1	AEM82134.1
541	AGI87036.1	BAC69730.1	ADI06072.1	AEW97143.1	CAB36618.1	AGS72640.1	CCK26478.1	AGK81053.1	BAG18139.1	AEY92537.1	AGJ58221.1	ADW02507.1	AGP54320.1	CBG68980.1	AEN13261.1	CCA59378.1	AEM82133.1
542	AGI87037.1	BAC69731.1	ADI06073.1	AEW97142.1	CAB36617.1	AGS72639.1	CCK26479.1	AGK81052.1	BAG18140.1	AEY92536.1	AGJ58220.1	ADW02508.1	AGP54321.1	CBG68981.1	AEN13260.1	CCA59377.1	AEM82132.1
543	AGI87038.1	BAC69732.1	ADI06074.1	AEW97141.1	CAB36616.1	AGS72638.1	CCK26480.1	AGK81051.1	BAG18141.1	AEY92535.1	AGJ58219.1	ADW02509.1	AGP54322.1	CBG68982.1	AEN13259.1	CCA59376.1	AEM82131.1
544	AGI87039.1	BAC69733.1	ADI06075.1	AEW97140.1	CAB36615.1	AGS72637.1	CCK26481.1	AGK81050.1	BAG18142.1	AEY92534.1	AGJ58218.1	ADW02510.1	AGP54323.1	CBG68983.1	AEN13258.1	CCA59375.1	AEM82130.1
545	AGI87045.1	BAC69741.1	ADI06079.1	AEW97129.1	CAB36604.1	AGS72629.1	CCK26495.1	AGK81023.1	BAG18162.1	AEY92525.1	AGJ58204.1	ADW02524.1	AGP54326.1	CBG68988.1	AEN13248.1	CCA59364.1	AEM82127.1
546	AGI87046.1	BAC69742.1	ADI06080.1	AEW97133.1	CAB36603.1	AGS72628.1	CCK26496.1	AGK81022.1	BAG18163.1	AEY92524.1	AGJ58203.1	ADW02525.1	AGP54327.1	CBG68989.1	AEN13247.1	CCA59363.1	AEM82126.1
547	AGI87059.1	BAC69779.1	ADI06096.1	AEW97123.1	CAA22505.1	AGS72600.1	CCK26531.1	AGK80992.1	BAG18183.1	AEY92505.1	AGJ58180.1	ADW02544.1	AGP54334.1	CBG69047.1	AEN13214.1	CCA59239.1	AEM82118.1
548	AGI87060.1	BAC69780.1	ADI06097.1	AEW97122.1	CAA22504.1	AGS72599.1	CCK26532.1	AGK80991.1	BAG18184.1	AEY92504.1	AGJ58179.1	ADW02545.1	AGP54335.1	CBG69048.1	AEN13213.1	CCA59238.1	AEM82117.1
549	AGI87061.1	BAC69781.1	ADI06098.1	AEW97121.1	CAA22503.1	AGS72598.1	CCK26533.1	AGK80990.1	BAG18185.1	AEY92502.1	AGJ58178.1	ADW02546.1	AGP54336.1	CBG69049.1	AEN13212.1	CCA59237.1	AEM82116.1
550	AGI87063.1	BAC69782.1	ADI06099.1	AEW97120.1	CAA22502.1	AGS72597.1	CCK26534.1	AGK80989.1	BAG18186.1	AEY92501.1	AGJ58177.1	ADW02547.1	AGP54338.1	CBG69050.1	AEN13211.1	CCA59236.1	AEM82115.1
551	AGI87064.1	BAC69784.1	ADI06100.1	AEW97119.1	CAA22393.1	AGS72595.1	CCK26535.1	AGK80988.1	BAG18187.1	AEY92500.1	AGJ58176.1	ADW02548.1	AGP54339.1	CBG69051.1	AEN13210.1	CCA59233.1	AEM82114.1
552	AGI87066.1	BAC69786.1	ADI06101.1	AEW97117.1	CAA22391.1	AGS72593.1	CCK26537.1	AGK80986.1	BAG18189.1	AEY92498.1	AGJ58174.1	ADW02550.1	AGP54340.1	CBG69053.1	AEN13207.1	CCA59231.1	AEM82113.1
553	AGI87069.1	BAC69787.1	ADI06102.1	AEW97116.1	CAA22390.1	AGS72592.1	CCK26538.1	AGK80985.1	BAG18190.1	AEY92497.1	AGJ58173.1	ADW02551.1	AGP54341.1	CBG69054.1	AEN13206.1	CCA59230.1	AEM82112.1
554	AGI87075.1	BAC69797.1	ADI06107.1	AEW97103.1	CAA22383.1	AGS72583.1	CCK26549.1	AGK80978.1	BAG18198.1	AEY92488.1	AGJ58165.1	ADW02558.1	AGP54353.1	CBG69057.1	AEN13197.1	CCA59221.1	AEM82106.1
555	AGI87101.1	BAC69822.1	ADI06341.1	AEW97027.1	CAD55372.1	AGS72571.1	CCK26584.1	AGK80766.1	BAG18405.1	AEY92475.1	AGJ57926.1	ADW02826.1	AGP54504.1	CBG69081.1	AEN12928.1	CCA59068.1	AEM81953.1
556	AGI87104.1	BAC69833.1	ADI06129.1	AEW97100.1	CAC33952.1	AGS72556.1	CCK26597.1	AGK80962.1	BAG18216.1	AEY92461.1	AGJ58134.1	ADW02589.1	AGP54357.1	CBG69087.1	AEN13159.1	CCA59209.1	AEM82105.1
557	AGI87111.1	BAC69837.1	ADI06130.1	AEW97096.1	CAC33948.1	AGS72552.1	CCK26601.1	AGK80959.1	BAG18219.1	AEY92457.1	AGJ58131.1	ADW02592.1	AGP54360.1	CBG69096.1	AEN13156.1	CCA59206.1	AEM82102.1
558	AGI87112.1	BAC69838.1	ADI06131.1	AEW97095.1	CAC33947.1	AGS72551.1	CCK26602.1	AGK80958.1	BAG18220.1	AEY92456.1	AGJ58128.1	ADW02593.1	AGP54361.1	CBG69097.1	AEN13155.1	CCA59205.1	AEM82101.1
559	AGI87114.1	BAC69840.1	ADI06133.1	AEW97094.1	CAC33945.1	AGS72549.1	CCK26604.1	AGK80956.1	BAG18222.1	AEY92454.1	AGJ58126.1	ADW02595.1	AGP54363.1	CBG69099.1	AEN13153.1	CCA59203.1	AEM82099.1
560	AGI87115.1	BAC69841.1	ADI06134.1	AEW97092.1	CAC33944.1	AGS72548.1	CCK26605.1	AGK80955.1	BAG18223.1	AEY92453.1	AGJ58125.1	ADW02596.1	AGP54364.1	CBG69100.1	AEN13152.1	CCA59202.1	AEM82098.1
561	AGI87122.1	BAC69848.1	ADI06140.1	AEW97085.1	CAC33938.1	AGS72541.1	CCK26611.1	AGK80949.1	BAG18229.1	AEY92447.1	AGJ58119.1	ADW02603.1	AGP54370.1	CBG69106.1	AEN13145.1	CCA59196.1	AEM82092.1
562	AGI87124.1	BAC71490.1	ADI05237.1	AEW97158.1	CAB88451.1	AGS70174.1	CCK29422.1	AGK75755.1	BAG23141.1	AEY89967.1	AGJ53481.1	ADW07027.1	AGP53008.1	CBG72271.1	AEN08553.1	CCA54084.1	AEM83378.1
563	AGI87127.1	BAC73848.1	ADI11013.1	AEW93558.1	CAB51979.1	AGS68993.1	CCK30751.1	AGK76610.1	BAG22264.1	AEY88820.1	AGJ54426.1	ADW06151.1	AGP58606.1	CBG73812.1	AEN09415.1	CCA53429.1	AEM86518.1
564	AGI87132.1	BAC69859.1	ADI06167.1	AEW97082.1	CAC33928.1	AGS72520.1	CCK26636.1	AGK80930.1	BAG18252.1	AEY92432.1	AGJ58098.1	ADW02620.1	AGP54406.1	CBG69117.1	AEN13134.1	CCA59187.1	AEM82071.1
565	AGI87134.1	BAC69863.1	ADI06171.1	AEW97080.1	CAC33926.1	AGS72516.1	CCK26640.1	AGK80928.1	BAG18254.1	AEY92426.1	AGJ58096.1	ADW02622.1	AGP54413.1	CBG69119.1	AEN13132.1	CCA59182.1	AEM82065.1
566	AGI87137.1	BAC69870.1	ADI06180.1	AEW97074.1	CAC33923.1	AGS72512.1	CCK26645.1	AGK80922.1	BAG18261.1	AEY92420.1	AGJ58091.1	ADW02627.1	AGP54416.1	CBG69124.1	AEN13129.1	CCA59176.1	AEM82062.1
567	AGI87142.1	BAC69915.1	ADI06185.1	AEW97063.1	CAB41554.1	AGS72487.1	CCK26745.1	AGK80903.1	BAG18284.1	AEY92390.1	AGJ58071.1	ADW02644.1	AGP54417.1	CBG69170.1	AEN13104.1	CCA59156.1	AEM82061.1
568	AGI87143.1	BAC69916.1	ADI06186.1	AEW97065.1	CAB41553.2	AGS72486.1	CCK26746.1	AGK80902.1	BAG18285.1	AEY92389.1	AGJ58070.1	ADW02645.1	AGP54418.1	CBG69171.1	AEN13103.1	CCA59155.1	AEM82060.1
569	AGI87144.1	BAC69917.1	ADI06187.1	AEW97070.1	CAB41552.1	AGS72485.1	CCK26747.1	AGK80901.1	BAG18286.1	AEY92388.1	AGJ58069.1	ADW02646.1	AGP54419.1	CBG69172.1	AEN13102.1	CCA59154.1	AEM82059.1
570	AGI87145.1	BAC69918.1	ADI06188.1	AEW97071.1	CAB41551.1	AGS72484.1	CCK26748.1	AGK80900.1	BAG18287.1	AEY92387.1	AGJ58068.1	ADW02647.1	AGP54420.1	CBG69173.1	AEN13101.1	CCA59153.1	AEM82058.1
571	AGI87146.1	BAC69919.1	ADI06189.1	AEW97072.1	CAB41550.1	AGS72483.1	CCK26749.1	AGK80899.1	BAG18288.1	AEY92386.1	AGJ58067.1	ADW02648.1	AGP54421.1	CBG69174.1	AEN13100.1	CCA59152.1	AEM82057.1
572	AGI87154.1	BAC69927.1	ADI06193.1	AEW97059.1	CAA18980.1	AGS72474.1	CCK26756.1	AGK80887.1	BAG18294.1	AEY92374.1	AGJ58060.1	ADW02655.1	AGP54426.1	CBG69188.1	AEN13084.1	CCA59143.1	AEM82052.1
573	AGI87155.1	BAC69929.1	ADI06198.1	AEW97056.1	CAA18979.1	AGS72473.1	CCK26759.1	AGK80884.1	BAG18295.1	AEY92373.1	AGJ58058.1	ADW02657.1	AGP54439.1	CBG69191.1	AEN13082.1	CCA59121.1	AEM82037.1
574	AGI87157.1	BAC69932.1	ADI06202.1	AEW97053.1	CAA18976.1	AGS72469.1	CCK26763.1	AGK80881.1	BAG18298.1	AEY92369.1	AGJ58055.1	ADW02660.1	AGP54443.1	CBG69195.1	AEN13079.1	CCA59119.1	AEM82033.1
575	AGI87161.1	BAC69939.1	ADI06207.1	AEW97051.1	CAA19243.1	AGS72464.1	CCK26769.1	AGK80877.1	BAG18302.1	AEY92363.1	AGJ58051.1	ADW02664.1	AGP54452.1	CBG69201.1	AEN13075.1	CCA59115.1	AEM82025.1
576	AGI87162.1	BAC69940.1	ADI06208.1	AEW97050.1	CAA19242.1	AGS72463.1	CCK26770.1	AGK80876.1	BAG18303.1	AEY92362.1	AGJ58050.1	ADW02665.1	AGP54453.1	CBG69202.1	AEN13074.1	CCA59114.1	AEM82024.1
577	AGI87163.1	BAC69941.1	ADI06209.1	AEW97049.1	CAA19241.1	AGS72462.1	CCK26771.1	AGK80875.1	BAG18304.1	AEY92361.1	AGJ58049.1	ADW02666.1	AGP54454.1	CBG69203.1	AEN13073.1	CCA59113.1	AEM82023.1
578	AGI87164.1	BAC69942.1	ADI06210.1	AEW97048.1	CAA19240.1	AGS72461.1	CCK26772.1	AGK80874.1	BAG18305.1	AEY92360.1	AGJ58048.1	ADW02667.1	AGP54455.1	CBG69204.1	AEN13072.1	CCA59112.1	AEM82022.1
579	AGI87165.1	BAC69944.1	ADI06211.1	AEW97047.1	CAA19239.1	AGS72460.1	CCK26773.1	AGK80873.1	BAG18306.1	AEY92359.1	AGJ58047.1	ADW02668.1	AGP54456.1	CBG69210.1	AEN13071.1	CCA59111.1	AEM82021.1
580	AGI87166.1	BAC69945.1	ADI06212.1	AEW97046.1	CAA19238.1	AGS72459.1	CCK26774.1	AGK80872.1	BAG18307.1	AEY92358.1	AGJ58046.1	ADW02669.1	AGP54457.1	CBG69211.1	AEN13070.1	CCA59110.1	AEM82020.1
581	AGI87170.1	BAC69954.1	ADI06227.1	AEW97042.1	CAA19226.1	AGS72454.1	CCK26779.1	AGK80862.1	BAG18323.1	AEY92353.1	AGJ58041.1	ADW02673.1	AGP54459.1	CBG69213.1	AEN13060.1	CCA59108.1	AEM82017.1
582	AGI87175.1	BAC69959.1	ADI06233.1	AEW97037.1	CAA15785.1	AGS72449.1	CCK26784.1	AGK80857.1	BAG18328.1	AEY92348.1	AGJ58035.1	ADW02678.1	AGP54464.1	CBG69218.1	AEN13055.1	CCA59103.1	AEM82012.1
583	AGI87176.1	BAC69960.1	ADI06248.1	AEW97036.1	CAA15784.1	AGS72448.1	CCK26785.1	AGK80856.1	BAG18329.1	AEY92347.1	AGJ58030.1	ADW02682.1	AGP54465.1	CBG69219.1	AEN13054.1	CCA59102.1	AEM82011.1
584	AGI87179.1	BAC69969.1	ADI06310.1	AEW97033.1	CAC37548.1	AGS72442.1	CCK26810.1	AGK80850.1	BAG18335.1	AEY92337.1	AGJ58010.1	ADW02701.1	AGP54475.1	CBG69225.1	AEN13036.1	CCA59098.1	AEM81998.1
585	AGI87185.1	BAC69971.1	ADI06316.1	AEW97030.1	CAD55243.1	AGS72440.1	CCK26812.1	AGK80845.1	BAG18339.1	AEY92336.1	AGJ58007.1	ADW02704.1	AGP54480.1	CBG69227.1	AEN13034.1	CCA59096.1	AEM81995.1
586	AGI87217.1	BAC70030.1	ADI06332.1	AEW97029.1	CAC44590.1	AGS72360.1	CCK26829.1	AGK80770.1	BAG18401.1	AEY92305.1	AGJ57930.1	ADW02822.1	AGP54496.1	CBG69427.1	AEN12932.1	CCA59083.1	AEM81962.1
587	AGI87218.1	BAC70031.1	ADI06333.1	AEW97028.1	CAC44589.1	AGS72359.1	CCK26830.1	AGK80769.1	BAG18402.1	AEY92304.1	AGJ57929.1	ADW02823.1	AGP54497.1	CBG69428.1	AEN12931.1	CCA59082.1	AEM81961.1
588	AGI87224.1	BAC70036.1	ADI06342.1	AEW97026.1	CAC44585.1	AGS72351.1	CCK26835.1	AGK80765.1	BAG18406.1	AEY92289.1	AGJ57925.1	ADW02827.1	AGP54505.1	CBG69435.1	AEN12927.1	CCA59067.1	AEM81952.1
589	AGI87226.1	BAC70038.1	ADI06344.1	AEW97021.1	CAC44583.1	AGS72349.1	CCK26838.1	AGK80763.1	BAG18408.1	AEY92286.1	AGJ57923.1	ADW02829.1	AGP54507.1	CBG69438.1	AEN12925.1	CCA59064.1	AEM81950.1
590	AGI87233.1	BAC75121.1	ADI05402.1	AEW93231.1	CAB48894.1	AGS73252.1	CCK25511.1	AGK81471.1	BAG17626.1	AEY93295.1	AGJ58723.1	ADW02056.1	AGP53483.1	CBG68129.1	AEN13773.1	CCA59935.1	AEM82881.1
591	AGI87234.1	BAC75122.1	ADI05401.1	AEW93230.1	CAB48893.1	AGS73253.1	CCK25510.1	AGK81470.1	BAG17625.1	AEY93296.1	AGJ58722.1	ADW02057.1	AGP53482.1	CBG68128.1	AEN13772.1	CCA59936.1	AEM82882.1
592	AGI87235.1	BAC75123.1	ADI05400.1	AEW93229.1	CAB48892.1	AGS73254.1	CCK25509.1	AGK81469.1	BAG17624.1	AEY93297.1	AGJ58721.1	ADW02058.1	AGP53481.1	CBG68127.1	AEN13771.1	CCA59937.1	AEM82883.1
593	AGI87391.1	BAC70100.1	ADI06368.1	AEW97016.1	CAA16438.1	AGS72309.1	CCK26953.1	AGK80669.1	BAG18483.1	AEY92243.1	AGJ57811.1	ADW02928.1	AGP54512.1	CBG69507.1	AEN12865.1	CCA58838.1	AEM81930.1
594	AGI87393.1	BAC70102.1	ADI06375.1	AEW97014.1	CAA16485.1	AGS72307.1	CCK26956.1	AGK80667.1	BAG18485.1	AEY92241.1	AGJ57809.1	ADW02930.1	AGP54520.1	CBG69509.1	AEN12863.1	CCA58836.1	AEM81921.1
595	AGI87394.1	BAC70103.1	ADI06376.1	AEW97013.1	CAA16484.1	AGS72306.1	CCK26957.1	AGK80666.1	BAG18486.1	AEY92240.1	AGJ57808.1	ADW02931.1	AGP54521.1	CBG69510.1	AEN12862.1	CCA58835.1	AEM81920.1
596	AGI87395.1	BAC70104.1	ADI06377.1	AEW97012.1	CAA16483.1	AGS72305.1	CCK26958.1	AGK80665.1	BAG18487.1	AEY92239.1	AGJ57807.1	ADW02932.1	AGP54522.1	CBG69511.1	AEN12861.1	CCA58834.1	AEM81919.1
597	AGI87396.1	BAC70105.1	ADI06378.1	AEW97011.1	CAA16482.1	AGS72304.1	CCK26959.1	AGK80664.1	BAG18488.1	AEY92238.1	AGJ57806.1	ADW02933.1	AGP54523.1	CBG69512.1	AEN12860.1	CCA58833.1	AEM81918.1
598	AGI87397.1	BAC70106.1	ADI06379.1	AEW97010.1	CAA16481.1	AGS72303.1	CCK26962.1	AGK80663.1	BAG18489.1	AEY92237.1	AGJ57805.1	ADW02934.1	AGP54524.1	CBG69513.1	AEN12859.1	CCA58832.1	AEM81917.1
599	AGI87402.1	BAC70109.1	ADI06382.1	AEW97003.1	CAA16478.1	AGS72301.1	CCK26965.1	AGK80658.1	BAG18492.1	AEY92234.1	AGJ57802.1	ADW02937.1	AGP54527.1	CBG69516.1	AEN12853.1	CCA58829.1	AEM81914.1
600	AGI87403.1	BAC70110.1	ADI06383.1	AEW97002.1	CAA16477.1	AGS72300.1	CCK26966.1	AGK80657.1	BAG18493.1	AEY92233.1	AGJ57801.1	ADW02938.1	AGP51551.1	CBG69517.1	AEN12852.1	CCA58828.1	AEM81913.1
601	AGI87404.1	BAC70111.1	ADI06384.1	AEW97001.1	CAA16476.1	AGS72299.1	CCK26967.1	AGK80656.1	BAG18494.1	AEY92232.1	AGJ57800.1	ADW02939.1	AGP54528.1	CBG69518.1	AEN12851.1	CCA58827.1	AEM81912.1
602	AGI87405.1	BAC70112.1	ADI06385.1	AEW97000.1	CAA16475.1	AGS72298.1	CCK26968.1	AGK80655.1	BAG18495.1	AEY92231.1	AGJ57799.1	ADW02940.1	AGP54529.1	CBG69519.1	AEN12850.1	CCA58826.1	AEM81911.1
603	AGI87406.1	BAC70113.1	ADI06386.1	AEW96999.1	CAA16474.1	AGS72297.1	CCK26969.1	AGK80654.1	BAG18496.1	AEY92230.1	AGJ57798.1	ADW02941.1	AGP54530.1	CBG69520.1	AEN12849.1	CCA58825.1	AEM81910.1
604	AGI87407.1	BAC70114.1	ADI06387.1	AEW96998.1	CAA16473.1	AGS72296.1	CCK26970.1	AGK80653.1	BAG18497.1	AEY92229.1	AGJ57797.1	ADW02942.1	AGP54531.1	CBG69521.1	AEN12848.1	CCA58824.1	AEM81909.1
605	AGI87408.1	BAC70115.1	ADI06388.1	AEW96996.1	CAA16472.1	AGS72295.1	CCK26971.1	AGK80652.1	BAG18498.1	AEY92228.1	AGJ57796.1	ADW02943.1	AGP54532.1	CBG69522.1	AEN12847.1	CCA58823.1	AEM81908.1
606	AGI87409.1	BAC70116.1	ADI06389.1	AEW96995.1	CAA16471.1	AGS72294.1	CCK26972.1	AGK80651.1	BAG18499.1	AEY92227.1	AGJ57795.1	ADW02944.1	AGP54533.1	CBG69523.1	AEN12846.1	CCA58822.1	AEM81907.1
607	AGI87412.1	BAC70118.1	ADI06392.1	AEW96992.1	CAA15816.1	AGS72291.1	CCK26975.1	AGK80648.1	BAG18502.1	AEY92224.1	AGJ57792.1	ADW02947.1	AGP54535.1	CBG69526.1	AEN12843.1	CCA58819.1	AEM81904.1
608	AGI87413.1	BAC70119.1	ADI06393.1	AEW96991.1	CAA15815.1	AGS72290.1	CCK26976.1	AGK80647.1	BAG18503.1	AEY92223.1	AGJ57791.1	ADW02948.1	AGP54536.1	CBG69527.1	AEN12842.1	CCA58818.1	AEM81903.1
609	AGI87414.1	BAC70120.1	ADI06394.1	AEW96990.1	CAA15814.1	AGS72289.1	CCK26977.1	AGK80646.1	BAG18504.1	AEY92222.1	AGJ57790.1	ADW02949.1	AGP54537.1	CBG69528.1	AEN12841.1	CCA58817.1	AEM81902.1
610	AGI87416.1	BAC70122.1	ADI06395.1	AEW96987.1	CAA15812.1	AGS72287.1	CCK26978.1	AGK80644.1	BAG18506.1	AEY92221.1	AGJ57788.1	ADW02951.1	AGP54539.1	CBG69529.1	AEN12839.1	CCA58815.1	AEM81900.1
611	AGI87417.1	BAC70123.1	ADI06396.1	AEW96986.1	CAA15811.1	AGS72286.1	CCK26979.1	AGK80643.1	BAG18507.1	AEY92220.1	AGJ57787.1	ADW02952.1	AGP54540.1	CBG69530.1	AEN12838.1	CCA58814.1	AEM81899.1
612	AGI87418.1	BAC70124.1	ADI06397.1	AEW96985.1	CAA15810.1	AGS72285.1	CCK26980.1	AGK80642.1	BAG18508.1	AEY92219.1	AGJ57785.1	ADW02953.1	AGP54541.1	CBG69532.1	AEN12837.1	CCA58813.1	AEM81898.1
613	AGI87419.1	BAC70126.1	ADI06399.1	AEW96983.1	CAA15801.1	AGS72283.1	CCK26982.1	AGK80640.1	BAG18510.1	AEY92217.1	AGJ57783.1	ADW02955.1	AGP54542.1	CBG69534.1	AEN12835.1	CCA58805.1	AEM81896.1
614	AGI87420.1	BAC70127.1	ADI06400.1	AEW96982.1	CAA15800.1	AGS72282.1	CCK26983.1	AGK80639.1	BAG18511.1	AEY92216.1	AGJ57782.1	ADW02956.1	AGP54543.1	CBG69535.1	AEN12834.1	CCA58804.1	AEM81895.1
615	AGI87421.1	BAC70128.1	ADI06401.1	AEW96980.1	CAA15799.1	AGS72281.1	CCK26984.1	AGK80638.1	BAG18512.1	AEY92214.1	AGJ57781.1	ADW02957.1	AGP54544.1	CBG69536.1	AEN12833.1	CCA58803.1	AEM81894.1
616	AGI87422.1	BAC70129.1	ADI06402.1	AEW96979.1	CAA15798.1	AGS72280.1	CCK26985.1	AGK80637.1	BAG18513.1	AEY92212.1	AGJ57780.1	ADW02958.1	AGP54545.1	CBG69537.1	AEN12832.1	CCA58802.1	AEM81893.1
617	AGI87423.1	BAC70130.1	ADI06403.1	AEW96978.1	CAA15797.1	AGS72279.1	CCK26986.1	AGK80636.1	BAG18514.1	AEY92211.1	AGJ57779.1	ADW02959.1	AGP54546.1	CBG69538.1	AEN12831.1	CCA58801.1	AEM81892.1
618	AGI87425.1	BAC70132.1	ADI06405.1	AEW96977.1	CAA15795.1	AGS72277.1	CCK26988.1	AGK80634.1	BAG18516.1	AEY92209.1	AGJ57777.1	ADW02961.1	AGP54548.1	CBG69540.1	AEN12829.1	CCA58799.1	AEM81890.1
619	AGI87426.1	BAC70133.1	ADI06406.1	AEW96976.1	CAA15794.1	AGS72276.1	CCK26989.1	AGK80633.1	BAG18517.1	AEY92208.1	AGJ57776.1	ADW02962.1	AGP54549.1	CBG69541.1	AEN12828.1	CCA58798.1	AEM81889.1
620	AGI87427.1	BAC70134.1	ADI06407.1	AEW96975.1	CAA15793.1	AGS72275.1	CCK26990.1	AGK80632.1	BAG18518.1	AEY92207.1	AGJ57775.1	ADW02963.1	AGP54550.1	CBG69542.1	AEN12827.1	CCA58797.1	AEM81888.1
621	AGI87441.1	BAC70154.1	ADI06419.1	AEW96962.1	CAA18519.1	AGS72257.1	CCK27004.1	AGK80621.1	BAG18529.1	AEY92188.1	AGJ57760.1	ADW02975.1	AGP54559.1	CBG69553.1	AEN12815.1	CCA58786.1	AEM81879.1
622	AGI87442.1	BAC70155.1	ADI06420.1	AEW96961.1	CAA18518.1	AGS72256.1	CCK27005.1	AGK80620.1	BAG18530.1	AEY92187.1	AGJ57759.1	ADW02976.1	AGP54560.1	CBG69556.1	AEN12814.1	CCA58785.1	AEM81878.1
623	AGI87443.1	BAC70156.1	ADI06421.1	AEW96959.1	CAA18517.1	AGS72255.1	CCK27006.1	AGK80619.1	BAG18531.1	AEY92186.1	AGJ57757.1	ADW02977.1	AGP54561.1	CBG69557.1	AEN12813.1	CCA58784.1	AEM81877.1
624	AGI87444.1	BAC70158.1	ADI06423.1	AEW96958.1	CAA18515.1	AGS72253.1	CCK27008.1	AGK80617.1	BAG18533.1	AEY92184.1	AGJ57755.1	ADW02979.1	AGP54563.1	CBG69559.1	AEN12811.1	CCA58782.1	AEM81875.1
625	AGI87447.1	BAC70160.1	ADI06424.1	AEW96955.1	CAA18514.1	AGS72251.1	CCK27010.1	AGK80616.1	BAG18534.1	AEY92182.1	AGJ57754.1	ADW02980.1	AGP54564.1	CBG69561.1	AEN12810.1	CCA58780.1	AEM81874.1
626	AGI87448.1	BAC70161.1	ADI06425.1	AEW96954.1	CAA18513.1	AGS72250.1	CCK27011.1	AGK80615.1	BAG18535.1	AEY92181.1	AGJ57753.1	ADW02981.1	AGP54565.1	CBG69562.1	AEN12808.1	CCA58779.1	AEM81873.1
627	AGI87449.1	BAC70162.1	ADI06426.1	AEW96953.1	CAA18512.1	AGS72249.1	CCK27012.1	AGK80614.1	BAG18536.1	AEY92180.1	AGJ57752.1	ADW02982.1	AGP54566.1	CBG69563.1	AEN12801.1	CCA58778.1	AEM81872.1
628	AGI87450.1	BAC70163.1	ADI06427.1	AEW96952.1	CAA18511.1	AGS72248.1	CCK27013.1	AGK80613.1	BAG18537.1	AEY92179.1	AGJ57751.1	ADW02983.1	AGP54567.1	CBG69564.1	AEN12800.1	CCA58777.1	AEM81871.1
629	AGI87451.1	BAC70164.1	ADI06428.1	AEW96951.1	CAA18510.1	AGS72247.1	CCK27014.1	AGK80612.1	BAG18538.1	AEY92178.1	AGJ57750.1	ADW02984.1	AGP54568.1	CBG69565.1	AEN12799.1	CCA58776.1	AEM81870.1
630	AGI87453.1	BAC70168.1	ADI06429.1	AEW96950.1	CAA18345.1	AGS72245.1	CCK27017.1	AGK80610.1	BAG18540.1	AEY92174.1	AGJ57747.1	ADW02986.1	AGP54569.1	CBG69569.1	AEN12797.1	CCA58773.1	AEM81869.1
631	AGI87455.1	BAC70170.1	ADI06431.1	AEW96945.1	CAA18343.1	AGS72243.1	CCK27019.1	AGK80608.1	BAG18542.1	AEY92172.1	AGJ57745.1	ADW02988.1	AGP54573.1	CBG69571.1	AEN12795.1	CCA58771.1	AEM81864.1
632	AGI87458.1	BAC70172.1	ADI06432.1	AEW96940.1	CAA18341.1	AGS72241.1	CCK27022.1	AGK80605.1	BAG18544.1	AEY92170.1	AGJ57743.1	ADW02990.1	AGP54574.1	CBG69573.1	AEN12793.1	CCA58768.1	AEM81863.1
633	AGI87459.1	BAC70173.1	ADI06433.1	AEW96938.1	CAA18340.1	AGS72240.1	CCK27023.1	AGK80604.1	BAG18545.1	AEY92169.1	AGJ57741.1	ADW02991.1	AGP54575.1	CBG69574.1	AEN12792.1	CCA58767.1	AEM81862.1
634	AGI87460.1	BAC70174.1	ADI06434.1	AEW96937.1	CAA18339.1	AGS72239.1	CCK27024.1	AGK80603.1	BAG18546.1	AEY92168.1	AGJ57740.1	ADW02992.1	AGP51553.1	CBG69575.1	AEN12791.1	CCA58765.1	AEM81861.1
635	AGI87461.1	BAC70175.1	ADI06435.1	AEW96936.1	CAA18338.1	AGS72238.1	CCK27025.1	AGK80602.1	BAG18547.1	AEY92167.1	AGJ57739.1	ADW02993.1	AGP54576.1	CBG69576.1	AEN12790.1	CCA58764.1	AEM81860.1
636	AGI87463.1	BAC70176.1	ADI06436.1	AEW96933.1	CAA18337.1	AGS72237.1	CCK27026.1	AGK80600.1	BAG18549.1	AEY92166.1	AGJ57736.1	ADW02995.1	AGP54577.1	CBG69577.1	AEN12788.1	CCA58762.1	AEM81859.1
637	AGI87464.1	BAC70177.1	ADI06437.1	AEW96932.1	CAA18348.1	AGS72236.1	CCK27027.1	AGK80599.1	BAG18550.1	AEY92165.1	AGJ57735.1	ADW02996.1	AGP54578.1	CBG69578.1	AEN12787.1	CCA58761.1	AEM81858.1
638	AGI87466.1	BAC70179.1	ADI06438.1	AEW96928.1	CAA18335.1	AGS72234.1	CCK27029.1	AGK80597.1	BAG18552.1	AEY92162.1	AGJ57733.1	ADW02999.1	AGP54580.1	CBG69580.1	AEN12785.1	CCA58759.1	AEM81856.1
639	AGI87468.1	BAC70181.1	ADI06439.1	AEW96927.1	CAA18333.1	AGS72233.1	CCK27031.1	AGK80595.1	BAG18553.1	AEY92161.1	AGJ57732.1	ADW03000.1	AGP54581.1	CBG69581.1	AEN12784.1	CCA58757.1	AEM81855.1
640	AGI87469.1	BAC70182.1	ADI06440.1	AEW96926.1	CAA18332.1	AGS72232.1	CCK27032.1	AGK80594.1	BAG18554.1	AEY92160.1	AGJ57731.1	ADW03001.1	AGP54582.1	CBG69582.1	AEN12783.1	CCA58756.1	AEM81854.1
641	AGI87470.1	BAC70183.1	ADI06441.1	AEW96924.1	CAA18331.1	AGS72231.1	CCK27033.1	AGK80593.1	BAG18555.1	AEY92159.1	AGJ57730.1	ADW03002.1	AGP54583.1	CBG69583.1	AEN12782.1	CCA58755.1	AEM81853.1
642	AGI87471.1	BAC70184.1	ADI06442.1	AEW96923.1	CAA18330.1	AGS72230.1	CCK27034.1	AGK80592.1	BAG18556.1	AEY92157.1	AGJ57729.1	ADW03003.1	AGP54584.1	CBG69584.1	AEN12781.1	CCA58754.1	AEM81852.1
643	AGI87472.1	BAC70185.1	ADI06443.1	AEW96922.1	CAA18329.1	AGS72229.1	CCK27035.1	AGK80591.1	BAG18557.1	AEY92156.1	AGJ57728.1	ADW03004.1	AGP54585.1	CBG69585.1	AEN12780.1	CCA58753.1	AEM81851.1
644	AGI87473.1	BAC70186.1	ADI06444.1	AEW96921.1	CAA18328.1	AGS72228.1	CCK27036.1	AGK80590.1	BAG18558.1	AEY92155.1	AGJ57727.1	ADW03005.1	AGP54586.1	CBG69586.1	AEN12779.1	CCA58752.1	AEM81850.1
645	AGI87474.1	BAC70188.1	ADI06446.1	AEW96919.1	CAA18326.1	AGS72226.1	CCK27038.1	AGK80589.1	BAG18559.1	AEY92153.1	AGJ57726.1	ADW03006.1	AGP54588.1	CBG69588.1	AEN12778.1	CCA58750.1	AEM81848.1
646	AGI87476.1	BAC70189.1	ADI06447.1	AEW96917.1	CAA18325.1	AGS72225.1	CCK27039.1	AGK80588.1	BAG18560.1	AEY92152.1	AGJ57725.1	ADW03007.1	AGP54589.1	CBG69589.1	AEN12777.1	CCA58748.1	AEM81847.1
647	AGI87477.1	BAC70190.1	ADI06448.1	AEW96916.1	CAA18324.1	AGS72224.1	CCK27040.1	AGK80587.1	BAG18561.1	AEY92151.1	AGJ57724.1	ADW03008.1	AGP54590.1	CBG69590.1	AEN12776.1	CCA58747.1	AEM81846.1
648	AGI87478.1	BAC70192.1	ADI06449.1	AEW96918.1	CAA18317.1	AGS72217.1	CCK27047.1	AGK80586.1	BAG18562.1	AEY92137.1	AGJ57723.1	ADW03009.1	AGP54592.1	CBG69592.1	AEN12775.1	CCA58721.1	AEM81844.1
649	AGI87479.1	BAC70193.1	ADI06450.1	AEW96915.1	CAD55234.1	AGS72216.1	CCK27048.1	AGK80585.1	BAG18563.1	AEY92136.1	AGJ57722.1	ADW03010.1	AGP54594.1	CBG69593.1	AEN12774.1	CCA58720.1	AEM81842.1
650	AGI87480.1	BAC70194.1	ADI06451.1	AEW96914.1	CAA15884.1	AGS72215.1	CCK27049.1	AGK80584.1	BAG18564.1	AEY92134.1	AGJ57721.1	ADW03011.1	AGP54595.1	CBG69594.1	AEN12773.1	CCA58719.1	AEM81841.1
651	AGI87481.1	BAC70195.1	ADI06452.1	AEW96913.1	CAA15883.1	AGS72214.1	CCK27050.1	AGK80583.1	BAG18565.1	AEY92133.1	AGJ57720.1	ADW03012.1	AGP51554.1	CBG69595.1	AEN12772.1	CCA58718.1	AEM81840.1
652	AGI87485.1	BAC70199.1	ADI06456.1	AEW96909.1	CAA15879.1	AGS72210.1	CCK27054.1	AGK80579.1	BAG18569.1	AEY92129.1	AGJ57716.1	ADW03016.1	AGP54599.1	CBG69599.1	AEN12768.1	CCA58714.1	AEM81836.1
653	AGI87486.1	BAC70200.1	ADI06457.1	AEW96908.1	CAA15878.1	AGS72209.1	CCK27055.1	AGK80577.1	BAG18570.1	AEY92128.1	AGJ57715.1	ADW03017.1	AGP54600.1	CBG69600.1	AEN12767.1	CCA58713.1	AEM81835.1
654	AGI87488.1	BAC70202.1	ADI06459.1	AEW96906.1	CAA15876.1	AGS72206.1	CCK27057.1	AGK80574.1	BAG18573.1	AEY92125.1	AGJ57712.1	ADW03020.1	AGP54602.1	CBG69601.1	AEN12764.1	CCA58711.1	AEM81833.1
655	AGI87494.1	BAC70205.1	ADI06461.1	AEW96904.1	CAA15873.1	AGS72203.1	CCK27060.1	AGK80569.1	BAG18583.1	AEY92121.1	AGJ57709.1	ADW03022.1	AGP54603.1	CBG69603.1	AEN12762.1	CCA58699.1	AEM81831.1
656	AGI87495.1	BAC70206.1	ADI06462.1	AEW96903.1	CAA15872.1	AGS72202.1	CCK27061.1	AGK80568.1	BAG18584.1	AEY92120.1	AGJ57708.1	ADW03023.1	AGP54604.1	CBG69604.1	AEN12761.1	CCA58698.1	AEM81830.1
657	AGI87496.1	BAC70208.1	ADI06464.1	AEW96901.1	CAA15870.1	AGS72200.1	CCK27063.1	AGK80566.1	BAG18586.1	AEY92118.1	AGJ57706.1	ADW03025.1	AGP54606.1	CBG69606.1	AEN12759.1	CCA58696.1	AEM81828.1
658	AGI87497.1	BAC70209.1	ADI06465.1	AEW96900.1	CAA15869.1	AGS72199.1	CCK27064.1	AGK80565.1	BAG18587.1	AEY92117.1	AGJ57705.1	ADW03026.1	AGP54607.1	CBG69607.1	AEN12758.1	CCA58695.1	AEM81827.1
659	AGI87498.1	BAC70210.1	ADI06466.1	AEW96899.1	CAA19863.1	AGS72198.1	CCK27065.1	AGK80564.1	BAG18588.1	AEY92116.1	AGJ57704.1	ADW03027.1	AGP54608.1	CBG69608.1	AEN12757.1	CCA58694.1	AEM81826.1
660	AGI87499.1	BAC70211.1	ADI06467.1	AEW96898.1	CAA19862.1	AGS72197.1	CCK27066.1	AGK80563.1	BAG18589.1	AEY92115.1	AGJ57703.1	ADW03028.1	AGP54609.1	CBG69609.1	AEN12756.1	CCA58693.1	AEM81825.1
661	AGI87503.1	BAC68488.1	ADI03752.1	AEW98530.1	CAB61298.1		CCK26961.1	AGK75226.1	BAG17096.1	AEY87313.1	AGJ53233.1,AGJ52624.1	ADW07241.1,ADW07810.1	AGP60980.1	CBG73412.1	AEN08375.1		AEM84489.1
662	AGI87504.1	BAC70212.1	ADI06468.1	AEW96897.1	CAA19861.1	AGS72196.1	CCK27067.1	AGK80562.1	BAG18590.1	AEY92114.1	AGJ57702.1	ADW03029.1	AGP54610.1	CBG69611.1	AEN12755.1	CCA58692.1	AEM81824.1
663	AGI87507.1	BAC70216.1	ADI06471.1	AEW96894.1	CAA19856.1	AGS72192.1	CCK27071.1	AGK80558.1	BAG18595.1	AEY92110.1	AGJ57698.1	ADW03033.1	AGP54612.1	CBG69614.1	AEN12751.1	CCA58689.1	AEM81821.1
664	AGI87509.1	BAC70218.1	ADI06473.1	AEW96891.1	CAA19854.1	AGS72190.1	CCK27073.1	AGK80556.1	BAG18597.1	AEY92109.1	AGJ57696.1	ADW03035.1	AGP54614.1	CBG69616.1	AEN12749.1	CCA58687.1	AEM81819.1
665	AGI87510.1	BAC70219.1	ADI06474.1	AEW96890.1	CAA19853.1	AGS72189.1	CCK27074.1	AGK80555.1	BAG18598.1	AEY92108.1	AGJ57695.1	ADW03036.1	AGP54615.1	CBG69617.1	AEN12748.1	CCA58686.1	AEM81818.1
666	AGI87511.1	BAC70220.1	ADI06475.1	AEW96889.1	CAA19852.1	AGS72188.1	CCK27075.1	AGK80554.1	BAG18599.1	AEY92107.1	AGJ57694.1	ADW03037.1	AGP54616.1	CBG69618.1	AEN12747.1	CCA58685.1	AEM81817.1
667	AGI87513.1	BAC70222.1	ADI06477.1	AEW96887.1	CAA19850.1	AGS72186.1	CCK27077.1	AGK80552.1	BAG18601.1	AEY92104.1	AGJ57690.1	ADW03039.1	AGP54619.1	CBG69621.1	AEN12745.1	CCA58683.1	AEM81815.1
668	AGI87515.1	BAC70224.1	ADI06479.1	AEW96885.1	CAA19848.1	AGS72184.1	CCK27079.1	AGK80550.1	BAG18603.1	AEY92101.1	AGJ57688.1	ADW03041.1	AGP54621.1	CBG69623.1	AEN12743.1	CCA58681.1	AEM81813.1
669	AGI87518.1	BAC70227.1	ADI06482.1	AEW96882.1	CAA20295.1	AGS72181.1	CCK27083.1	AGK80548.1	BAG18605.1	AEY92098.1	AGJ57685.1	ADW03044.1	AGP54624.1	CBG69626.1	AEN12741.1	CCA58679.1	AEM81810.1
670	AGI87519.1	BAC70228.1	ADI06483.1	AEW96881.1	CAA20294.1	AGS72180.1	CCK27084.1	AGK80547.1	BAG18606.1	AEY92097.1	AGJ57684.1	ADW03045.1	AGP51556.1	CBG69627.1	AEN12740.1	CCA58678.1	AEM81809.1
671	AGI87521.1	BAC70230.1	ADI06485.1	AEW96879.1	CAA20292.1	AGS72178.1	CCK27086.1	AGK80545.1	BAG18608.1	AEY92095.1	AGJ57682.1	ADW03047.1	AGP54626.1	CBG69628.1	AEN12738.1	CCA58676.1	AEM81807.1
672	AGI87522.1	BAC70231.1	ADI06486.1	AEW96878.1	CAA20291.1	AGS72177.1	CCK27087.1	AGK80544.1	BAG18609.1	AEY92094.1	AGJ57681.1	ADW03048.1	AGP54627.1	CBG69629.1	AEN12737.1	CCA58675.1	AEM81806.1
673	AGI87523.1	BAC70232.1	ADI06487.1	AEW96877.1	CAA20290.1	AGS72176.1	CCK27088.1	AGK80543.1	BAG18610.1	AEY92093.1	AGJ57680.1	ADW03049.1	AGP54628.1	CBG69630.1	AEN12736.1	CCA58674.1	AEM81805.1
674	AGI87524.1	BAC70233.1	ADI06488.1	AEW96876.1	CAA20289.1	AGS72175.1	CCK27089.1	AGK80542.1	BAG18611.1	AEY92092.1	AGJ57679.1	ADW03050.1	AGP54629.1	CBG69631.1	AEN12735.1	CCA58673.1	AEM81804.1
675	AGI87525.1	BAC70234.1	ADI06489.1	AEW96875.1	CAD55364.1	AGS72174.1	CCK27090.1	AGK80541.1	BAG18612.1	AEY92091.1	AGJ57678.1	ADW03051.1	AGP54630.1	CBG69632.1	AEN12734.1	CCA58672.1	AEM81803.1
676	AGI87526.1	BAC70235.1	ADI06490.1	AEW96874.1	CAA20271.1	AGS72173.1	CCK27091.1	AGK80540.1	BAG18613.1	AEY92090.1	AGJ57677.1	ADW03052.1	AGP51557.1	CBG69633.1	AEN12733.1	CCA58671.1	AEM81802.1
677	AGI87534.1	BAC75136.1	ADI04171.1	AEW98372.1	CAB66202.1	AGS73265.1	CCK25494.1	AGK75672.1	BAG17155.1	AEY93310.1	AGJ59221.1	ADW01688.1	AGP60860.1	CBG68113.1	AEN14222.1	CCA53574.1	AEM84589.1
678	AGI87535.1	BAC70257.1	ADI06518.1	AEW96857.1	CAB37472.1	AGS72153.1	CCK27094.1	AGK80519.1	BAG18635.1	AEY92067.1	AGJ57654.1	ADW03073.1	AGP54659.1	CBG69637.1	AEN12711.1	CCA58651.1	AEM81771.1
679	AGI87537.1	BAC70259.1	ADI06519.1	AEW96856.1	CAB37474.1	AGS72151.1	CCK27096.1	AGK80517.1	BAG18637.1	AEY92065.1	AGJ57652.1	ADW03075.1	AGP54660.1	CBG69639.1	AEN12709.1	CCA58649.1	AEM81770.1
680	AGI87538.1	BAC70260.1	ADI06520.1	AEW96855.1	CAB37475.1	AGS72150.1	CCK27097.1	AGK80516.1	BAG18638.1	AEY92064.1	AGJ57651.1	ADW03076.1	AGP54661.1	CBG69640.1	AEN12708.1	CCA58648.1	AEM81769.1
681	AGI87539.1	BAC70261.1	ADI06521.1	AEW96854.1	CAB37476.1	AGS72149.1	CCK27098.1	AGK80515.1	BAG18639.1	AEY92063.1	AGJ57650.1	ADW03077.1	AGP54662.1	CBG69641.1	AEN12707.1	CCA58647.1	AEM81768.1
682	AGI87540.1	BAC70262.1	ADI06522.1	AEW96853.1	CAD55362.1	AGS72148.1	CCK27099.1	AGK80514.1	BAG18640.1	AEY92062.1	AGJ57649.1	ADW03078.1	AGP54663.1	CBG69642.1	AEN12706.1	CCA58646.1	AEM81767.1
683	AGI87542.1	BAC70264.1	ADI06524.1	AEW96851.1	CAB91140.1	AGS72146.1	CCK27102.1	AGK80512.1	BAG18642.1	AEY92061.1	AGJ57647.1	ADW03080.1	AGP54664.1	CBG69644.1	AEN12704.1	CCA58645.1	AEM81765.1
684	AGI87543.1	BAC70265.1	ADI06525.1	AEW96850.1	CAB91139.1	AGS72145.1	CCK27103.1	AGK80511.1	BAG18643.1	AEY92060.1	AGJ57646.1	ADW03081.1	AGP54665.1	CBG69645.1	AEN12703.1	CCA58644.1	AEM81764.1
685	AGI87546.1	BAC70268.1	ADI06528.1	AEW96849.1	CAB91136.1	AGS72142.1	CCK27106.1	AGK80508.1	BAG18646.1	AEY92056.1	AGJ57643.1	ADW03084.1	AGP54668.1	CBG69648.1	AEN12700.1	CCA58641.1	AEM81761.1
686	AGI87547.1	BAC70269.1	ADI06529.1	AEW98353.1	CAB91135.1	AGS72141.1	CCK27112.1	AGK80507.1	BAG18647.1	AEY92055.1	AGJ57642.1	ADW03085.1	AGP54669.1	CBG69649.1	AEN12699.1	CCA58639.1	AEM81760.1
687	AGI87548.1	BAC70270.1	ADI06530.1	AEW96848.1	CAB91134.1	AGS72140.1	CCK27113.1	AGK80506.1	BAG18648.1	AEY92054.1	AGJ57641.1	ADW03086.1	AGP54670.1	CBG69650.1	AEN12698.1	CCA58638.1	AEM81759.1
688	AGI87555.1	BAC70271.1	ADI06531.1	AEW96847.1	CAB91133.1	AGS72139.1	CCK27114.1	AGK80505.1	BAG18649.1	AEY92053.1	AGJ57640.1	ADW03087.1	AGP54671.1	CBG69651.1	AEN12697.1	CCA58637.1	AEM81758.1
689	AGI87557.1	BAC70273.1	ADI06533.1	AEW96845.1	CAB91131.1	AGS72137.1	CCK27116.1	AGK80503.1	BAG18651.1	AEY92051.1	AGJ57637.1	ADW03089.1	AGP54672.1	CBG69653.1	AEN12695.1	CCA58635.1	AEM81756.1
690	AGI87558.1	BAC70274.1	ADI06534.1	AEW96844.1	CAB91130.1	AGS72136.1	CCK27117.1	AGK80502.1	BAG18652.1	AEY92050.1	AGJ57636.1	ADW03090.1	AGP54673.1	CBG69654.1	AEN12694.1	CCA58634.1	AEM81755.1
691	AGI87560.1	BAC70290.1	ADI06547.1	AEW96841.1	CAB91115.1	AGS72133.1	CCK27127.1	AGK80500.1	BAG18655.1	AEY92043.1	AGJ57631.1	ADW03094.1	AGP54682.1	CBG69670.1	AEN12689.1	CCA58630.1	AEM81746.1
692	AGI87561.1	BAC70291.1	ADI06548.1	AEW96840.1	CAB91114.1	AGS72132.1	CCK27128.1	AGK80497.1	BAG18656.1	AEY92042.1	AGJ57630.1	ADW03095.1	AGP54683.1	CBG69671.1	AEN12688.1	CCA58627.1	AEM81745.1
693	AGI87562.1	BAC70293.1	ADI06549.1	AEW96839.1	CAD55361.1	AGS72131.1	CCK27129.1	AGK80496.1	BAG18657.1	AEY92040.1	AGJ57628.1	ADW03096.1	AGP54684.1	CBG69672.1	AEN12687.1	CCA58626.1	AEM81744.1
694	AGI87563.1	BAC70294.1	ADI06550.1	AEW96838.1	CAA20213.1	AGS72130.1	CCK27130.1	AGK80495.1	BAG18658.1	AEY92039.1	AGJ57626.1	ADW03098.1	AGP54685.1	CBG69673.1	AEN12686.1	CCA58625.1	AEM81743.1
695	AGI87567.1	BAC70297.1	ADI12867.1	AEW96834.1	CAA20218.1	AGS72126.1	CCK27134.1	AGK80490.1	BAG18662.1	AEY92035.1	AGJ57621.1	ADW03102.1	AGP54687.1	CBG69676.1	AEN12682.1	CCA58621.1	AEM81741.1
696	AGI87572.1	BAC70303.1	ADI12862.1	AEW96833.1	CAD55360.1	AGS72121.1	CCK27139.1	AGK80485.1	BAG18667.1	AEY92030.1	AGJ57616.1	ADW03107.1	AGP54692.1	CBG69681.1	AEN12677.1	CCA58616.1	AEM81736.1
697	AGI87575.1	BAC70306.1	ADI06556.1	AEW96829.1	CAA19890.1	AGS72118.1	CCK27142.1	AGK80482.1	BAG18670.1	AEY92027.1	AGJ57613.1	ADW03110.1	AGP54695.1	CBG69684.1	AEN12674.1	CCA58613.1	AEM81733.1
698	AGI87580.1	BAC70322.1	ADI12858.1	AEW96827.1	CAA19896.1	AGS72111.1	CCK27148.1	AGK80476.1	BAG18675.1	AEY92012.1	AGJ57608.1	ADW03115.1	AGP54698.1	CBG69689.1	AEN12670.1	CCA58603.1	AEM81729.1
699	AGI87581.1	BAC70323.1	ADI12857.1	AEW96826.1	CAA19897.1	AGS72110.1	CCK27149.1	AGK80475.1	BAG18676.1	AEY92011.1	AGJ57607.1	ADW03116.1	AGP54699.1	CBG69690.1	AEN12669.1	CCA58602.1	AEM81728.1
700	AGI87582.1	BAC70324.1	ADI06560.1	AEW96825.1	CAA19898.1	AGS72109.1	CCK27150.1	AGK80474.1	BAG18677.1	AEY92010.1	AGJ57605.1	ADW03117.1	AGP54702.1	CBG69691.1	AEN12668.1	CCA58601.1	AEM81724.1
701	AGI87589.1	BAC70332.1	ADI06567.1	AEW96819.1	CAA19907.1	AGS72100.1	CCK27158.1	AGK80468.1	BAG18687.1	AEY92001.1	AGJ57598.1	ADW03124.1	AGP54707.1	CBG69699.1	AEN12659.1	CCA58595.1	AEM81718.1
702	AGI87590.1	BAC70334.1	ADI06568.1	AEW96818.1	CAA19924.1	AGS72089.1	CCK27160.1	AGK80467.1	BAG18688.1	AEY91998.1	AGJ57594.1	ADW03125.1	AGP54708.1	CBG69702.1	AEN12657.1	CCA58593.1	AEM81702.1
703	AGI87591.1	BAC70335.1	ADI06569.1	AEW96817.1	CAA19925.1	AGS72088.1	CCK27161.1	AGK80466.1	BAG18689.1	AEY91997.1	AGJ57593.1	ADW03126.1	AGP54709.1	CBG69703.1	AEN12656.1	CCA58592.1	AEM81701.1
704	AGI87592.1	BAC70336.1	ADI06570.1	AEW96816.1	CAA19418.1	AGS72087.1	CCK27162.1	AGK80465.1	BAG18690.1	AEY91996.1	AGJ57592.1	ADW03127.1	AGP54710.1	CBG69704.1	AEN12655.1	CCA58591.1	AEM81700.1
705	AGI87593.1	BAC70337.1	ADI06571.1	AEW96815.1	CAA19417.1	AGS72086.1	CCK27163.1	AGK80464.1	BAG18691.1	AEY91995.1	AGJ57591.1	ADW03128.1	AGP54711.1	CBG69705.1	AEN12654.1	CCA58590.1	AEM81699.1
706	AGI87594.1	BAC70338.1	ADI06572.1	AEW96814.1	CAA19416.1	AGS72085.1	CCK27164.1	AGK80463.1	BAG18692.1	AEY91994.1	AGJ57590.1	ADW03129.1	AGP51558.1	CBG69706.1	AEN12653.1	CCA58589.1	AEM81698.1
707	AGI87596.1	BAC70340.1	ADI06574.1	AEW96813.1	CAA19414.1	AGS72083.1	CCK27166.1	AGK80461.1	BAG18694.1	AEY91993.1	AGJ57588.1	ADW03130.1	AGP54712.1	CBG69708.1	AEN12651.1	CCA58587.1	AEM81697.1
708	AGI87597.1	BAC70341.1	ADI06575.1	AEW96812.1	CAA19413.1	AGS72082.1	CCK27167.1	AGK80460.1	BAG18695.1	AEY91992.1	AGJ57587.1	ADW03131.1	AGP54713.1	CBG69709.1	AEN12650.1	CCA58586.1	AEM81696.1
709	AGI87598.1	BAC70342.1	ADI06576.1	AEW96811.1	CAA19396.1	AGS72081.1	CCK27168.1	AGK80440.1	BAG18696.1	AEY91991.1	AGJ57586.1	ADW03132.1	AGP54714.1	CBG69710.1	AEN12649.1	CCA58585.1	AEM81695.1
710	AGI87599.1	BAC70343.1	ADI06577.1	AEW96810.1	CAA19395.1	AGS72080.1	CCK27169.1	AGK80386.1	BAG18697.1	AEY91990.1	AGJ57585.1	ADW03133.1	AGP54715.1	CBG69711.1	AEN12648.1	CCA58584.1	AEM81694.1
711	AGI87600.1	BAC70344.1	ADI06578.1	AEW96809.1	CAA19394.1	AGS72079.1	CCK27170.1	AGK80385.1	BAG18707.1	AEY91989.1	AGJ57584.1	ADW03134.1	AGP54716.1	CBG69712.1	AEN12647.1	CCA58583.1	AEM81693.1
712	AGI87601.1	BAC70345.1	ADI06579.1	AEW96808.1	CAA19393.1	AGS72078.1	CCK27171.1	AGK80384.1	BAG18708.1	AEY91988.1	AGJ57583.1	ADW03135.1	AGP54717.1	CBG69713.1	AEN12646.1	CCA58582.1	AEM81692.1
713	AGI87602.1	BAC70346.1	ADI06580.1	AEW96807.1	CAA19392.1	AGS72077.1	CCK27172.1	AGK80383.1	BAG18709.1	AEY91987.1	AGJ57582.1	ADW03136.1	AGP54718.1	CBG69714.1	AEN12645.1	CCA58581.1	AEM81691.1
714	AGI87603.1	BAC70347.1	ADI06581.1	AEW96806.1	CAA19391.1	AGS72076.1	CCK27173.1	AGK80382.1	BAG18710.1	AEY91986.1	AGJ57581.1	ADW03137.1	AGP54719.1	CBG69715.1	AEN12644.1	CCA58580.1	AEM81690.1
715	AGI87605.1	BAC70349.1	ADI06583.1	AEW96804.1	CAA19389.1	AGS72074.1	CCK27175.1	AGK80380.1	BAG18712.1	AEY91984.1	AGJ57579.1	ADW03139.1	AGP54721.1	CBG69717.1	AEN12642.1	CCA58578.1	AEM81688.1
716	AGI87606.1	BAC70350.1	ADI06584.1	AEW96803.1	CAA19388.1	AGS72073.1	CCK27176.1	AGK80379.1	BAG18713.1	AEY91983.1	AGJ57578.1	ADW03140.1	AGP54722.1	CBG69718.1	AEN12641.1	CCA58577.1	AEM81687.1
717	AGI87607.1	BAC70351.1	ADI06585.1	AEW96802.1	CAA19387.1	AGS72072.1	CCK27177.1	AGK80378.1	BAG18714.1	AEY91982.1	AGJ57577.1	ADW03141.1	AGP54723.1	CBG69719.1	AEN12640.1	CCA58576.1	AEM81686.1
718	AGI87609.1	BAC70353.1	ADI06586.1	AEW96800.1	CAA19385.1	AGS72070.1	CCK27179.1	AGK80376.1	BAG18716.1	AEY91980.1	AGJ57575.1	ADW03143.1	AGP54725.1	CBG69721.1	AEN12638.1	CCA58574.1	AEM81684.1
719	AGI87611.1	BAC70355.1	ADI06588.1	AEW96799.1	CAA19383.1	AGS72068.1	CCK27181.1	AGK80374.1	BAG18718.1	AEY91978.1	AGJ57573.1	ADW03145.1	AGP54727.1	CBG69723.1	AEN12636.1	CCA58572.1	AEM81682.1
720	AGI87612.1	BAC70356.1	ADI06589.1	AEW96798.1	CAA19382.1	AGS72067.1	CCK27182.1	AGK80373.1	BAG18719.1	AEY91977.1	AGJ57572.1	ADW03146.1	AGP54728.1	CBG69724.1	AEN12635.1	CCA58571.1	AEM81681.1
721	AGI87613.1	BAC70358.1	ADI06591.1	AEW96796.1	CAA19381.1	AGS72066.1	CCK27184.1	AGK80372.1	BAG18720.1	AEY91976.1	AGJ57571.1	ADW03147.1	AGP54730.1	CBG69726.1	AEN12634.1	CCA58570.1	AEM81679.1
722	AGI87615.1	BAC70359.1	ADI06592.1	AEW96793.1	CAA19378.1	AGS72064.1	CCK27185.1	AGK80371.1	BAG18721.1	AEY91974.1	AGJ57570.1	ADW03148.1	AGP54731.1	CBG69727.1	AEN12633.1	CCA58568.1	AEM81678.1
723	AGI87616.1	BAC70360.2	ADI06593.1	AEW96788.1	CAA19377.1	AGS72063.1	CCK27186.1	AGK80370.1	BAG18722.1	AEY91973.1	AGJ57569.1	ADW03149.1	AGP54732.1	CBG69728.1	AEN12632.1	CCA58567.1	AEM81677.1
724	AGI87617.1	BAC70361.1	ADI06594.1	AEW96787.1	CAD55357.1	AGS72062.1	CCK27187.1	AGK80369.1	BAG18723.1	AEY91972.1	AGJ57568.1	ADW03150.1	AGP54733.1	CBG69729.1	AEN12631.1	CCA58566.1	AEM81676.1
725	AGI87618.1	BAC70362.1	ADI06595.1	AEW96785.1	CAA22426.1	AGS72061.1	CCK27188.1	AGK80368.1	BAG18724.1	AEY91971.1	AGJ57567.1	ADW03151.1	AGP54734.1	CBG69730.1	AEN12630.1	CCA58565.1	AEM81675.1
726	AGI87619.1	BAC70363.1	ADI06596.1	AEW96783.1	CAA22425.1	AGS72060.1	CCK27189.1	AGK80367.1	BAG18725.1	AEY91970.1	AGJ57566.1	ADW03152.1	AGP54735.1	CBG69731.1	AEN12629.1	CCA58564.1	AEM81674.1
727	AGI87620.1	BAC70364.1	ADI06597.1	AEW96781.1	CAA22424.1	AGS72059.1	CCK27190.1	AGK80366.1	BAG18726.1	AEY91969.1	AGJ57564.1	ADW03153.1	AGP54736.1	CBG69732.1	AEN12628.1	CCA58563.1	AEM81673.1
728	AGI87621.1	BAC70365.1	ADI06598.1	AEW96780.1	CAA22423.1	AGS72058.1	CCK27191.1	AGK80365.1	BAG18727.1	AEY91968.1	AGJ57563.1	ADW03154.1	AGP54737.1	CBG69733.1	AEN12627.1	CCA58562.1	AEM81672.1
729	AGI87625.1	BAC70370.1	ADI06607.1	AEW96774.1	CAA22419.1	AGS72052.1	CCK27196.1	AGK80359.1	BAG18732.1	AEY91961.1	AGJ57556.1	ADW03159.1	AGP54748.1	CBG69739.1	AEN12622.1	CCA58556.1	AEM81663.1
730	AGI87626.1	BAC70371.1	ADI06608.1	AEW96772.1	CAA22418.1	AGS72051.1	CCK27197.1	AGK80358.1	BAG18733.1	AEY91960.1	AGJ57555.1	ADW03160.1	AGP54749.1	CBG69740.1	AEN12621.1	CCA58555.1	AEM81662.1
731	AGI87627.1	BAC70375.1	ADI06610.1	AEW96769.1	CAA22416.1	AGS72046.1	CCK27199.1	AGK80356.1	BAG18736.1	AEY91957.1	AGJ57552.1	ADW03163.1	AGP54751.1	CBG69742.1	AEN12620.1	CCA58552.1	AEM81660.1
732	AGI87628.1	BAC70376.1	ADI06611.1	AEW96768.1	CAA22415.1	AGS72045.1	CCK27200.1	AGK80355.1	BAG18737.1	AEY91956.1	AGJ57551.1	ADW03164.1	AGP54752.1	CBG69743.1	AEN12619.1	CCA58551.1	AEM81659.1
733	AGI87630.1	BAC70378.1	ADI06613.1	AEW96766.1	CAA22413.1	AGS72043.1	CCK27202.1	AGK80353.1	BAG18739.1	AEY91954.1	AGJ57549.1	ADW03166.1	AGP54754.1	CBG69744.1	AEN12617.1	CCA58549.1	AEM81657.1
734	AGI87631.1	BAC70379.1	ADI06614.1	AEW96765.1	CAA22412.1	AGS72042.1	CCK27203.1	AGK80352.1	BAG18740.1	AEY91953.1	AGJ57548.1	ADW03167.1	AGP54755.1	CBG69745.1	AEN12616.1	CCA58548.1	AEM81656.1
735	AGI87632.1	BAC70380.1	ADI06615.1	AEW96764.1	CAA22411.1	AGS72041.1	CCK27204.1	AGK80351.1	BAG18741.1	AEY91952.1	AGJ57547.1	ADW03168.1	AGP54756.1	CBG69746.1	AEN12615.1	CCA58547.1	AEM81655.1
736	AGI87633.1	BAC70381.1	ADI06616.1	AEW96763.1	CAA22410.1	AGS72040.1	CCK27205.1	AGK80350.1	BAG18742.1	AEY91951.1	AGJ57546.1	ADW03169.1	AGP54757.1	CBG69747.1	AEN12614.1	CCA58546.1	AEM81654.1
737	AGI87634.1	BAC70382.1	ADI06617.1	AEW96761.1	CAA22409.1	AGS72039.1	CCK27206.1	AGK80349.1	BAG18743.1	AEY91950.1	AGJ57545.1	ADW03170.1	AGP54758.1	CBG69748.1	AEN12613.1	CCA58545.1	AEM81653.1
738	AGI87636.1	BAC70386.1	ADI06619.1	AEW96759.1	CAA22407.1	AGS72035.1	CCK27210.1	AGK80347.1	BAG18745.1	AEY91946.1	AGJ57543.1	ADW03172.1	AGP54759.1	CBG69752.1	AEN12611.1	CCA58543.1	AEM81651.1
739	AGI87637.1	BAC74916.1	ADI06620.1	AEW96758.1	CAA22406.1	AGS72034.1	CCK27211.1	AGK80346.1	BAG18746.1	AEY91943.1	AGJ57542.1	ADW03173.1	AGP54760.1	CBG69753.1	AEN12610.1	CCA58542.1	AEM81650.1
740	AGI87638.1	BAC70387.1	ADI06621.1	AEW96756.1	CAA22405.1	AGS72033.1	CCK27212.1	AGK80345.1	BAG18747.1	AEY91942.1	AGJ57541.1	ADW03174.1	AGP54761.1	CBG69754.1	AEN12609.1	CCA58541.1	AEM81649.1
741	AGI87639.1	BAC70388.1	ADI06622.1	AEW96755.1	CAA22404.1	AGS72032.1	CCK27213.1	AGK80344.1	BAG18748.1	AEY91941.1	AGJ57539.1	ADW03175.1	AGP54762.1	CBG69755.1	AEN12608.1	CCA58540.1	AEM81648.1
742	AGI87641.1	BAC70390.1	ADI06624.1	AEW96754.1	CAA22403.1	AGS72030.1	CCK27215.1	AGK80343.1	BAG18750.1	AEY91939.1	AGJ57537.1	ADW03177.1	AGP54764.1	CBG69757.1	AEN12606.1	CCA58538.1	AEM81646.1
743	AGI87642.1	BAC70391.1	ADI06625.1	AEW96753.1	CAA22402.1	AGS72029.1	CCK27216.1	AGK80342.1	BAG18751.1	AEY91938.1	AGJ57536.1	ADW03178.1	AGP54765.1	CBG69758.1	AEN12605.1	CCA58537.1	AEM81645.1
744	AGI87643.1	BAC70392.1	ADI06626.1	AEW96751.1	CAA22401.1	AGS72028.1	CCK27217.1	AGK80341.1	BAG18752.1	AEY91937.1	AGJ57535.1	ADW03179.1	AGP54766.1	CBG69759.1	AEN12604.1	CCA58536.1	AEM81644.1
745	AGI87644.1	BAC70393.1	ADI06627.1	AEW96752.1	CAA22400.1	AGS72027.1	CCK27218.1	AGK80340.1	BAG18753.1	AEY91936.1	AGJ57534.1	ADW03180.1	AGP54767.1	CBG69760.1	AEN12603.1	CCA58535.1	AEM81643.1
746	AGI87646.1	BAC70395.1	ADI06629.1	AEW96749.1	CAA20004.1	AGS72025.1	CCK27220.1	AGK80338.1	BAG18755.1	AEY91934.1	AGJ57532.1	ADW03182.1	AGP51559.1	CBG69762.1	AEN12601.1	CCA58533.1	AEM81642.1
747	AGI87648.1	BAC70396.1	ADI06631.1	AEW96747.1	CAA20002.1	AGS72023.1	CCK27222.1	AGK80336.1	BAG18757.1	AEY91932.1	AGJ57530.1	ADW03184.1	AGP54769.1	CBG69764.1	AEN12599.1	CCA58531.1	AEM81640.1
748	AGI87650.1	BAC70398.1	ADI06633.1	AEW96745.1	CAA20000.1	AGS72021.1	CCK27224.1	AGK80334.1	BAG18759.1	AEY91930.1	AGJ57528.1	ADW03186.1	AGP54771.1	CBG69766.1	AEN12597.1	CCA58529.1	AEM81638.1
749	AGI87654.1	BAC70402.1	ADI06636.1	AEW96738.1	CAA19995.1	AGS72019.1	CCK27228.1	AGK80332.1	BAG18761.1	AEY91925.1	AGJ57526.1	ADW03188.1	AGP54774.1	CBG69770.1	AEN12594.1	CCA58527.1	AEM81635.1
750	AGI87655.1	BAC70403.1	ADI06637.1	AEW96737.1	CAA19994.1	AGS72018.1	CCK27229.1	AGK80331.1	BAG18762.1	AEY91924.1	AGJ57525.1	ADW03189.1	AGP54775.1	CBG69771.1	AEN12593.1	CCA58526.1	AEM81634.1
751	AGI87658.1	BAC70405.1	ADI06639.1	AEW96735.1	CAA19992.1	AGS72015.1	CCK27231.1	AGK80329.1	BAG18764.1	AEY91922.1	AGJ57523.1	ADW03191.1	AGP54777.1	CBG69773.1	AEN12592.1	CCA58524.1	AEM81632.1
752	AGI87660.1	BAC70407.1	ADI06641.1	AEW96733.1	CAA19990.1	AGS72013.1	CCK27233.1	AGK80327.1	BAG18766.1	AEY91920.1	AGJ57521.1	ADW03193.1	AGP54780.1	CBG69775.1	AEN12590.1	CCA58522.1	AEM81630.1
753	AGI87662.1	BAC70409.1	ADI06643.1	AEW96731.1	CAA19988.1	AGS72011.1	CCK27235.1	AGK80325.1	BAG18768.1	AEY91918.1	AGJ57518.1	ADW03195.1	AGP54782.1	CBG69777.1	AEN12588.1	CCA58519.1	AEM81628.1
754	AGI87664.1	BAC70411.1	ADI06645.1	AEW96729.1	CAA19986.1	AGS72009.1	CCK27237.1	AGK80323.1	BAG18770.1	AEY91916.1	AGJ57515.1	ADW03197.1	AGP54784.1	CBG69779.1	AEN12586.1	CCA58517.1	AEM81626.1
755	AGI87666.1	BAC70413.1	ADI06647.1	AEW96727.1	CAA19984.1	AGS72007.1	CCK27239.1	AGK80321.1	BAG18772.1	AEY91914.1	AGJ57513.1	ADW03199.1	AGP54786.1	CBG69781.1	AEN12584.1	CCA58509.1	AEM81624.1
756	AGI87686.1	BAC69874.1	ADI05189.1	AEW95315.1	CAB41566.1	AGS72508.1	CCK26653.1	AGK75303.1	BAG23668.1	AEY92415.1	AGJ53051.1	ADW07414.1	AGP56697.1	CBG69128.1	AEN08192.1	CCA53556.1	AEM88364.1
757	AGI87688.1	BAC70421.1	ADI06650.1	AEW96720.1	CAA19977.1	AGS71997.1	CCK27248.1	AGK80280.1	BAG18808.1	AEY91899.1	AGJ57460.1	ADW03247.1	AGP54788.1	CBG69790.1	AEN12555.1	CCA58497.1	AEM81622.1
758	AGI87693.1	BAC70428.1	ADI06651.1	AEW96714.1	CAA19971.1	AGS71991.1	CCK27255.1	AGK80277.1	BAG18811.1	AEY91892.1	AGJ57457.1	ADW03249.1	AGP54789.1	CBG69797.1	AEN12554.1	CCA58492.1	AEM81621.1
759	AGI87694.1	BAC70429.1	ADI06652.1	AEW96713.1	CAA19970.1	AGS71990.1	CCK27256.1	AGK80276.1	BAG18812.1	AEY91891.1	AGJ57456.1	ADW03250.1	AGP54790.1	CBG69798.1	AEN12553.1	CCA58491.1	AEM81620.1
760	AGI87700.1	BAC70434.1	ADI06655.1	AEW96711.1	CAD55356.1	AGS71987.1	CCK27261.1	AGK80269.1	BAG18817.1	AEY91884.1	AGJ57452.1	ADW03254.1	AGP54793.1	CBG69802.1	AEN12544.1	CCA58483.1	AEM81617.1
761	AGI87701.1	BAC70435.1	ADI06656.1	AEW96710.1	CAB37595.1	AGS71986.1	CCK27263.1	AGK80268.1	BAG18818.1	AEY91883.1	AGJ57451.1	ADW03255.1	AGP54794.1	CBG69803.1	AEN12543.1	CCA58482.1	AEM81616.1
762	AGI87706.1	BAC69003.1	ADI11453.1	AEW94205.1	CAC01560.1	AGS67822.1	CCK32453.1	AGK76772.1	BAG22100.1	AEY87559.1	AGJ54590.1	ADW05996.1	AGP58001.1	CBG75324.1	AEN09570.1	CCA54085.1	AEM87017.1
763	AGI87709.1	BAC70443.1	ADI06677.1	AEW96695.1	CAB37589.1	AGS71980.1	CCK27269.1	AGK80260.1	BAG18828.1	AEY91877.1	AGJ57447.1	ADW03259.1	AGP54803.1	CBG69810.1	AEN12539.1	CCA58475.1	AEM81601.1
764	AGI87710.1	BAC70444.1	ADI06678.1	AEW96694.1	CAB37588.1	AGS71979.1	CCK27270.1	AGK80259.1	BAG18829.1	AEY91876.1	AGJ57446.1	ADW03260.1	AGP54804.1	CBG69811.1	AEN12538.1	CCA58474.1	AEM81600.1
765	AGI87711.1	BAC70445.1	ADI06679.1	AEW96692.1	CAB37587.1	AGS71978.1	CCK27271.1	AGK80258.1	BAG18830.1	AEY91874.1	AGJ57444.1	ADW03261.1	AGP54805.1	CBG69812.1	AEN12537.1	CCA58473.1	AEM81599.1
766	AGI87712.1	BAC70446.1	ADI06680.1	AEW96691.1	CAB37586.1	AGS71977.1	CCK27272.1	AGK80257.1	BAG18831.1	AEY91872.1	AGJ57443.1	ADW03262.1	AGP54806.1	CBG69813.1	AEN12536.1	CCA58472.1	AEM81598.1
767	AGI87713.1	BAC70447.1	ADI06681.1	AEW96690.1	CAB37585.1	AGS71976.1	CCK27273.1	AGK80256.1	BAG18835.1	AEY91871.1	AGJ57441.1	ADW03263.1	AGP54807.1	CBG69814.1	AEN12535.1	CCA58471.1	AEM81597.1
768	AGI87723.1	BAC70454.1	ADI06693.1	AEW96686.1	CAB37577.1	AGS71969.1	CCK27283.1	AGK80248.1	BAG18845.1	AEY91861.1	AGJ57432.1	ADW03271.1	AGP54818.1	CBG69822.1	AEN12527.1	CCA58455.1	AEM81591.1
769	AGI87724.1	BAC70455.1	ADI06694.1	AEW96685.1	CAB37576.1	AGS71968.1	CCK27284.1	AGK80247.1	BAG18846.1	AEY91860.1	AGJ57431.1	ADW03272.1	AGP54819.1	CBG69823.1	AEN12526.1	CCA58454.1	AEM81590.1
770	AGI87725.1	BAC70456.1	ADI06695.1	AEW96684.1	CAB37575.1	AGS71967.1	CCK27285.1	AGK80246.1	BAG18847.1	AEY91859.1	AGJ57430.1	ADW03273.1	AGP54820.1	CBG69824.1	AEN12525.1	CCA58453.1	AEM81589.1
771	AGI87726.1	BAC70457.1	ADI06696.1	AEW96683.1	CAB37574.1	AGS71966.1	CCK27286.1	AGK80245.1	BAG18848.1	AEY91858.1	AGJ57429.1	ADW03274.1	AGP54821.1	CBG69825.1	AEN12524.1	CCA58452.1	AEM81588.1
772	AGI87727.1	BAC70458.1	ADI06697.1	AEW96682.1	CAB37571.1	AGS71964.1	CCK27287.1	AGK80244.1	BAG18849.1	AEY91854.1	AGJ57428.1	ADW03275.1	AGP54822.1	CBG69826.1	AEN12523.1	CCA58451.1	AEM81587.1
773	AGI87728.1	BAC70459.1	ADI06698.1	AEW96681.1	CAB37570.1	AGS71963.1	CCK27288.1	AGK80243.1	BAG18850.1	AEY91853.1	AGJ57426.1	ADW03276.1	AGP54823.1	CBG69827.1	AEN12522.1	CCA58450.1	AEM81586.1
774	AGI87729.1	BAC70460.1	ADI06699.1	AEW96680.1	CAB37569.1	AGS71962.1	CCK27289.1	AGK80242.1	BAG18851.1	AEY91852.1	AGJ57425.1	ADW03277.1	AGP54824.1	CBG69828.1	AEN12521.1	CCA58449.1	AEM81585.1
775	AGI87730.1	BAC70461.1	ADI06702.1	AEW96679.1	CAB37568.1	AGS71961.1	CCK27290.1	AGK80241.1	BAG18852.1	AEY91851.1	AGJ57424.1	ADW03278.1	AGP54825.1	CBG69829.1	AEN12520.1	CCA58448.1	AEM81584.1
776	AGI87731.1	BAC70462.1	ADI06705.1	AEW96678.1	CAB37567.1	AGS71960.1	CCK27291.1	AGK80240.1	BAG18853.1	AEY91850.1	AGJ57423.1	ADW03279.1	AGP54826.1	CBG69830.1	AEN12519.1	CCA58447.1	AEM81577.1
777	AGI87734.1	BAC70464.1	ADI06718.1	AEW96670.1	CAA20191.1	AGS71957.1	CCK27294.1	AGK80237.1	BAG18856.1	AEY91847.1	AGJ57420.1	ADW03282.1	AGP54828.1	CBG69832.1	AEN12515.1	CCA58445.1	AEM81573.1
778	AGI87736.1	BAC70467.1	ADI06721.1	AEW96668.1	CAA20189.1	AGS71955.1	CCK27296.1	AGK80235.1	BAG18858.1	AEY91845.1	AGJ57418.1	ADW03284.1	AGP54832.1	CBG69834.1	AEN12513.1	CCA58443.1	AEM81569.1
779	AGI87745.1	BAC70481.1	ADI06731.1	AEW96662.1	CAA20178.1	AGS71940.1	CCK27310.1	AGK80224.1	BAG18871.1	AEY91831.1	AGJ57404.1	ADW03298.1	AGP54842.1	CBG69845.1	AEN12500.1	CCA58435.1	AEM81559.1
780	AGI87746.1	BAC70482.1	ADI06732.1	AEW96661.1	CAA20177.1	AGS71939.1	CCK27311.1	AGK80223.1	BAG18872.1	AEY91830.1	AGJ57403.1	ADW03299.1	AGP54843.1	CBG69846.1	AEN12499.1	CCA58434.1	AEM81558.1
781	AGI87748.1	BAC70484.1	ADI06735.1	AEW96660.1	CAA20175.1	AGS71937.1	CCK27313.1	AGK80221.1	BAG18874.1	AEY91828.1	AGJ57401.1	ADW03301.1	AGP54845.1	CBG69848.1	AEN12497.1	CCA58432.1	AEM81556.1
782	AGI87749.1	BAC70485.1	ADI06736.1	AEW96659.1	CAA20174.1	AGS71936.1	CCK27314.1	AGK80220.1	BAG18875.1	AEY91827.1	AGJ57400.1	ADW03302.1	AGP54846.1	CBG69850.1	AEN12496.1	CCA58431.1	AEM81555.1
783	AGI87769.1	BAC70496.1	ADI06777.1	AEW96625.1	CAB76014.1	AGS71927.1	CCK27327.1	AGK80147.1	BAG18915.1	AEY91809.1	AGJ57388.1	ADW03313.1	AGP54867.1	CBG69880.1	AEN12480.1	CCA58402.1	AEM81531.1
784	AGI87770.1	BAC70497.1	ADI06778.1	AEW96623.1	CAB76013.1	AGS71926.1	CCK27328.1	AGK80146.1	BAG18916.1	AEY91808.1	AGJ57387.1	ADW03314.1	AGP54868.1	CBG69881.1	AEN12479.1	CCA58401.1	AEM81530.1
785	AGI87771.1	BAC70498.1	ADI06779.1	AEW96622.1	CAB76012.1	AGS71925.1	CCK27329.1	AGK80145.1	BAG18917.1	AEY91807.1	AGJ57386.1	ADW03315.1	AGP54869.1	CBG69882.1	AEN12478.1	CCA58400.1	AEM81529.1
786	AGI87776.1	BAC70501.1	ADI06781.1	AEW96619.1	CAB76005.1	AGS71917.1	CCK27332.1	AGK80138.1	BAG18920.1	AEY91799.1	AGJ57382.1	ADW03322.1	AGP54870.1	CBG69889.1	AEN12471.1	CCA58397.1	AEM81527.1
787	AGI87777.1	BAC70502.1	ADI06782.1	AEW96618.1	CAB76004.1	AGS71916.1	CCK27333.1	AGK80137.1	BAG18921.1	AEY91800.1	AGJ57381.1	ADW03323.1	AGP54871.1	CBG69890.1	AEN12470.1	CCA58396.1	AEM81526.1
788	AGI87785.1	BAC70515.1	ADI06808.1	AEW96612.1	CAB72417.1	AGS71908.1	CCK27341.1	AGK80129.1	BAG18929.1	AEY91786.1	AGJ57372.1	ADW03329.1	AGP54902.1	CBG69900.1	AEN12460.1	CCA58381.1	AEM81495.1
789	AGI87797.1	BAC70534.1	ADI06853.1	AEW96603.1	CAD55352.1	AGS71895.1	CCK27364.1	AGK80121.1	BAG18940.1	AEY91768.1	AGJ57361.1	ADW03340.1	AGP54934.1	CBG69921.1	AEN12444.1	CCA58363.1	AEM81461.1
790	AGI87798.1	BAC70535.1	ADI06854.1	AEW96604.1	CAB70654.1	AGS71894.1	CCK27365.1	AGK80120.1	BAG18941.1	AEY91767.1	AGJ57360.1	ADW03341.1	AGP54935.1	CBG69922.1	AEN12443.1	CCA58362.1	AEM81460.1
791	AGI87801.1	BAC70538.1	ADI06857.1	AEW96592.1	CAB70651.1	AGS71891.1	CCK27368.1	AGK80115.1	BAG18944.1	AEY91764.1	AGJ57354.1	ADW03344.1	AGP54938.1	CBG69925.1	AEN12440.1	CCA58359.1	AEM81457.1
792	AGI87802.1	BAC70539.1	ADI06858.1	AEW96591.1	CAB70650.1	AGS71890.1	CCK27369.1	AGK80114.1	BAG18945.1	AEY91763.1	AGJ57353.1	ADW03345.1	AGP54939.1	CBG69926.1	AEN12439.1	CCA58358.1	AEM81456.1
793	AGI87803.1	BAC70541.1	ADI06859.1	AEW96590.1	CAB70649.1	AGS71889.1	CCK27370.1	AGK80113.1	BAG18947.1	AEY91762.1	AGJ57352.1	ADW03346.1	AGP54940.1	CBG69927.1	AEN12437.1	CCA58357.1	AEM81455.1
794	AGI87804.1	BAC70542.1	ADI06860.1	AEW96589.1	CAB70648.1	AGS71888.1	CCK27371.1	AGK80112.1	BAG18948.1	AEY91761.1	AGJ57351.1	ADW03347.1	AGP54941.1	CBG69928.1	AEN12436.1	CCA58356.1	AEM81454.1
795	AGI87807.1	BAC70544.1	ADI06862.1	AEW96587.1	CAB70644.1	AGS71886.1	CCK27373.1	AGK80106.1	BAG18950.1	AEY91759.1	AGJ57349.1	ADW03349.1	AGP54943.1	CBG69930.1	AEN12432.1	CCA58354.1	AEM81452.1
796	AGI87808.1	BAC70545.1	ADI06863.1	AEW96586.1	CAB70643.1	AGS71885.1	CCK27374.1	AGK80105.1	BAG18951.1	AEY91758.1	AGJ57348.1	ADW03350.1	AGP54944.1	CBG69932.1	AEN12431.1	CCA58353.1	AEM81451.1
797	AGI87814.1	BAC70559.1	ADI06866.1	AEW96585.1	CAB70642.1	AGS71881.1	CCK27385.1	AGK80099.1	BAG18957.1	AEY91754.1	AGJ57344.1	ADW03354.1	AGP54947.1	CBG69936.1	AEN12428.1	CCA58343.1	AEM81448.1
798	AGI87815.1	BAC70560.1	ADI06867.1	AEW96584.1	CAB70639.1	AGS71880.1	CCK27386.1	AGK80098.1	BAG18958.1	AEY91753.1	AGJ57343.1	ADW03355.1	AGP54948.1	CBG69937.1	AEN12427.1	CCA58342.1	AEM81447.1
799	AGI87816.1	BAC70561.1	ADI06868.1	AEW96582.1	CAB70638.1	AGS71879.1	CCK27387.1	AGK80097.1	BAG18959.1	AEY91752.1	AGJ57342.1	ADW03356.1	AGP54949.1	CBG69938.1	AEN12426.1	CCA58341.1	AEM81446.1
800	AGI87817.1	BAC70562.1	ADI06869.1	AEW96581.1	CAB70637.1	AGS71878.1	CCK27388.1	AGK80096.1	BAG18960.1	AEY91751.1	AGJ57341.1	ADW03357.1	AGP54950.1	CBG69939.1	AEN12425.1	CCA58340.1	AEM81445.1
801	AGI87818.1	BAC70563.1	ADI06870.1	AEW96580.1	CAB70636.1	AGS71877.1	CCK27389.1	AGK80095.1	BAG18961.1	AEY91750.1	AGJ57340.1	ADW03358.1	AGP54951.1	CBG69940.1	AEN12424.1	CCA58339.1	AEM81444.1
802	AGI87819.1	BAC70564.1	ADI06871.1	AEW96578.1	CAB70635.1	AGS71876.1	CCK27390.1	AGK80094.1	BAG18962.1	AEY91749.1	AGJ57339.1	ADW03359.1	AGP54952.1	CBG69941.1	AEN12423.1	CCA58338.1	AEM81443.1
803	AGI87826.1	BAC70566.1	ADI06873.1	AEW96577.1	CAB70630.1	AGS71874.1	CCK27394.1	AGK80088.1	BAG18966.1	AEY91747.1	AGJ57335.1	ADW03363.1	AGP54956.1	CBG69946.1	AEN12419.1	CCA58337.1	AEM81442.1
804	AGI87827.1	BAC70567.1	ADI06874.1	AEW96576.1	CAB70629.1	AGS71873.1	CCK27395.1	AGK80087.1	BAG18967.1	AEY91746.1	AGJ57334.1	ADW03364.1	AGP54957.1	CBG69947.1	AEN12418.1	CCA58336.1	AEM81441.1
805	AGI87828.1	BAC70568.1	ADI06875.1	AEW96575.1	CAB70628.1	AGS71872.1	CCK27396.1	AGK80086.1	BAG18968.1	AEY91745.1	AGJ57333.1	ADW03365.1	AGP54958.1	CBG69948.1	AEN12417.1	CCA58335.1	AEM81440.1
806	AGI87830.1	BAC70570.1	ADI06877.1	AEW96573.1	CAB94567.1	AGS71870.1	CCK27398.1	AGK80084.1	BAG18970.1	AEY91743.1	AGJ57331.1	ADW03367.1	AGP54959.1	CBG69950.1	AEN12415.1	CCA58333.1	AEM81438.1
807	AGI87833.1	BAC70573.1	ADI06879.1	AEW96570.1	CAB94564.1	AGS71867.1	CCK27401.1	AGK80081.1	BAG18973.1	AEY91739.1	AGJ57328.1	ADW03370.1	AGP54961.1	CBG69953.1	AEN12412.1	CCA58330.1	AEM81436.1
808	AGI87834.1	BAC70574.1	ADI06880.1	AEW96569.1	CAB94563.1	AGS71866.1	CCK27402.1	AGK80080.1	BAG18974.1	AEY91738.1	AGJ57327.1	ADW03371.1	AGP54962.1	CBG69954.1	AEN12411.1	CCA58329.1	AEM81435.1
809	AGI87835.1	BAC70575.1	ADI06881.1	AEW96568.1	CAB94562.1	AGS71865.1	CCK27403.1	AGK80079.1	BAG18975.1	AEY91737.1	AGJ57326.1	ADW03372.1	AGP54963.1	CBG69955.1	AEN12410.1	CCA58328.1	AEM81434.1
810	AGI87836.1	BAC70576.1	ADI06882.1	AEW96567.1	CAB94561.1	AGS71864.1	CCK27404.1	AGK80078.1	BAG18976.1	AEY91736.1	AGJ57325.1	ADW03373.1	AGP54964.1	CBG69956.1	AEN12409.1	CCA58327.1	AEM81433.1
811	AGI87837.1	BAC70577.1	ADI06883.1	AEW96566.1	CAB94560.1	AGS71863.1	CCK27405.1	AGK80077.1	BAG18977.1	AEY91735.1	AGJ57324.1	ADW03374.1	AGP54965.1	CBG69957.1	AEN12408.1	CCA58326.1	AEM81432.1
812	AGI87838.1	BAC70578.1	ADI06884.1	AEW96565.1	CAB94559.1	AGS71862.1	CCK27406.1	AGK80076.1	BAG18978.1	AEY91734.1	AGJ57323.1	ADW03375.1	AGP54966.1	CBG69958.1	AEN12407.1	CCA58325.1	AEM81431.1
813	AGI87840.1	BAC70580.1	ADI06886.1	AEW96562.1	CAB94557.1	AGS71860.1	CCK27408.1	AGK80074.1	BAG18980.1	AEY91731.1	AGJ57321.1	ADW03377.1	AGP54968.1	CBG69962.1	AEN12405.1	CCA58323.1	AEM81429.1
814	AGI87841.1	BAC70581.1	ADI06887.1	AEW96561.1	CAB94556.1	AGS71859.1	CCK27409.1	AGK80073.1	BAG18981.1	AEY91730.1	AGJ57319.1	ADW03378.1	AGP54969.1	CBG69963.1	AEN12404.1	CCA58322.1	AEM81428.1
815	AGI87842.1	BAC70585.1	ADI06891.1	AEW96560.1	CAB94552.1	AGS71858.1	CCK27410.1	AGK80072.1	BAG18985.1	AEY91729.1	AGJ57318.1	ADW03379.1	AGP54973.1	CBG69967.1	AEN12403.1	CCA58318.1	AEM81424.1
816	AGI87848.1	BAC70590.1	ADI06895.1	AEW96556.1	CAB94546.1	AGS71852.1	CCK27415.1	AGK80067.1	BAG18990.1	AEY91723.1	AGJ57313.1	ADW03384.1	AGP54977.1	CBG69973.1	AEN12398.1	CCA58313.1	AEM81420.1
817	AGI87849.1	BAC70591.1	ADI06896.1	AEW96555.1	CAB94545.1	AGS71851.1	CCK27416.1	AGK80066.1	BAG18991.1	AEY91722.1	AGJ57312.1	ADW03385.1	AGP54978.1	CBG69974.1	AEN12397.1	CCA58312.1	AEM81419.1
818	AGI87850.1	BAC70592.1	ADI06897.1	AEW96554.1	CAB94544.1	AGS71850.1	CCK27417.1	AGK80065.1	BAG18992.1	AEY91721.1	AGJ57311.1	ADW03386.1	AGP54979.1	CBG69975.1	AEN12396.1	CCA58311.1	AEM81418.1
819	AGI87851.1	BAC70593.1	ADI06898.1	AEW96553.1	CAB94543.1	AGS71849.1	CCK27418.1	AGK80064.1	BAG18993.1	AEY91720.1	AGJ57310.1	ADW03387.1	AGP54980.1	CBG69976.1	AEN12395.1	CCA58310.1	AEM81417.1
820	AGI87852.1	BAC70594.1	ADI06900.1	AEW96552.1	CAB94542.1	AGS71848.1	CCK27419.1	AGK80063.1	BAG18994.1	AEY91719.1	AGJ57309.1	ADW03388.1	AGP54981.1	CBG69977.1	AEN12394.1	CCA58309.1	AEM81416.1
821	AGI87853.1	BAC70595.1	ADI06901.1	AEW96551.1	CAB94541.1	AGS71847.1	CCK27420.1	AGK80062.1	BAG18995.1	AEY91718.1	AGJ57308.1	ADW03389.1	AGP54982.1	CBG69978.1	AEN12393.1	CCA58308.1	AEM81415.1
822	AGI87854.1	BAC70596.2	ADI06902.1	AEW96550.1	CAB94540.1	AGS71846.1	CCK27421.1	AGK80061.1	BAG18996.1	AEY91717.1	AGJ57307.1	ADW03390.1	AGP54983.1	CBG69979.1	AEN12392.1	CCA58307.1	AEM81414.1
823	AGI87855.1	BAC70597.1	ADI06903.1	AEW96549.1	CAB94539.1	AGS71845.1	CCK27422.1	AGK80060.1	BAG18997.1	AEY91716.1	AGJ57306.1	ADW03391.1	AGP54984.1	CBG69980.1	AEN12391.1	CCA58306.1	AEM81413.1
824	AGI87856.1	BAC70598.1	ADI06904.1	AEW96548.1	CAB94538.1	AGS71844.1	CCK27423.1	AGK80059.1	BAG18998.1	AEY91715.1	AGJ57305.1	ADW03392.1	AGP54985.1	CBG69981.1	AEN12390.1	CCA58305.1	AEM81412.1
825	AGI87858.1	BAC70618.1	ADI06906.1	AEW96546.1	CAB94536.1	AGS71841.1	CCK27425.1	AGK80057.1	BAG19000.1	AEY91713.1	AGJ57303.1	ADW03394.1	AGP54987.1	CBG69983.1	AEN12388.1	CCA58303.1	AEM81410.1
826	AGI87859.1	BAC70620.1	ADI06908.1	AEW96544.1	CAB94534.1	AGS71839.1	CCK27427.1	AGK80053.1	BAG19002.1	AEY91711.1	AGJ57301.1	ADW03396.1	AGP54988.1	CBG69985.1	AEN12386.1	CCA58301.1	AEM81408.1
827	AGI87860.1	BAC70621.1	ADI06909.1	AEW96543.1	CAB94533.1	AGS71838.1	CCK27428.1	AGK80052.1	BAG19003.1	AEY91710.1	AGJ57300.1	ADW03397.1	AGP54989.1	CBG69986.1	AEN12385.1	CCA58300.1	AEM81407.1
828	AGI87861.1	BAC70622.1	ADI06910.1	AEW96542.1	CAB94532.1	AGS71837.1	CCK27429.1	AGK80051.1	BAG19004.1	AEY91709.1	AGJ57299.1	ADW03398.1	AGP54990.1	CBG69987.1	AEN12384.1	CCA58299.1	AEM81406.1
829	AGI87862.1	BAC70623.1	ADI06911.1	AEW96541.1	CAB94531.1	AGS71836.1	CCK27430.1	AGK80050.1	BAG19005.1	AEY91708.1	AGJ57298.1	ADW03399.1	AGP54991.1	CBG69988.1	AEN12383.1	CCA58298.1	AEM81405.1
830	AGI87863.1	BAC70624.1	ADI06912.1	AEW96540.1	CAB94530.1	AGS71835.1	CCK27431.1	AGK80049.1	BAG19006.1	AEY91707.1	AGJ57297.1	ADW03400.1	AGP54992.1	CBG69989.1	AEN12382.1	CCA58297.1	AEM81404.1
831	AGI87864.1	BAC70625.1	ADI06913.1	AEW96539.1	CAB94529.1	AGS71834.1	CCK27432.1	AGK80048.1	BAG19007.1	AEY91706.1	AGJ57296.1	ADW03401.1	AGP54993.1	CBG69990.1	AEN12381.1	CCA58296.1	AEM81403.1
832	AGI87865.1	BAC70626.1	ADI06914.1	AEW96537.1	CAD55351.1	AGS71833.1	CCK27434.1	AGK80047.1	BAG19008.1	AEY91705.1	AGJ57294.1	ADW03403.1	AGP54994.1	CBG69992.1	AEN12380.1	CCA58295.1	AEM81402.1
833	AGI87866.1	BAC70627.1	ADI06915.1	AEW96536.1	CAC33920.1	AGS71832.1	CCK27435.1	AGK80046.1	BAG19009.1	AEY91704.1	AGJ57293.1	ADW03404.1	AGP54995.1	CBG69993.1	AEN12379.1	CCA58294.1	AEM81401.1
834	AGI87867.1	BAC70628.1	ADI06916.1	AEW96535.1	CAC33919.1	AGS71831.1	CCK27436.1	AGK80045.1	BAG19010.1	AEY91703.1	AGJ57291.1	ADW03405.1	AGP54996.1	CBG69994.1	AEN12378.1	CCA58293.1	AEM81400.1
835	AGI87868.1	BAC70629.1	ADI06917.1	AEW96534.1	CAC33918.1	AGS71830.1	CCK27437.1	AGK80044.1	BAG19011.1	AEY91702.1	AGJ57290.1	ADW03406.1	AGP54997.1	CBG69995.1	AEN12377.1	CCA58292.1	AEM81399.1
836	AGI87869.1	BAC70630.1	ADI06918.1	AEW96533.1	CAC33917.1	AGS71829.1	CCK27438.1	AGK80043.1	BAG19012.1	AEY91701.1	AGJ57289.1	ADW03407.1	AGP54998.1	CBG69996.1	AEN12376.1	CCA58291.1	AEM81398.1
837	AGI87870.1	BAC70631.1	ADI06919.1	AEW96532.1	CAC33916.1	AGS71828.1	CCK27439.1	AGK80042.1	BAG19013.1	AEY91699.1	AGJ57288.1	ADW03408.1	AGP54999.1	CBG69997.1	AEN12375.1	CCA58290.1	AEM81397.1
838	AGI87880.1	BAC70656.1	ADI09479.1	AEW97828.1	CAB45615.1	AGS71809.1	CCK27445.1	AGK80029.1	BAG19024.1	AEY91685.1	AGJ57281.1	ADW03415.1	AGP55674.1	CBG70053.1	AEN12367.1	CCA58288.1	AEM80805.1
839	AGI87881.1	BAC70657.1	ADI09480.1	AEW97829.1	CAB45616.1	AGS71808.1	CCK27446.1	AGK80028.1	BAG19025.1	AEY91684.1	AGJ57280.1	ADW03416.1	AGP55673.1	CBG70056.1	AEN12366.1	CCA58287.1	AEM80806.1
840	AGI87887.1	BAC70667.1	ADI06984.1	AEW96501.1	CAB45629.1	AGS71797.1	CCK27459.1	AGK80013.1	BAG19039.1	AEY91673.1	AGJ57264.1	ADW03431.1	AGP55026.1	CBG70068.1	AEN12355.1	CCA58276.1	AEM81370.1
841	AGI87890.1	BAC70669.1	ADI06986.1	AEW96499.1	CAB45631.1	AGS71795.1	CCK27461.1	AGK80010.1	BAG19042.1	AEY91671.1	AGJ57261.1	ADW03434.1	AGP55027.1	CBG70070.1	AEN12352.1	CCA58273.1	AEM81368.1
842	AGI87891.1	BAC70670.1	ADI06987.1	AEW96498.1	CAB45632.1	AGS71794.1	CCK27462.1	AGK80009.1	BAG19043.1	AEY91670.1	AGJ57260.1	ADW03435.1	AGP55028.1	CBG70071.1	AEN12351.1	CCA58272.1	AEM81367.1
843	AGI87892.1	BAC70671.1	ADI06988.1	AEW96497.1	CAB45633.1	AGS71793.1	CCK27463.1	AGK80008.1	BAG19044.1	AEY91669.1	AGJ57259.1	ADW03436.1	AGP55029.1	CBG70072.1	AEN12350.1	CCA58271.1	AEM81366.1
844	AGI87893.1	BAC70672.1	ADI06989.1	AEW96496.1	CAB45634.1	AGS71792.1	CCK27464.1	AGK80007.1	BAG19045.1	AEY91668.1	AGJ57258.1	ADW03437.1	AGP55030.1	CBG70073.1	AEN12349.1	CCA58270.1	AEM81365.1
845	AGI87895.1	BAC70674.1	ADI06991.1	AEW96493.1	CAC04503.1	AGS71790.1	CCK27466.1	AGK80005.1	BAG19047.1	AEY91666.1	AGJ57256.1	ADW03439.1	AGP55032.1	CBG70076.1	AEN12347.1	CCA58268.1	AEM81363.1
846	AGI87896.1	BAC70675.1	ADI06992.1	AEW96492.1	CAC04502.1	AGS71789.1	CCK27467.1	AGK80004.1	BAG19048.1	AEY91665.1	AGJ57255.1	ADW03440.1	AGP55033.1	CBG70077.1	AEN12346.1	CCA58267.1	AEM81362.1
847	AGI87897.1	BAC70676.1	ADI06993.1	AEW96491.1	CAC04501.1	AGS71788.1,AGS67577.1	CCK27468.1		BAG19049.1	AEY91664.1,AEY87264.1	AGJ57254.1	ADW03441.1	AGP55034.1		AEN12345.1	CCA58266.1	AEM81361.1
848	AGI87899.1	BAC70677.1	ADI06994.1	AEW96490.1	CAC04500.1	AGS71785.1	CCK27469.1	AGK80002.1	BAG19051.1	AEY91662.1	AGJ57252.1	ADW03443.1	AGP55037.1	CBG70078.1	AEN12343.1	CCA58263.1	AEM81356.1
849	AGI87908.1	BAC70680.1	ADI07001.1	AEW96489.1	CAC04499.1	AGS71783.1	CCK27472.1	AGK80000.1	BAG19052.1	AEY91660.1	AGJ57251.1	ADW03444.1	AGP55039.1	CBG70080.1	AEN12342.1	CCA58255.1	AEM81353.1
850	AGI87909.1	BAC70681.1	ADI07002.1	AEW96488.1	CAC04498.1	AGS71782.1	CCK27473.1	AGK79999.1	BAG19053.1	AEY91659.1	AGJ57250.1	ADW03445.1	AGP55040.1	CBG70081.1	AEN12341.1	CCA58254.1	AEM81352.1
851	AGI87910.1	BAC70682.1	ADI07003.1	AEW96487.1	CAC04497.1	AGS71781.1	CCK27474.1	AGK79998.1	BAG19054.1	AEY91658.1	AGJ57249.1	ADW03446.1	AGP55041.1	CBG70082.1	AEN12340.1	CCA58253.1	AEM81351.1
852	AGI87911.1	BAC70683.1	ADI07004.1	AEW96486.1	CAC04496.1	AGS71780.1	CCK27475.1	AGK79997.1	BAG19055.1	AEY91656.1	AGJ57247.1	ADW03447.1	AGP54912.1	CBG70083.1	AEN12339.1	CCA58252.1	AEM81350.1
853	AGI87920.1	BAC70686.1	ADI07029.1	AEW96477.1	CAC05952.1	AGS71772.1	CCK27476.1	AGK79996.1	BAG19056.1	AEY91648.1	AGJ57246.1	ADW03448.1	AGP55053.1	CBG70084.1	AEN12338.1	CCA58244.1	AEM81346.1
854	AGI87922.1	BAC70687.1	ADI07040.1	AEW96476.1	CAC05954.1	AGS71771.1	CCK27478.1	AGK79994.1	BAG19058.1	AEY91647.1	AGJ57244.1	ADW03450.1	AGP55060.1	CBG70086.1	AEN12336.1	CCA58242.1	AEM81339.1
855	AGI87923.1	BAC70688.1	ADI07041.1	AEW96475.1	CAC05955.1	AGS71770.1	CCK27479.1	AGK79993.1	BAG19059.1	AEY91646.1	AGJ57243.1	ADW03451.1	AGP55061.1	CBG70087.1	AEN12335.1	CCA58241.1	AEM81338.1
856	AGI87925.1	BAC70691.1	ADI07044.1	AEW96474.1	CAC05957.1	AGS71769.1	CCK27482.1	AGK79988.1	BAG19064.1	AEY91643.1	AGJ57240.1	ADW03454.1	AGP55063.1	CBG70090.1	AEN12333.1	CCA58239.1	AEM81336.1
857	AGI87926.1	BAC70692.1	ADI07045.1	AEW96473.1	CAC05958.1	AGS71768.1	CCK27483.1	AGK79987.1	BAG19065.1	AEY91642.1	AGJ57239.1	ADW03455.1	AGP55064.1	CBG70091.1	AEN12332.1	CCA58237.1	AEM81335.1
858	AGI87930.1	BAC70696.1	ADI07049.1	AEW96472.1	CAC05962.1	AGS71764.1	CCK27489.1	AGK79981.1	BAG19071.1	AEY91638.1	AGJ57234.1	ADW03459.1	AGP55067.1	CBG70095.1	AEN12326.1	CCA58233.1	AEM81331.1
859	AGI87931.1	BAC70697.1	ADI07050.1	AEW96471.1	CAC05963.1	AGS71763.1	CCK27490.1	AGK79980.1	BAG19072.1	AEY91637.1	AGJ57233.1	ADW03460.1	AGP55068.1	CBG70096.1	AEN12325.1	CCA58232.1	AEM81330.1
860	AGI87933.1	BAC70699.1	ADI07052.1	AEW96469.1	CAC05965.1	AGS71761.1	CCK27492.1	AGK79978.1	BAG19074.1	AEY91636.1	AGJ57232.1	ADW03462.1	AGP55069.1	CBG70098.1	AEN12323.1	CCA58230.1	AEM81328.1
861	AGI87947.1	BAC70720.1	ADI09482.1	AEW96468.1	CAC05972.1	AGS71750.1	CCK27508.1	AGK79956.1	BAG19096.1	AEY91626.1	AGJ57216.1	ADW03477.1	AGP55669.1	CBG70111.1	AEN12311.1	CCA58198.1	AEM80808.1
862	AGI87948.1	BAC70721.1	ADI07074.1	AEW96467.1	CAC05973.1	AGS71749.1	CCK27509.1	AGK79955.1	BAG19097.1	AEY91624.1	AGJ57215.1	ADW03478.1	AGP55089.1	CBG70112.1	AEN12310.1	CCA58197.1	AEM81311.1
863	AGI87950.1	BAC70723.1	ADI07076.1	AEW96463.1	CAC05975.1	AGS71747.1	CCK27510.1	AGK79953.1	BAG19099.1	AEY91622.1	AGJ57213.1	ADW03480.1	AGP55092.1	CBG70114.1	AEN12308.1	CCA58195.1	AEM81308.1
864	AGI87951.1	BAC70724.1	ADI07077.1	AEW96462.1	CAC05976.1	AGS71746.1	CCK27511.1	AGK79952.1	BAG19100.1	AEY91621.1	AGJ57212.1	ADW03481.1	AGP55093.1	CBG70115.1	AEN12307.1	CCA58194.1	AEM81307.1
865	AGI87953.1	BAC70726.1	ADI07079.1	AEW96460.1	CAC05978.1	AGS71744.1	CCK27513.1	AGK79950.1	BAG19102.1	AEY91619.1	AGJ57211.1	ADW03483.1	AGP55095.1	CBG70117.1	AEN12305.1	CCA58192.1	AEM81305.1
866	AGI87954.1	BAC70727.1	ADI07080.1	AEW96459.1	CAC05979.1	AGS71743.1	CCK27514.1	AGK79949.1	BAG19103.1	AEY91618.1	AGJ57210.1	ADW03484.1	AGP51564.1	CBG70118.1	AEN12304.1	CCA58191.1	AEM81304.1
867	AGI87955.1	BAC70728.1	ADI07081.1	AEW96458.1	CAD55345.1	AGS71742.1	CCK27515.1	AGK79948.1	BAG19104.1	AEY91617.1	AGJ57209.1	ADW03485.1	AGP55096.1	CBG70119.1	AEN12303.1	CCA58190.1	AEM81303.1
868	AGI87958.1	BAC70730.1	ADI07083.1	AEW96456.1	CAB94620.1	AGS72421.1	CCK27519.1	AGK79945.1	BAG19107.1	AEY92320.1	AGJ57206.1	ADW03488.1	AGP55098.1	CBG70121.1	AEN12301.1	CCA58186.1	AEM81301.1
869	AGI87962.1	BAC70734.1	ADI07087.1	AEW96452.1	CAB94616.1	AGS71740.1	CCK27523.1	AGK79941.1	BAG19111.1	AEY91613.1	AGJ57202.1	ADW03492.1	AGP55102.1	CBG70125.1	AEN12297.1	CCA58182.1	AEM81297.1
870	AGI87969.1	BAC70744.1	ADI07126.1	AEW96445.1	CAB94606.1	AGS71732.1	CCK27535.1	AGK79931.1	BAG19132.1	AEY91601.1	AGJ57193.1	ADW03501.1	AGP55120.1	CBG70134.1	AEN12288.1	CCA58161.1	AEM81281.1
871	AGI87970.1	BAC70745.1	ADI07127.1	AEW96444.1	CAB94605.1	AGS71731.1	CCK27536.1	AGK79930.1	BAG19133.1	AEY91600.1	AGJ57192.1	ADW03502.1	AGP55121.1	CBG70135.1	AEN12287.1	CCA58160.1	AEM81280.1
872	AGI87971.1	BAC70748.1	ADI07130.1	AEW96443.1	CAB94602.1	AGS71728.1	CCK27539.1	AGK79927.1	BAG19134.1	AEY91597.1	AGJ57189.1	ADW03505.1	AGP55124.1	CBG70141.1	AEN12284.1	CCA58157.1	AEM81277.1
873	AGI87972.1	BAC70749.1	ADI07131.1	AEW96442.1	CAB94601.1	AGS71727.1	CCK27540.1	AGK79926.1	BAG19135.1	AEY91596.1	AGJ57188.1	ADW03506.1	AGP55125.1	CBG70142.1	AEN12283.1	CCA58156.1	AEM81276.1
874	AGI87973.1	BAC70750.1	ADI07132.1	AEW96441.1	CAB94600.1	AGS71726.1	CCK27541.1	AGK79925.1	BAG19136.1	AEY91595.1	AGJ57187.1	ADW03507.1	AGP55126.1	CBG70143.1	AEN12282.1	CCA58155.1	AEM81275.1
875	AGI87974.1	BAC70751.1	ADI07133.1	AEW96440.1	CAB94599.1	AGS71725.1	CCK27542.1	AGK79924.1	BAG19137.1	AEY91594.1	AGJ57186.1	ADW03508.1	AGP55127.1	CBG70144.1	AEN12281.1	CCA58154.1	AEM81274.1
876	AGI87975.1	BAC70752.1	ADI07134.1	AEW96439.1	CAB94598.1	AGS71724.1	CCK27548.1	AGK79923.1	BAG19138.1	AEY91592.1	AGJ57185.1	ADW03509.1	AGP55128.1	CBG70145.1	AEN12279.1	CCA58153.1	AEM81273.1
877	AGI87976.1	BAC70753.1	ADI07135.1	AEW96438.1	CAB94597.1	AGS71723.1	CCK27549.1	AGK79922.1	BAG19139.1	AEY91591.1	AGJ57183.1	ADW03510.1	AGP55129.1	CBG70146.1	AEN12278.1	CCA58152.1	AEM81272.1
878	AGI87977.1	BAC70754.1	ADI07136.1	AEW96437.1	CAB94596.1	AGS71722.1	CCK27550.1	AGK79921.1	BAG19140.1	AEY91590.1	AGJ57182.1	ADW03511.1	AGP55130.1	CBG70147.1	AEN12277.1	CCA58151.1	AEM81271.1
879	AGI87978.1	BAC70755.1	ADI07137.1	AEW96436.1	CAB94595.1	AGS71721.1	CCK27551.1	AGK79920.1	BAG19141.1	AEY91589.1	AGJ57181.1	ADW03512.1	AGP55131.1	CBG70148.1	AEN12276.1	CCA58150.1	AEM81270.1
880	AGI87980.1	BAC70761.1	ADI07139.1	AEW96433.1	CAB94593.1	AGS71719.1	CCK27553.1	AGK79918.1	BAG19143.1	AEY91585.1	AGJ57180.1	ADW03514.1	AGP55133.1	CBG70151.1	AEN12274.1	CCA58148.1	AEM81268.1
881	AGI87982.1	BAC70764.1	ADI07141.1	AEW96431.1	CAB94591.1	AGS71715.1	CCK27556.1	AGK79915.1	BAG19146.1	AEY91582.1	AGJ57176.1	ADW03517.1	AGP55136.1	CBG70153.1	AEN12271.1	CCA58145.1	AEM81265.1
882	AGI87983.1	BAC70765.1	ADI07142.1	AEW96427.1	CAB94590.1	AGS71714.1	CCK27561.1	AGK79914.1	BAG19147.1	AEY91581.1	AGJ57175.1	ADW03518.1	AGP55137.1	CBG70154.1	AEN12270.1	CCA58144.1	AEM81264.1
883	AGI87984.1	BAC70766.1	ADI07143.1	AEW96426.1	CAD55225.1	AGS71713.1	CCK27562.1	AGK79913.1	BAG19148.1	AEY91580.1	AGJ57174.1	ADW03519.1	AGP55138.1	CBG70155.1	AEN12269.1	CCA58143.1	AEM81263.1
884	AGI87986.1	BAC70768.1	ADI07145.1	AEW96424.1	CAC01332.1	AGS71712.1	CCK27564.1	AGK79911.1	BAG19150.1	AEY91578.1	AGJ57172.1	ADW03521.1	AGP55140.1	CBG70157.1	AEN12267.1	CCA58141.1	AEM81261.1
885	AGI87988.1	BAC70770.1	ADI07147.1	AEW96421.1	CAC01331.1	AGS71710.1	CCK27566.1	AGK79909.1	BAG19152.1	AEY91576.1	AGJ57170.1	ADW03523.1	AGP55142.1	CBG70161.1	AEN12265.1	CCA58140.1	AEM81259.1
886	AGI87989.1	BAC70771.1	ADI07148.1	AEW96420.1	CAC01330.1	AGS71709.1	CCK27567.1	AGK79908.1	BAG19153.1	AEY91575.1	AGJ57169.1	ADW03524.1	AGP55143.1	CBG70162.1	AEN12264.1	CCA58139.1	AEM81258.1
887	AGI87990.1	BAC70772.1	ADI07149.1	AEW96419.1	CAC01329.1	AGS71708.1	CCK27568.1	AGK79907.1	BAG19154.1	AEY91574.1	AGJ57168.1	ADW03525.1	AGP55144.1	CBG70163.1	AEN12263.1	CCA58138.1	AEM81257.1
888	AGI87991.1	BAC70773.1	ADI07150.1	AEW96418.1	CAC01328.1	AGS71707.1	CCK27569.1	AGK79906.1	BAG19155.1	AEY91573.1	AGJ57167.1	ADW03526.1	AGP55145.1	CBG70164.1	AEN12262.1	CCA58137.1	AEM81256.1
889	AGI87995.1	BAC70777.1	ADI07154.1	AEW96417.1	CAC01324.1	AGS71703.1	CCK27573.1	AGK79902.1	BAG19159.1	AEY91569.1	AGJ57163.1	ADW03530.1	AGP55148.1	CBG70168.1	AEN12258.1	CCA58133.1	AEM81252.1
890	AGI87996.1	BAC70778.1	ADI07155.1	AEW96416.1	CAC01323.1	AGS71702.1	CCK27574.1	AGK79901.1	BAG19160.1	AEY91568.1	AGJ57162.1	ADW03531.1	AGP55149.1	CBG70169.1	AEN12257.1	CCA58132.1	AEM81251.1
891	AGI87997.1	BAC70779.1	ADI07156.1	AEW96415.1	CAC01322.1	AGS71701.1	CCK27575.1	AGK79900.1	BAG19161.1	AEY91567.1	AGJ57161.1	ADW03532.1	AGP55150.1	CBG70170.1	AEN12256.1	CCA58131.1	AEM81250.1
892	AGI87998.1	BAC70780.1	ADI07157.1	AEW96413.1	CAC01321.1	AGS71700.1	CCK27576.1	AGK79898.1	BAG19163.1	AEY91565.1	AGJ57159.1	ADW03533.1	AGP55151.1	CBG70172.1	AEN12254.1	CCA58129.1	AEM81249.1
893	AGI87999.1	BAC70781.1	ADI07158.1	AEW96411.1	CAC01320.1	AGS71699.1	CCK27577.1	AGK79897.1	BAG19164.1	AEY91564.1	AGJ57158.1	ADW03534.1	AGP55152.1	CBG70173.1	AEN12253.1	CCA58128.1	AEM81248.1
894	AGI88001.1	BAC70783.1	ADI07159.1	AEW96409.1	CAC01318.1	AGS71698.1	CCK27579.1	AGK79895.1	BAG19166.1	AEY91562.1	AGJ57156.1	ADW03536.1	AGP55154.1	CBG70175.1	AEN12251.1	CCA58126.1	AEM81246.1
895	AGI88002.1	BAC70784.1	ADI07160.1	AEW96407.1	CAC01317.1	AGS71697.1	CCK27580.1	AGK79894.1	BAG19167.1	AEY91561.1	AGJ57155.1	ADW03537.1	AGP55155.1	CBG70176.1	AEN12250.1	CCA58125.1	AEM81245.1
896	AGI88003.1	BAC70785.1	ADI07165.1	AEW96406.1	CAC01316.1	AGS71696.1	CCK27581.1	AGK79893.1	BAG19168.1	AEY91560.1	AGJ57153.1	ADW03539.1	AGP55156.1	CBG70177.1	AEN12249.1	CCA58124.1	AEM81244.1
897	AGI88004.1	BAC70786.1	ADI07166.1	AEW96404.1	CAC01315.1	AGS71695.1	CCK27582.1	AGK79892.1	BAG19169.1	AEY91559.1	AGJ57152.1	ADW03540.1	AGP55157.1	CBG70178.1	AEN12248.1	CCA58123.1	AEM81243.1
898	AGI88005.1	BAC70787.1	ADI07167.1	AEW96403.1	CAC01314.1	AGS71694.1	CCK27583.1	AGK79891.1	BAG19170.1	AEY91558.1	AGJ57151.1	ADW03541.1	AGP55158.1	CBG70179.1	AEN12247.1	CCA58121.1	AEM81242.1
899	AGI88007.1	BAC70789.1	ADI07169.1	AEW96400.1	CAC01312.1	AGS71692.1	CCK27585.1	AGK79889.1	BAG19172.1	AEY91555.1	AGJ57148.1	ADW03543.1	AGP55159.1	CBG70181.1	AEN12245.1	CCA58118.1	AEM81240.1
900	AGI88008.1	BAC70790.1	ADI07170.1	AEW96399.1	CAC01311.1	AGS71691.1	CCK27586.1	AGK79888.1	BAG19173.1	AEY91554.1	AGJ57147.1	ADW03544.1	AGP55160.1	CBG70182.1	AEN12244.1	CCA58117.1	AEM81239.1
901	AGI88011.1	BAC70793.1	ADI07173.1	AEW96393.1	CAC01308.1	AGS71688.1	CCK27606.1	AGK79884.1	BAG19176.1	AEY91551.1	AGJ57144.1	ADW03547.1	AGP55163.1	CBG70187.1	AEN12242.1	CCA58114.1	AEM81236.1
902	AGI88013.1	BAC70795.1	ADI07174.1	AEW96392.1	CAC01377.1	AGS71686.1	CCK27608.1	AGK79882.1	BAG19178.1	AEY91549.1	AGJ57142.1	ADW03549.1	AGP55165.1	CBG70189.1	AEN12240.1	CCA58112.1	AEM81234.1
903	AGI88016.1	BAC70802.1	ADI07177.1	AEW96385.1	CAC01374.1	AGS71679.1	CCK27615.1	AGK79875.1	BAG19181.1	AEY91542.1	AGJ57133.1	ADW03556.1	AGP55167.1	CBG70192.1	AEN12237.1	CCA58105.1	AEM81231.1
904	AGI88017.1	BAC70803.1	ADI07179.1	AEW96384.1	CAC01373.1	AGS71678.1	CCK27616.1	AGK79874.1	BAG19182.1	AEY91541.1	AGJ57132.1	ADW03557.1	AGP55169.1	CBG70193.1	AEN12236.1	CCA58104.1	AEM81230.1
905	AGI88019.1	BAC70805.1	ADI07181.1	AEW96382.1	CAC01371.1	AGS71676.1	CCK27618.1	AGK79872.1	BAG19184.1	AEY91539.1	AGJ57130.1	ADW03559.1	AGP55171.1	CBG70195.1	AEN12234.1	CCA58102.1	AEM81228.1
906	AGI88020.1	BAC70806.1	ADI07182.1	AEW96380.1	CAC01370.1	AGS71675.1	CCK27619.1	AGK79871.1	BAG19185.1	AEY91538.1	AGJ57129.1	ADW03560.1	AGP55172.1	CBG70196.1	AEN12233.1	CCA58101.1	AEM81227.1
907	AGI88021.1	BAC70807.1	ADI07183.1	AEW96381.1	CAC01369.1	AGS71674.1	CCK27620.1	AGK79870.1	BAG19186.1	AEY91537.1	AGJ57128.1	ADW03561.1	AGP55173.1	CBG70197.1	AEN12232.1	CCA58100.1	AEM81226.1
908	AGI88022.1	BAC70808.1	ADI07184.1	AEW96379.1	CAC01368.1	AGS71673.1	CCK27621.1	AGK79869.1	BAG19187.1	AEY91536.1	AGJ57127.1	ADW03562.1	AGP55174.1	CBG70198.1	AEN12231.1	CCA58099.1	AEM81225.1
909	AGI88024.1	BAC70810.1	ADI07186.1	AEW96377.1	CAC01366.1	AGS71671.1	CCK27623.1	AGK79867.1	BAG19189.1	AEY91534.1	AGJ57123.1	ADW03563.1	AGP55175.1	CBG70200.1	AEN12229.1	CCA58097.1	AEM81223.1
910	AGI88026.1	BAC70812.1	ADI07188.1	AEW96376.1	CAC01364.1	AGS71669.1	CCK27625.1	AGK79865.1	BAG19191.1	AEY91532.1	AGJ57121.1	ADW03566.1	AGP55177.1	CBG70202.1	AEN12227.1	CCA58095.1	AEM81221.1
911	AGI88028.1	BAC70814.1	ADI07189.1	AEW96374.1	CAC01362.1	AGS71667.1	CCK27627.1	AGK79863.1	BAG19193.1	AEY91530.1	AGJ57119.1	ADW03568.1	AGP55179.1	CBG70204.1	AEN12225.1	CCA58093.1	AEM81219.1
912	AGI88030.1	BAC70817.1	ADI07191.1	AEW96372.1	CAC01359.1	AGS71664.1	CCK27631.1	AGK79860.1	BAG19196.1	AEY91527.1	AGJ57116.1	ADW03571.1	AGP55181.1	CBG70206.1	AEN12223.1	CCA58090.1	AEM81217.1
913	AGI88031.1	BAC70818.1	ADI07192.1	AEW96371.1	CAC01358.1	AGS71663.1	CCK27632.1	AGK79859.1	BAG19197.1	AEY91526.1	AGJ57114.1	ADW03572.1	AGP55182.1	CBG70207.1	AEN12222.1	CCA58089.1	AEM81216.1
914	AGI88033.1	BAC70819.1	ADI07194.1	AEW96369.1	CAC01357.1	AGS71662.1	CCK27633.1	AGK79858.1	BAG19198.1	AEY91525.1	AGJ57113.1	ADW03573.1	AGP55184.1	CBG70208.1	AEN12221.1	CCA58088.1	AEM81214.1
915	AGI88034.1	BAC70820.1	ADI07195.1	AEW96368.1	CAC01356.1	AGS71661.1	CCK27634.1	AGK79857.1	BAG19199.1	AEY91524.1	AGJ57112.1	ADW03574.1	AGP55185.1	CBG70209.1	AEN12220.1	CCA58087.1	AEM81213.1
916	AGI88035.1	BAC70821.1	ADI07196.1	AEW96367.1	CAC01355.1	AGS71660.1	CCK27635.1	AGK79856.1	BAG19200.1	AEY91523.1	AGJ57111.1	ADW03575.1	AGP55186.1	CBG70210.1	AEN12219.1	CCA58086.1	AEM81212.1
917	AGI88036.1	BAC70822.1	ADI07197.1	AEW96366.1	CAC01354.1	AGS71659.1	CCK27636.1	AGK79855.1	BAG19201.1	AEY91522.1	AGJ57110.1	ADW03576.1	AGP55187.1	CBG70211.1	AEN12218.1	CCA58085.1	AEM81211.1
918	AGI88037.1	BAC70823.1	ADI07198.1	AEW96365.1	CAC01353.1	AGS71658.1	CCK27637.1	AGK79854.1	BAG19202.1	AEY91521.1	AGJ57109.1	ADW03577.1	AGP55188.1	CBG70212.1	AEN12217.1	CCA58084.1	AEM81210.1
919	AGI88038.1	BAC70824.1	ADI07199.1	AEW96364.1	CAC01352.1	AGS71654.1	CCK27638.1	AGK79853.1	BAG19203.1	AEY91518.1	AGJ57108.1	ADW03578.1	AGP55189.1	CBG70213.1	AEN12216.1	CCA58083.1	AEM81209.1
920	AGI88039.1	BAC70825.1	ADI07200.1	AEW96363.1	CAC01351.1	AGS71653.1	CCK27639.1	AGK79852.1	BAG19204.1	AEY91517.1	AGJ57107.1	ADW03579.1	AGP55190.1	CBG70214.1	AEN12215.1	CCA58082.1	AEM81208.1
921	AGI88040.1	BAC70826.1	ADI07201.1	AEW96362.1	CAC01350.1	AGS71652.1	CCK27640.1	AGK79851.1	BAG19205.1	AEY91516.1	AGJ57106.1	ADW03580.1	AGP55191.1	CBG70215.1	AEN12214.1	CCA58081.1	AEM81207.1
922	AGI88042.1	BAC70828.1	ADI07203.1	AEW96360.1	CAC01348.1	AGS71650.1	CCK27642.1	AGK79849.1	BAG19207.1	AEY91514.1	AGJ57104.1	ADW03582.1	AGP55194.1	CBG70217.1	AEN12212.1	CCA58079.1	AEM81205.1
923	AGI88043.1	BAC70829.1	ADI07204.1	AEW96359.1	CAC01347.1	AGS71649.1	CCK27643.1	AGK79848.1	BAG19208.1	AEY91513.1	AGJ57103.1	ADW03583.1	AGP55195.1	CBG70218.1	AEN12211.1	CCA58078.1	AEM81204.1
924	AGI88044.1	BAC70830.1	ADI07205.1	AEW96358.1	CAC01346.1	AGS71648.1	CCK27644.1	AGK79847.1	BAG19209.1	AEY91512.1	AGJ57102.1	ADW03584.1	AGP55196.1	CBG70219.1	AEN12210.1	CCA58077.1	AEM81203.1
925	AGI88045.1	BAC70831.1	ADI07206.1	AEW96357.1	CAC01345.1	AGS71647.1	CCK27645.1	AGK79846.1	BAG19210.1	AEY91511.1	AGJ57101.1	ADW03585.1	AGP55197.1	CBG70220.1	AEN12209.1	CCA58076.1	AEM81202.1
926	AGI88047.1	BAC70832.1	ADI07207.1	AEW96356.1	CAC01344.1	AGS71646.1	CCK27646.1	AGK79845.1	BAG19211.1	AEY91510.1	AGJ57100.1	ADW03586.1	AGP55198.1	CBG70221.1	AEN12208.1	CCA58075.1	AEM81201.1
927	AGI88048.1	BAC70833.1	ADI07208.1	AEW96355.1	CAC01343.1	AGS71645.1	CCK27647.1	AGK79844.1	BAG19212.1	AEY91509.1	AGJ57099.1	ADW03587.1	AGP55199.1	CBG70222.1	AEN12207.1	CCA58074.1	AEM81200.1
928	AGI88049.1	BAC70834.1	ADI07209.1	AEW96353.1	CAC01342.1	AGS71644.1	CCK27648.1	AGK79843.1	BAG19213.1	AEY91508.1	AGJ57098.1	ADW03588.1	AGP55200.1	CBG70223.1	AEN12206.1	CCA58073.1	AEM81199.1
929	AGI88053.1	BAC70835.1	ADI07210.1	AEW96352.1	CAC01341.1	AGS71643.1	CCK27649.1	AGK79842.1	BAG19214.1	AEY91507.1	AGJ57097.1	ADW03589.1	AGP55201.1	CBG70224.1	AEN12205.1	CCA58072.1	AEM81198.1
930	AGI88054.1	BAC70836.1	ADI07211.1	AEW96351.1	CAC01340.1	AGS71642.1	CCK27650.1	AGK79841.1	BAG19215.1	AEY91506.1	AGJ57096.1	ADW03590.1	AGP55202.1	CBG70225.1	AEN12204.1	CCA58071.1	AEM81197.1
931	AGI88055.1	BAC70837.1	ADI07212.1	AEW96350.1	CAD55224.1	AGS71641.1	CCK27651.1	AGK79840.1	BAG19216.1	AEY91505.1	AGJ57095.1	ADW03591.1	AGP55203.1	CBG70226.1	AEN12203.1	CCA58070.1	AEM81196.1
932	AGI88058.1	BAC70839.1	ADI07214.1	AEW96348.1	CAC05766.1	AGS71639.1	CCK27653.1	AGK79838.1	BAG19218.1	AEY91503.1	AGJ57093.1	ADW03593.1	AGP55205.1	CBG70228.1	AEN12201.1	CCA58068.1	AEM81194.1
933	AGI88059.1	BAC70840.1	ADI07215.1	AEW96347.1	CAC05765.1	AGS71638.1	CCK27654.1	AGK79837.1	BAG19219.1	AEY91502.1	AGJ57092.1	ADW03594.1	AGP55206.1	CBG70229.1	AEN12200.1	CCA58067.1	AEM81193.1
934	AGI88060.1	BAC70841.1	ADI07216.1	AEW96346.1	CAC05764.1	AGS71637.1	CCK27655.1	AGK79836.1	BAG19220.1	AEY91501.1	AGJ57091.1	ADW03595.1	AGP55207.1	CBG70230.1	AEN12199.1	CCA58066.1	AEM81192.1
935	AGI88061.1	BAC70842.1	ADI07217.1	AEW96345.1	CAC05763.1	AGS71636.1	CCK27656.1	AGK79835.1	BAG19221.1	AEY91500.1	AGJ57090.1	ADW03596.1	AGP55208.1	CBG70231.1	AEN12198.1	CCA58065.1	AEM81191.1
936	AGI88071.1	BAC70848.1	ADI07221.1	AEW96339.1	CAC05757.1	AGS71630.1	CCK27658.1	AGK79822.1	BAG19233.1	AEY91494.1	AGJ57086.1	ADW03599.1	AGP55213.1	CBG70237.1	AEN12191.1	CCA58060.1	AEM81185.1
937	AGI88072.1	BAC70849.1	ADI07222.1	AEW96338.1	CAC05756.1	AGS71629.1	CCK27659.1	AGK79821.1	BAG19234.1	AEY91493.1	AGJ57085.1	ADW03600.1	AGP55214.1	CBG70238.1	AEN12190.1	CCA58059.1	AEM81184.1
938	AGI88087.1	BAC70888.1	ADI07255.1	AEW96319.1	CAC44318.1	AGS71605.1	CCK27678.1	AGK79807.1	BAG19248.1	AEY91474.1	AGJ57070.1	ADW03614.1	AGP55245.1	CBG70255.1	AEN12176.1	CCA58044.1	AEM81156.1
939	AGI88089.1	BAC70889.1	ADI07257.1	AEW96318.1	CAC44317.1	AGS71604.1	CCK27679.1	AGK79806.1	BAG19249.1	AEY91473.1	AGJ57068.1	ADW03615.1	AGP55246.1	CBG70257.1	AEN12175.1	CCA58042.1	AEM81155.1
940	AGI88091.1	BAC70896.1	ADI07262.1	AEW96313.1	CAC44217.1	AGS71596.1	CCK27687.1	AGK79765.1	BAG19282.1	AEY91466.1	AGJ57056.1	ADW03627.1	AGP55251.1	CBG70263.1	AEN12162.1	CCA58033.1	AEM81150.1
941	AGI88094.1	BAC70899.1	ADI07265.1	AEW96310.1	CAC44214.1	AGS71593.1	CCK27690.1	AGK79762.1	BAG19285.1	AEY91463.1	AGJ57053.1	ADW03630.1	AGP55253.1	CBG70266.1	AEN12159.1	CCA58030.1	AEM81148.1
942	AGI88095.1	BAC70900.1	ADI07267.1	AEW96307.1	CAC44213.1	AGS71592.1	CCK27691.1	AGK79761.1	BAG19286.1	AEY91462.1	AGJ57051.1	ADW03632.1	AGP55256.1	CBG70267.1	AEN12157.1	CCA58029.1	AEM81145.1
943	AGI88101.1	BAC72955.1	ADI10000.1	AEW94241.1	CAC10117.1	AGS69781.1	CCK29837.1	AGK77360.1	BAG21552.1	AEY89585.1	AGJ55120.1	ADW05494.1	AGP57610.1	CBG72782.1	AEN10190.1	CCA55884.1	AEM87471.1
944	AGI88102.1	BAC72954.1	ADI09999.1	AEW94242.1	CAC10118.1	AGS69782.1	CCK29835.1	AGK77361.1	BAG21551.1	AEY89586.1	AGJ55121.1	ADW05493.1	AGP57609.1	CBG72781.1	AEN10191.1	CCA55885.1	AEM87472.1
945	AGI88103.1	BAC72953.1	ADI09998.1	AEW94243.1	CAD55455.1	AGS69783.1	CCK29834.1	AGK77362.1	BAG21550.1	AEY89587.1	AGJ55122.1	ADW05492.1	AGP57608.1	CBG72780.1	AEN10192.1	CCA55886.1	AEM87473.1
946	AGI88104.1	BAC72952.1	ADI09997.1	AEW94244.1	CAC44283.1	AGS69784.1	CCK29833.1	AGK77363.1	BAG21549.1	AEY89592.1	AGJ55123.1	ADW05491.1	AGP57607.1	CBG72779.1	AEN10193.1	CCA55887.1	AEM87474.1
947	AGI88106.1	BAC72950.1	ADI09953.1	AEW94247.1	CAC44281.1	AGS69786.1	CCK29831.1	AGK77365.1	BAG21547.1	AEY89590.1	AGJ55125.1	ADW05489.1	AGP57594.1	CBG72777.1	AEN10195.1	CCA55889.1	AEM87485.1
948	AGI88107.1	BAC72949.1	ADI09952.1	AEW94248.1	CAC44280.1	AGS69787.1	CCK29830.1	AGK77366.1	BAG21546.1	AEY89589.1	AGJ55126.1	ADW05488.1	AGP57593.1	CBG72776.1	AEN10196.1	CCA55890.1	AEM87486.1
949	AGI88110.1	BAC72948.1	ADI09951.1	AEW94250.1	CAC44279.1	AGS69788.1	CCK29829.1	AGK77367.1	BAG21545.1	AEY89588.1	AGJ55127.1	ADW05487.1	AGP57592.1	CBG72775.1	AEN10197.1	CCA55892.1	AEM87487.1
950	AGI88120.1	BAC72938.1	ADI09941.1	AEW94252.1	CAB65562.1	AGS69798.1	CCK29819.1	AGK77374.1	BAG21538.1	AEY89599.1	AGJ55135.1	ADW05479.1	AGP57579.1	CBG72768.1	AEN10203.1	CCA55893.1	AEM87500.1
951	AGI88124.1	BAC72935.1	ADI09839.1	AEW94262.1	CAB65563.1	AGS69801.1	CCK29817.1	AGK77377.1	BAG21536.1	AEY89602.1	AGJ55136.1	ADW05478.1	AGP57542.1	CBG72763.1	AEN10204.1	CCA55897.1	AEM87538.1
952	AGI88132.1	BAC72926.1	ADI09832.1	AEW94267.1	CAB65573.1	AGS69807.1	CCK29808.1	AGK77385.1	BAG21528.1	AEY89609.1	AGJ55141.1	ADW05473.1	AGP57523.1	CBG72751.1	AEN10209.1	CCA55903.1	AEM87556.1
953	AGI88134.1	BAC72923.1	ADI09828.1	AEW94277.1	CAB65577.1	AGS69816.1	CCK29797.1	AGK77397.1	BAG21517.1	AEY89612.1	AGJ55144.1	ADW05470.1	AGP57520.1	CBG72748.1	AEN10212.1	CCA55914.1	AEM87560.1
954	AGI88136.1	BAC72920.1	ADI09826.1	AEW94280.1	CAB65581.1	AGS69820.1	CCK29794.1	AGK77400.1	BAG21514.1	AEY89616.1	AGJ55147.1	ADW05467.1	AGP57517.1	CBG72746.1	AEN10215.1	CCA55918.1	AEM87563.1
955	AGI88155.1	BAC72890.1	ADI09816.1	AEW94293.1	CAB88840.1	AGS69844.1	CCK29768.1	AGK77440.1	BAG21475.1	AEY89642.1	AGJ55202.1	ADW05415.1	AGP57507.1	CBG72704.1	AEN10261.1	CCA55934.1	AEM87573.1
956	AGI88156.1	BAC72889.1	ADI09815.1	AEW94294.1	CAB88841.1	AGS69843.1	CCK29767.1	AGK77441.1	BAG21474.1	AEY89641.1	AGJ55203.1	ADW05414.1	AGP57506.1	CBG72703.1	AEN10262.1	CCA55935.1	AEM87574.1
957	AGI88157.1	BAC72888.1	ADI09814.1	AEW94295.1	CAB88842.1	AGS69842.1	CCK29766.1	AGK77442.1	BAG21473.1	AEY89640.1	AGJ55204.1	ADW05413.1	AGP57505.1	CBG72702.1	AEN10263.1	CCA55936.1	AEM87575.1
958	AGI88159.1	BAC72884.1	ADI09810.1	AEW94297.1	CAB50983.1	AGS69839.1	CCK29765.1	AGK77445.1	BAG21469.1	AEY89638.1	AGJ55208.1	ADW05409.1	AGP57503.1	CBG72701.1	AEN10267.1	CCA55940.1	AEM87576.1
959	AGI88161.1	BAC72882.1	ADI09808.1	AEW94299.1	CAB50985.1	AGS69852.1	CCK29763.1	AGK77447.1	BAG21467.1	AEY89650.1	AGJ55210.1	ADW05407.1	AGP57501.1	CBG72699.1	AEN10269.1	CCA55942.1	AEM87578.1
960	AGI88162.1	BAC72881.1	ADI09807.1	AEW94300.1	CAB50986.1	AGS69853.1	CCK29762.1	AGK77448.1	BAG21466.1	AEY89651.1	AGJ55211.1	ADW05406.1	AGP57500.1	CBG72698.1	AEN10270.1	CCA55943.1	AEM87579.1
961	AGI88165.1	BAC72878.1	ADI09805.1	AEW94302.1	CAB50989.1	AGS69856.1	CCK29759.1	AGK77451.1	BAG21463.1	AEY89654.1	AGJ55214.1	ADW05402.1	AGP57498.1	CBG72683.1	AEN10273.1	CCA55946.1	AEM87581.1
962	AGI88166.1	BAC72876.1	ADI09804.1	AEW94303.1	CAB50991.1	AGS69860.1	CCK29757.1	AGK77453.1	BAG21461.1	AEY89657.1	AGJ55216.1	ADW05400.1	AGP51629.1	CBG72681.1	AEN10275.1	CCA55948.1	AEM87582.1
963	AGI88167.1	BAC72875.1	ADI09803.1	AEW94304.1	CAB50992.1	AGS69861.1	CCK29756.1	AGK77454.1	BAG21460.1	AEY89658.1	AGJ55217.1	ADW05399.1	AGP57497.1	CBG72680.1	AEN10276.1	CCA55949.1	AEM87583.1
964	AGI88169.1	BAC72874.1	ADI09801.1	AEW94306.1	CAB50994.1	AGS69863.1	CCK29755.1	AGK77458.1	BAG21455.1	AEY89660.1	AGJ55219.1	ADW05397.1	AGP57495.1	CBG72677.1	AEN10277.1	CCA55955.1	AEM87585.1
965	AGI88170.1	BAC72873.1	ADI09800.1	AEW94307.1	CAB50995.1	AGS69864.1	CCK29754.1	AGK77459.1	BAG21454.1	AEY89661.1	AGJ55220.1	ADW05396.1	AGP57494.1	CBG72676.1	AEN10278.1	CCA55956.1	AEM87586.1
966	AGI88172.1	BAC72872.1	ADI09799.1	AEW94308.1	CAB50996.1	AGS69865.1	CCK29753.1	AGK77460.1	BAG21453.1	AEY89663.1	AGJ55221.1	ADW05395.1	AGP57493.1	CBG72675.1	AEN10279.1	CCA55957.1	AEM87587.1
967	AGI88173.1	BAC72871.1	ADI09798.1	AEW94309.1	CAB50997.1	AGS69866.1	CCK29752.1	AGK77461.1	BAG21452.1	AEY89664.1	AGJ55222.1	ADW05394.1	AGP57492.1	CBG72674.1	AEN10280.1	CCA55958.1	AEM87588.1
968	AGI88174.1	BAC72870.1	ADI09797.1	AEW94310.1	CAB50998.1	AGS69867.1	CCK29751.1	AGK77462.1	BAG21451.1	AEY89665.1	AGJ55223.1	ADW05393.1	AGP57491.1	CBG72673.1	AEN10281.1	CCA55959.1	AEM87589.1
969	AGI88175.1	BAC72869.1	ADI09796.1	AEW94311.1	CAB50999.1	AGS69868.1	CCK29750.1	AGK77463.1	BAG21450.1	AEY89666.1	AGJ55224.1	ADW05392.1	AGP57490.1	CBG72672.1	AEN10282.1	CCA55960.1	AEM87590.1
970	AGI88181.1	BAC72863.1	ADI09775.1	AEW94318.1	CAB51006.1	AGS69875.1	CCK29743.1	AGK77470.1	BAG21443.1	AEY89674.1	AGJ55231.1	ADW05385.1	AGP57482.1	CBG72665.1	AEN10289.1	CCA55968.1	AEM87599.1
971	AGI88183.1	BAC72861.1	ADI09773.1	AEW94319.1	CAB51008.1	AGS69878.1	CCK29741.1	AGK77472.1	BAG21441.1	AEY89676.1	AGJ55233.1	ADW05383.1	AGP57480.1	CBG72663.1	AEN10291.1	CCA55970.1	AEM87601.1
972	AGI88184.1	BAC72860.1	ADI09772.1	AEW94320.1	CAB51009.1	AGS69879.1	CCK29740.1	AGK77473.1	BAG21440.1	AEY89677.1	AGJ55234.1	ADW05382.1	AGP57479.1	CBG72662.1	AEN10292.1	CCA55971.1	AEM87602.1
973	AGI88193.1	BAC72854.1	ADI09769.1	AEW94321.1	CAB51015.1	AGS69880.1	CCK29733.1	AGK77481.1	BAG21432.1	AEY89678.1	AGJ55239.1	ADW05377.1	AGP57475.1	CBG72661.1	AEN10296.1	CCA55975.1	AEM87606.1
974	AGI88197.1	BAC72853.1	ADI09768.1	AEW94322.1	CAB51016.1	AGS69881.1	CCK29732.1	AGK77482.1	BAG21431.1	AEY89679.1	AGJ55240.1	ADW05376.1	AGP57474.1	CBG72658.1	AEN10297.1	CCA55976.1	AEM87607.1
975	AGI88214.1	BAC72852.1	ADI09767.1	AEW94323.1	CAB51017.1	AGS69882.1	CCK29731.1	AGK77486.1	BAG21430.1	AEY89680.1	AGJ55241.1	ADW05375.1	AGP57473.1	CBG72656.1	AEN10298.1	CCA55977.1	AEM87608.1
976	AGI88215.1	BAC72849.1	ADI09691.1	AEW94325.1	CAB72223.1	AGS69888.1	CCK29726.1	AGK77489.1	BAG21423.1	AEY89687.1	AGJ55249.1	ADW05369.1	AGP57463.1	CBG72630.1	AEN10308.1	CCA55993.1	AEM87619.1
977	AGI88218.1	BAC72846.1	ADI09688.1	AEW94329.1	CAB72189.1	AGS69891.1	CCK29723.1	AGK77492.1	BAG21420.1	AEY89690.1	AGJ55252.1	ADW05367.1	AGP57459.1	CBG72627.1	AEN10311.1	CCA55996.1	AEM87622.1
978	AGI88222.1	BAC72842.1	ADI09683.1	AEW94333.1	CAB72193.1	AGS69892.1	CCK29719.1	AGK77496.1	BAG21416.1	AEY89691.1	AGJ55256.1	ADW05363.1	AGP57454.1	CBG72623.1	AEN10315.1	CCA56000.1	AEM87627.1
979	AGI88223.1	BAC72841.1	ADI09682.1	AEW94334.1	CAB72194.1	AGS69893.1	CCK29718.1	AGK77497.1	BAG21415.1	AEY89692.1	AGJ55257.1	ADW05362.1	AGP57453.1	CBG72622.1	AEN10316.1	CCA56001.1	AEM87628.1
980	AGI88224.1	BAC72840.1	ADI09681.1	AEW94335.1	CAB72195.1	AGS69894.1	CCK29717.1	AGK77498.1	BAG21414.1	AEY89693.1	AGJ55258.1	ADW05361.1	AGP57452.1	CBG72621.1	AEN10317.1	CCA56002.1	AEM87629.1
981	AGI88225.1	BAC72839.1	ADI09680.1	AEW94336.1	CAB72196.1	AGS69895.1	CCK29716.1	AGK77501.1	BAG21411.1	AEY89694.1	AGJ55259.1	ADW05360.1	AGP51627.1	CBG72620.1	AEN10318.1	CCA56003.1	AEM87630.1
982	AGI88226.1	BAC72838.1	ADI09679.1	AEW94337.1	CAB72197.1	AGS69896.1	CCK29715.1	AGK77502.1	BAG21410.1	AEY89695.1	AGJ55260.1	ADW05359.1	AGP57451.1	CBG72619.1	AEN10319.1	CCA56004.1	AEM87631.1
983	AGI88227.1	BAC72837.1	ADI09678.1	AEW94339.1	CAB72198.1	AGS69897.1	CCK29714.1	AGK77503.1	BAG21409.1	AEY89696.1	AGJ55262.1	ADW05358.1	AGP57450.1	CBG72618.1	AEN10320.1	CCA56005.1	AEM87633.1
984	AGI88230.1	BAC72832.1	ADI09674.1	AEW99065.1	CAB72204.1	AGS69902.1	CCK29709.1	AGK77508.1	BAG21405.1	AEY89701.1	AGJ55267.1	ADW05353.1	AGP57446.1	CBG72614.1	AEN10324.1	CCA56006.1	AEM87637.1
985	AGI88238.1	BAC72819.1	ADI09652.1	AEW94350.1	CAB72212.1	AGS69906.1	CCK29697.1	AGK77516.1	BAG21390.1	AEY89707.1	AGJ55274.1	ADW05346.1	AGP57422.1	CBG72604.1	AEN10332.1	CCA56010.1	AEM87663.1
986	AGI88239.1	BAC72818.1	ADI09651.1	AEW94351.1	CAB72213.1	AGS69907.1	CCK29696.1	AGK77517.1	BAG21389.1	AEY89708.1	AGJ55275.1	ADW05345.1	AGP57421.1	CBG72603.1	AEN10333.1	CCA56011.1	AEM87664.1
987	AGI88240.1	BAC72817.1	ADI09650.1	AEW94352.1	CAB72214.1	AGS69908.1	CCK29695.1	AGK77518.1	BAG21388.1	AEY89709.1	AGJ55276.1	ADW05344.1	AGP57420.1	CBG72602.1	AEN10334.1	CCA56012.1	AEM87665.1
988	AGI88241.1	BAC72816.1	ADI09649.1	AEW94353.1	CAB72215.1	AGS69909.1	CCK29694.1	AGK77519.1	BAG21387.1	AEY89710.1	AGJ55277.1	ADW05343.1	AGP57419.1	CBG72601.1	AEN10335.1	CCA56013.1	AEM87666.1
989	AGI88244.1	BAC72814.1	ADI09646.1	AEW94356.1	CAB72218.1	AGS69912.1	CCK29690.1	AGK77522.1	BAG21384.1	AEY89713.1	AGJ55280.1	ADW05340.1	AGP57416.1	CBG72598.1	AEN10338.1	CCA56016.1	AEM87669.1
990	AGI88245.1	BAC72813.1	ADI09645.1	AEW94357.1	CAD55460.1	AGS69913.1	CCK29689.1	AGK77523.1	BAG21383.1	AEY89714.1	AGJ55281.1	ADW05339.1	AGP57415.1	CBG72597.1	AEN10339.1	CCA56017.1	AEM87670.1
991	AGI88246.1	BAC72812.1	ADI09644.1	AEW94359.1	CAB87324.1	AGS69914.1	CCK29688.1	AGK77524.1	BAG21382.1	AEY89715.1	AGJ55282.1	ADW05338.1	AGP57414.1	CBG72596.1	AEN10340.1	CCA56018.1	AEM87671.1
992	AGI88249.1	BAC72810.1	ADI09642.1	AEW94360.1	CAB87328.1	AGS69916.1	CCK29686.1	AGK77526.1	BAG21380.1	AEY89718.1	AGJ55284.1	ADW05336.1	AGP57412.1	CBG72593.1	AEN10342.1	CCA56020.1	AEM87674.1
993	AGI88250.1	BAC72809.1	ADI09641.1	AEW94361.1	CAB87329.1	AGS69917.1	CCK29685.1	AGK77527.1	BAG21379.1	AEY89719.1	AGJ55285.1	ADW05335.1	AGP57411.1	CBG72592.1	AEN10343.1	CCA56021.1	AEM87675.1
994	AGI88251.1	BAC72808.1	ADI09640.1	AEW94362.1	CAB87330.1	AGS69918.1	CCK29684.1	AGK77528.1	BAG21378.1	AEY89720.1	AGJ55286.1	ADW05334.1	AGP57410.1	CBG72591.1	AEN10344.1	CCA56022.1	AEM87676.1
995	AGI88260.1	BAC72787.1	ADI09627.1	AEW94366.1	CAD55461.1	AGS69935.1	CCK29672.1	AGK77541.1	BAG21365.1	AEY89734.1	AGJ55298.1	ADW05322.1	AGP57391.1	CBG72571.1	AEN10356.1	CCA56029.1	AEM87707.1
996	AGI88261.1	BAC72786.1	ADI09625.1	AEW94367.1	CAB90911.1	AGS69937.1	CCK29670.1	AGK77543.1	BAG21363.1	AEY89736.1	AGJ55299.1	ADW05321.1	AGP57389.1	CBG72569.1	AEN10357.1	CCA56031.1	AEM87709.1
997	AGI88262.1	BAC72785.1	ADI09624.1	AEW94368.1	CAB90912.1	AGS69938.1	CCK29669.1	AGK77544.1	BAG21362.1	AEY89737.1	AGJ55300.1	ADW05320.1	AGP57388.1	CBG72568.1	AEN10358.1	CCA56032.1	AEM87710.1
998	AGI88269.1	BAC72782.1	ADI09621.1	AEW94371.1	CAB90917.1	AGS69941.1	CCK29666.1	AGK77547.1	BAG21359.1	AEY89740.1	AGJ55303.1	ADW05317.1	AGP57385.1	CBG72565.1	AEN10361.1	CCA56035.1	AEM87713.1
999	AGI88270.1	BAC72781.1	ADI09620.1	AEW94372.1	CAB90918.1	AGS69942.1	CCK29665.1	AGK77548.1	BAG21358.1	AEY89741.1	AGJ55304.1	ADW05316.1	AGP57384.1	CBG72564.1	AEN10362.1	CCA56036.1	AEM87714.1
1000	AGI88271.1	BAC72780.1	ADI09619.1	AEW94373.1	CAB90919.1	AGS69943.1	CCK29664.1	AGK77549.1	BAG21357.1	AEY89743.1	AGJ55305.1	ADW05315.1	AGP57383.1	CBG72563.1	AEN10363.1	CCA56037.1	AEM87715.1
1001	AGI88272.1	BAC72779.1	ADI09618.1	AEW94374.1	CAB90920.1	AGS69944.1	CCK29663.1	AGK77550.1	BAG21356.1	AEY89744.1	AGJ55306.1	ADW05314.1	AGP57382.1	CBG72562.1	AEN10364.1	CCA56038.1	AEM87716.1
1002	AGI88275.1	BAC72776.1	ADI09615.1	AEW94377.1	CAB90923.1	AGS69947.1	CCK29660.1	AGK77553.1	BAG21353.1	AEY89748.1	AGJ55309.1	ADW05312.1	AGP57379.1	CBG72559.1	AEN10367.1	CCA56041.1	AEM87719.1
1003	AGI88276.1	BAC72775.1	ADI09614.1	AEW94378.1	CAB90924.1	AGS69948.1	CCK29659.1	AGK77554.1	BAG21352.1	AEY89749.1	AGJ55310.1	ADW05311.1	AGP57378.1	CBG72558.1	AEN10368.1	CCA56042.1	AEM87720.1
1004	AGI88285.1	BAC72766.1	ADI07571.1	AEW94381.1	CAB88906.1	AGS69957.1	CCK29650.1	AGK77563.1	BAG21343.1	AEY89758.1	AGJ55319.1	ADW05302.1	AGP57358.1	CBG72549.1	AEN10377.1	CCA56051.1	AEM87723.1
1005	AGI88287.1	BAC72764.1	ADI07574.1	AEW94384.1	CAB88908.1	AGS69959.1	CCK29647.1	AGK77565.1	BAG21341.1	AEY89762.1	AGJ55322.1	ADW05300.1	AGP57356.1	CBG72547.1	AEN10379.1	CCA56053.1	AEM87726.1
1006	AGI88288.1	BAC72763.1	ADI07575.1	AEW94386.1	CAB88909.1	AGS69960.1	CCK29646.1	AGK77566.1	BAG21340.1	AEY89763.1	AGJ55323.1	ADW05299.1	AGP57355.1	CBG72546.1	AEN10380.1	CCA56054.1	AEM87727.1
1007	AGI88289.1	BAC72762.1	ADI07576.1	AEW94385.1	CAB88910.1	AGS69961.1	CCK29645.1	AGK77567.1	BAG21339.1	AEY89764.1	AGJ55324.1	ADW05298.1	AGP57354.1	CBG72545.1	AEN10381.1	CCA56055.1	AEM87728.1
1008	AGI88290.1	BAC72761.1	ADI07577.1	AEW94387.1	CAB88911.1	AGS69962.1	CCK29644.1	AGK77568.1	BAG21338.1	AEY89765.1	AGJ55325.1	ADW05297.1	AGP57353.1	CBG72544.1	AEN10382.1	CCA56056.1	AEM87729.1
1009	AGI88292.1	BAC72760.1	ADI07578.1	AEW94388.1	CAB88912.1	AGS69963.1	CCK29643.1	AGK77569.1	BAG21337.1	AEY89766.1	AGJ55326.1	ADW05296.1	AGP57352.1	CBG72543.1	AEN10383.1	CCA56057.1	AEM87730.1
1010	AGI88295.1	BAC72758.1	ADI07579.1	AEW94389.1	CAB88914.1	AGS69964.1	CCK29641.1	AGK77570.1	BAG21336.1	AEY89767.1	AGJ55329.1	ADW05294.1	AGP57350.1	CBG72542.1	AEN10384.1	CCA56058.1	AEM87732.1
1011	AGI88296.1	BAC72757.1	ADI07580.1	AEW94391.1	CAB88915.1	AGS69965.1	CCK29640.1	AGK77571.1	BAG21335.1	AEY89768.1	AGJ55331.1	ADW05293.1	AGP57349.1	CBG72541.1	AEN10385.1	CCA56059.1	AEM87733.1
1012	AGI88297.1	BAC72756.1	ADI07581.1	AEW94393.1	CAB88916.1	AGS69966.1	CCK29639.1	AGK77572.1	BAG21334.1	AEY89769.1	AGJ55332.1	ADW05292.1	AGP57348.1	CBG72540.1	AEN10386.1	CCA56060.1	AEM87734.1
1013	AGI88298.1	BAC72755.1	ADI07582.1	AEW94392.1	CAB88917.1	AGS69967.1	CCK29638.1	AGK77573.1	BAG21333.1	AEY89770.1	AGJ55333.1	ADW05291.1	AGP57346.1	CBG72539.1	AEN10387.1	CCA56061.1	AEM87735.1
1014	AGI88299.1	BAC72754.1	ADI07583.1	AEW94394.1	CAB88918.1	AGS69968.1	CCK29637.1	AGK77574.1	BAG21332.1	AEY89771.1	AGJ55334.1	ADW05290.1	AGP51624.1	CBG72538.1	AEN10388.1	CCA56062.1	AEM87736.1
1015	AGI88300.1	BAC72753.1	ADI07584.1	AEW94395.1	CAB88919.1	AGS69970.1	CCK29636.1	AGK77575.1	BAG21331.1	AEY89773.1	AGJ55336.1	ADW05289.1	AGP57345.1	CBG72537.1	AEN10389.1	CCA56063.1	AEM87737.1
1016	AGI88301.1	BAC72752.1	ADI07585.1	AEW94396.1	CAB88920.1	AGS69971.1	CCK29635.1	AGK77576.1	BAG21330.1	AEY89774.1	AGJ55337.1	ADW05288.1	AGP57344.1	CBG72536.1	AEN10390.1	CCA56064.1	AEM87738.1
1017	AGI88302.1	BAC72751.1	ADI07586.1	AEW94397.1	CAB88921.1	AGS69972.1	CCK29634.1	AGK77577.1	BAG21329.1	AEY89775.1	AGJ55338.1	ADW05287.1	AGP57343.1	CBG72535.1	AEN10391.1	CCA56065.1	AEM87739.1
1018	AGI88304.1	BAC72749.1	ADI07614.1	AEW96600.1	CAB88923.1	AGS69974.1	CCK29632.1	AGK77579.1	BAG21326.1	AEY89777.1	AGJ55340.1	ADW05285.1	AGP57341.1	CBG72533.1	AEN10393.1	CCA56067.1	AEM87741.1
1019	AGI88306.1	BAC72747.1	ADI07616.1	AEW94399.1	CAB88925.1	AGS69977.1	CCK29630.1	AGK77581.1	BAG21324.1	AEY89779.1	AGJ55342.1	ADW05283.1	AGP57340.1	CBG72531.1	AEN10395.1	CCA56069.1	AEM87743.1
1020	AGI88310.1	BAC72742.1	ADI07621.1	AEW94404.1	CAC44512.1	AGS69981.1	CCK29624.1	AGK77586.1	BAG21319.1	AEY89785.1	AGJ55348.1	ADW05278.1	AGP57335.1	CBG72526.1	AEN10400.1	CCA56074.1	AEM87748.1
1021	AGI88336.1	BAC72735.1	ADI07632.1	AEW94422.1	CAC44523.1	AGS69991.1	CCK29611.1	AGK77601.1	BAG21308.1	AEY89794.1	AGJ55360.1	ADW05266.1	AGP57329.1	CBG72518.1	AEN10408.1	CCA56081.1	AEM87753.1
1022	AGI88337.1	BAC72734.1	ADI07633.1	AEW94421.1	CAC44524.1	AGS69992.1	CCK29610.1	AGK77602.1	BAG21307.1	AEY89795.1	AGJ55361.1	ADW05265.1	AGP57328.1	CBG72517.1	AEN10409.1	CCA56082.1	AEM87754.1
1023	AGI88338.1	BAC72733.1	ADI07634.1	AEW94423.1	CAD55490.1	AGS69993.1	CCK29609.1	AGK77603.1	BAG21306.1	AEY89796.1	AGJ55362.1	ADW05264.1	AGP57327.1	CBG72516.1	AEN10410.1	CCA56083.1	AEM87755.1
1024	AGI88339.1	BAC72732.1	ADI07640.1	AEW94424.1	CAB89433.1	AGS69994.1	CCK29608.1	AGK77604.1	BAG21305.1	AEY89797.1	AGJ55363.1	ADW05263.1	AGP57326.1	CBG72515.1	AEN10411.1	CCA56084.1	AEM87756.1
1025	AGI88340.1	BAC71192.1	ADI07641.1	AEW94425.1	CAB89434.1	AGS69995.1	CCK29607.1	AGK77605.1	BAG21304.1	AEY89798.1	AGJ55364.1	ADW05262.1	AGP57325.1	CBG72514.1	AEN10412.1	CCA56085.1	AEM87757.1
1026	AGI88341.1	BAC71193.1	ADI07642.1	AEW94426.1	CAB89435.1	AGS69996.1	CCK29606.1	AGK77606.1	BAG21303.1	AEY89799.1	AGJ55365.1	ADW05261.1	AGP57324.1	CBG72513.1	AEN10413.1	CCA56086.1	AEM87758.1
1027	AGI88342.1	BAC71194.1	ADI07643.1	AEW94427.1	CAB89436.1	AGS69997.1	CCK29605.1	AGK77607.1	BAG21302.1	AEY89800.1	AGJ55366.1	ADW05260.1	AGP57323.1	CBG72511.1	AEN10414.1	CCA56087.1	AEM87759.1
1028	AGI88343.1	BAC71200.1	ADI07648.1	AEW94435.1	CAB89438.1	AGS70002.1	CCK29600.1	AGK77612.1	BAG21297.1	AEY89802.1	AGJ55367.1	ADW05259.1	AGP57318.1	CBG72508.1	AEN10415.1	CCA56092.1	AEM87764.1
1029	AGI88344.1	BAC71201.1	ADI07649.1	AEW94436.1	CAB89439.1	AGS70003.1	CCK29599.1	AGK77613.1	BAG21296.1	AEY89803.1	AGJ55368.1	ADW05258.1	AGP57317.1	CBG72507.1	AEN10416.1	CCA56093.1	AEM87765.1
1030	AGI88345.1	BAC71202.1	ADI07650.1	AEW94437.1	CAB89440.1	AGS70004.1	CCK29598.1	AGK77614.1	BAG21295.1	AEY89804.1	AGJ55370.1	ADW05257.1	AGP57316.1	CBG72506.1	AEN10417.1	CCA56094.1	AEM87766.1
1031	AGI88346.1	BAC71205.1	ADI07652.1	AEW94438.1	CAB89442.1	AGS70006.1	CCK29596.1	AGK77615.1	BAG21294.1	AEY89806.1	AGJ55372.1	ADW05255.1	AGP57315.1	CBG72504.1	AEN10418.1	CCA56105.1	AEM87767.1
1032	AGI88347.1	BAC71206.1	ADI07653.1	AEW94439.1	CAB89443.1	AGS70007.1	CCK29595.1	AGK77616.1	BAG21293.1	AEY89807.1	AGJ55373.1	ADW05254.1	AGP57314.1	CBG72503.1	AEN10419.1	CCA56106.1	AEM87768.1
1033	AGI88348.1	BAC71207.1	ADI07654.1	AEW94441.1	CAB89444.1	AGS70008.1	CCK29594.1	AGK77617.1	BAG21292.1	AEY89808.1	AGJ55374.1	ADW05253.1	AGP57313.1	CBG72502.1	AEN10420.1	CCA56107.1	AEM87769.1
1034	AGI88361.1	BAC71215.1	ADI07660.1	AEW94445.1	CAB89447.1	AGS70015.1	CCK29586.1	AGK77624.1	BAG21285.1	AEY89816.1	AGJ55381.1	ADW05246.1	AGP57308.1	CBG72493.1	AEN10427.1	CCA56115.1	AEM87782.1
1035	AGI88363.1	BAC71222.1	ADI07668.1	AEW94451.1	CAB89449.1	AGS70018.1	CCK29581.1	AGK77627.1	BAG21281.1	AEY89821.1	AGJ55384.1	ADW05242.1	AGP51623.1	CBG72490.1	AEN10430.1	CCA56117.1	AEM87796.1
1036	AGI88364.1	BAC71223.1	ADI07669.1	AEW94452.1	CAB89450.1	AGS70019.1	CCK29580.1	AGK77628.1	BAG21280.1	AEY89822.1	AGJ55385.1	ADW05241.1	AGP57299.1	CBG72489.1	AEN10431.1	CCA56118.1	AEM87797.1
1037	AGI88366.1	BAC71225.1	ADI07671.1	AEW94454.1	CAB89452.1	AGS70021.1	CCK29577.1	AGK77630.1	BAG21278.1	AEY89824.1	AGJ55387.1	ADW05239.1	AGP57297.1	CBG72487.1	AEN10433.1	CCA56120.1	AEM87799.1
1038	AGI88373.1	BAC71238.1	ADI07675.1	AEW94459.1	CAB89461.1	AGS70025.1	CCK29572.1	AGK77634.1	BAG21275.1	AEY89829.1	AGJ55400.1	ADW05226.1	AGP57293.1	CBG72483.1	AEN10437.1	CCA56178.1	AEM87803.1
1039	AGI88376.1	BAC71241.1	ADI07678.1	AEW94462.1	CAD55492.1	AGS70028.1	CCK29569.1	AGK77637.1	BAG21272.1	AEY89832.1	AGJ55403.1	ADW05223.1	AGP57290.1	CBG72480.1	AEN10440.1	CCA56181.1	AEM87806.1
1040	AGI88379.1	BAC71242.1	ADI07679.1	AEW94466.1	CAC09534.1	AGS70029.1	CCK29568.1	AGK77638.1	BAG21271.1	AEY89833.1	AGJ55405.1	ADW05222.1	AGP57289.1	CBG72479.1	AEN10441.1	CCA56182.1	AEM87807.1
1041	AGI88380.1	BAC71243.1	ADI07680.1	AEW94465.1	CAC09535.1	AGS70030.1	CCK29567.1	AGK77639.1	BAG21270.1	AEY89834.1	AGJ55406.1	ADW05221.1	AGP57288.1	CBG72478.1	AEN10442.1	CCA56183.1	AEM87808.1
1042	AGI88381.1	BAC71244.1	ADI07681.1	AEW94467.1	CAC09536.1	AGS70031.1	CCK29566.1	AGK77640.1	BAG21269.1	AEY89835.1	AGJ55407.1	ADW05220.1	AGP57287.1	CBG72477.1	AEN10443.1	CCA56184.1	AEM87809.1
1043	AGI88382.1	BAC71245.1	ADI07682.1	AEW94468.1	CAC09537.1	AGS70032.1	CCK29565.1	AGK77641.1	BAG21268.1	AEY89836.1	AGJ55408.1	ADW05219.1	AGP57286.1	CBG72476.1	AEN10444.1	CCA56185.1	AEM87810.1
1044	AGI88383.1	BAC71246.1	ADI07683.1	AEW94469.1	CAC09538.1	AGS70033.1	CCK29564.1	AGK77642.1	BAG21267.1	AEY89838.1	AGJ55409.1	ADW05218.1	AGP57285.1	CBG72475.1	AEN10445.1	CCA56186.1	AEM87811.1
1045	AGI88385.1	BAC71248.1	ADI07685.1	AEW94471.1	CAC09540.1	AGS70035.1	CCK29562.1	AGK77644.1	BAG21265.1	AEY89840.1	AGJ55411.1	ADW05216.1	AGP57283.1	CBG72473.1	AEN10447.1	CCA56188.1	AEM87813.1
1046	AGI88386.1	BAC71249.1	ADI07693.1	AEW94475.1	CAC09541.1	AGS70036.1	CCK29560.1	AGK77645.1	BAG21263.1	AEY89841.1	AGJ55412.1	ADW05215.1	AGP57274.1	CBG72472.1	AEN10448.1	CCA56190.1	AEM87822.1
1047	AGI88398.1	BAC71261.1	ADI07435.1	AEW94477.1	CAC09550.1	AGS70045.1	CCK29547.1	AGK77656.1	BAG21251.1	AEY89853.1	AGJ55421.1	ADW05206.1	AGP55449.1	CBG72465.1	AEN10457.1	CCA56212.1	AEM80950.1
1048	AGI88432.1	BAC71269.1	ADI07462.1	AEW94480.1	CAC09557.1	AGS70053.1	CCK29537.1	AGK77684.1	BAG21217.1	AEY89860.1	AGJ55433.1	ADW05197.1	AGP55467.1	CBG72456.1	AEN10466.1	CCA56226.1	AEM80930.1
1049	AGI88433.1	BAC71270.1	ADI07463.1	AEW94481.1	CAC09558.1	AGS70054.1	CCK29536.1	AGK77685.1	BAG21216.1	AEY89861.1	AGJ55435.1	ADW05196.1	AGP55468.1	CBG72455.1	AEN10467.1	CCA56227.1	AEM80929.1
1050	AGI88434.1	BAC71271.1	ADI07464.1	AEW94482.1	CAC09559.1	AGS70055.1	CCK29535.1	AGK77686.1	BAG21215.1	AEY89862.1	AGJ55436.1	ADW05195.1	AGP55469.1	CBG72454.1	AEN10468.1	CCA56228.1	AEM80928.1
1051	AGI88435.1	BAC71272.1	ADI07465.1	AEW94483.1	CAC09560.1	AGS70056.1	CCK29534.1	AGK77687.1	BAG21214.1	AEY89863.1	AGJ55437.1	ADW05194.1	AGP55470.1	CBG72453.1	AEN10469.1	CCA56229.1	AEM80927.1
1052	AGI88436.1	BAC71273.1	ADI07466.1	AEW94488.1	CAD55493.1	AGS70058.1	CCK29533.1	AGK77689.1	BAG21213.1	AEY89865.1	AGJ55439.1	ADW05192.1	AGP55471.1	CBG72452.1	AEN10471.1	CCA56231.1	AEM80925.1
1053	AGI88437.1	BAC71274.1	ADI07467.1	AEW94487.1	CAB95916.1	AGS70059.1	CCK29532.1	AGK77690.1	BAG21212.1	AEY89866.1	AGJ55440.1	ADW05191.1	AGP55472.1	CBG72451.1	AEN10472.1	CCA56232.1	AEM80924.1
1054	AGI88442.1	BAC71275.1	ADI07468.1	AEW94486.1	CAB95917.1	AGS70060.1	CCK29531.1	AGK77691.1	BAG21211.1	AEY89867.1	AGJ55441.1	ADW05190.1	AGP55473.1	CBG72450.1	AEN10473.1	CCA56233.1	AEM80923.1
1055	AGI88443.1	BAC71276.1	ADI07469.1	AEW94485.1	CAB95918.1	AGS70061.1	CCK29530.1	AGK77692.1	BAG21210.1	AEY89868.1	AGJ55442.1	ADW05189.1	AGP55474.1	CBG72449.1	AEN10474.1	CCA56234.1	AEM80922.1
1056	AGI88445.1	BAC71278.1	ADI07471.1	AEW94484.1	CAB95920.1	AGS70063.1	CCK29525.1	AGK77694.1	BAG21208.1	AEY89870.1	AGJ55444.1	ADW05187.1	AGP55476.1	CBG72447.1	AEN10476.1	CCA56237.1	AEM80920.1
1057	AGI88446.1	BAC71279.1	ADI07472.1	AEW94490.1	CAB95921.1	AGS70064.1	CCK29524.1	AGK77695.1	BAG21207.1	AEY89871.1	AGJ55445.1	ADW05186.1	AGP55477.1	CBG72446.1	AEN10477.1	CCA56238.1	AEM80919.1
1058	AGI88447.1	BAC71280.1	ADI07473.1	AEW94491.1	CAB95922.1	AGS70065.1	CCK29523.1	AGK77696.1	BAG21206.1	AEY89872.1	AGJ55446.1	ADW05185.1	AGP55478.1	CBG72445.1	AEN10478.1	CCA56239.1	AEM80918.1
1059	AGI88449.1	BAC71282.1	ADI07477.1	AEW94493.1	CAB95925.1	AGS70067.1	CCK29521.1	AGK77699.1	BAG21204.1	AEY89874.1	AGJ55448.1	ADW05183.1	AGP55483.1	CBG72441.1	AEN10479.1	CCA56241.1	AEM80911.1
1060	AGI88450.1	BAC71283.1	ADI07478.1	AEW94492.1	CAB95926.1	AGS70068.1	CCK29520.1	AGK77700.1	BAG21203.1	AEY89875.1	AGJ55449.1	ADW05182.1	AGP55484.1	CBG72440.1	AEN10480.1	CCA56242.1	AEM80910.1
1061	AGI88451.1	BAC71284.1	ADI07479.1	AEW94494.1	CAB95927.1	AGS70069.1	CCK29519.1	AGK77701.1	BAG21202.1	AEY89876.1	AGJ55450.1	ADW05181.1	AGP55485.1	CBG72439.1	AEN10481.1	CCA56243.1	AEM80909.1
1062	AGI88452.1	BAC71286.1	ADI07480.1	AEW94495.1	CAB95929.1	AGS70072.1	CCK29517.1	AGK77703.1	BAG21200.1	AEY89880.1	AGJ55452.1	ADW05179.1	AGP55486.1	CBG72437.1	AEN10483.1	CCA56244.1	AEM80908.1
1063	AGI88453.1	BAC71287.1	ADI07481.1	AEW94496.1	CAB95930.1	AGS70073.1	CCK29516.1	AGK77704.1	BAG21199.1	AEY89881.1	AGJ55453.1	ADW05178.1	AGP55487.1	CBG72436.1	AEN10484.1	CCA56245.1	AEM80907.1
1064	AGI88454.1	BAC71288.1	ADI07482.1	AEW94497.1	CAB95931.1	AGS70074.1	CCK29515.1	AGK77705.1	BAG21198.1	AEY89882.1	AGJ55454.1	ADW05177.1	AGP55488.1	CBG72435.1	AEN10485.1	CCA56246.1	AEM80906.1
1065	AGI88457.1	BAC71293.1	ADI07485.1	AEW94500.1	CAB95937.1	AGS70077.1	CCK29512.1	AGK77708.1	BAG21195.1	AEY89885.1	AGJ55457.1	ADW05174.1	AGP55491.1	CBG72429.1	AEN10492.1	CCA56247.1	AEM80903.1
1066	AGI88461.1	BAC71296.1	ADI07487.1	AEW94502.1	CAB95940.1	AGS70080.1	CCK29509.1	AGK77712.1	BAG21191.1	AEY89888.1	AGJ55461.1	ADW05171.1	AGP55493.1	CBG72426.1	AEN10496.1	CCA56250.1	AEM80901.1
1067	AGI88462.1	BAC71298.1	ADI07489.1	AEW94505.1	CAB95941.1	AGS70082.1	CCK29508.1	AGK77719.1	BAG21186.1	AEY89890.1	AGJ55464.1	ADW05166.1	AGP55494.1	CBG72424.1	AEN10498.1	CCA56254.1	AEM80900.1
1068	AGI88463.1	BAC71299.1	ADI07490.1	AEW94503.1	CAB95942.1	AGS70083.1	CCK29507.1	AGK77720.1	BAG21185.1	AEY89891.1	AGJ55465.1	ADW05165.1	AGP55495.1	CBG72423.1	AEN10499.1	CCA56255.1	AEM80899.1
1069	AGI88464.1	BAC71301.1	ADI07492.1	AEW94506.1	CAB59647.1	AGS70085.1	CCK29505.1	AGK77722.1	BAG21183.1	AEY89893.1	AGJ55467.1	ADW05163.1	AGP55497.1	CBG72421.1	AEN10500.1	CCA56257.1	AEM80897.1
1070	AGI88466.1	BAC71302.1	ADI07493.1	AEW94507.1	CAB59648.1	AGS70086.1	CCK29504.1	AGK77723.1	BAG21182.1	AEY89894.1	AGJ55468.1	ADW05162.1	AGP55498.1	CBG72420.1	AEN10501.1	CCA56258.1	AEM80896.1
1071	AGI88467.1	BAC71303.1	ADI07494.1	AEW94508.1	CAB59649.1	AGS70087.1	CCK29503.1	AGK77729.1	BAG21176.1	AEY89895.1	AGJ55469.1	ADW05161.1	AGP55499.1	CBG72419.1	AEN10502.1	CCA56259.1	AEM80895.1
1072	AGI88476.1	BAC71326.1	ADI03319.1	AEW93014.1	CAB59661.1	AGS70100.1	CCK29485.1	AGK77738.1	BAG21165.1	AEY89907.1	AGJ55473.1	ADW05152.1	AGP55502.1	CBG72398.1	AEN10505.1	CCA56272.1	AEM80892.1
1073	AGI88478.1	BAC71323.1	ADI07512.1	AEW94511.1	CAB59658.1	AGS70096.1	CCK29491.1	AGK77751.1	BAG21153.1	AEY89904.1	AGJ55479.1	ADW05146.1	AGP55507.1	CBG72376.1	AEN10508.1	CCA56281.1	AEM80882.1
1074	AGI88481.1	BAC71331.1	ADI07517.1	AEW99240.1	CAB59663.1	AGS70102.1	CCK29483.1	AGK77757.1	BAG21146.1	AEY89909.1	AGJ55485.1	ADW05140.1	AGP55515.1	CBG72364.1	AEN10514.1	CCA56287.1	AEM80877.1
1075	AGI88484.1	BAC71335.1	ADI07520.1	AEW94515.1	CAB59666.1	AGS70105.1	CCK29480.1	AGK77762.1	BAG21143.1	AEY89912.1	AGJ55488.1	ADW05137.1	AGP55518.1	CBG72361.1	AEN10517.1	CCA56292.1	AEM80874.1
1076	AGI88485.1	BAC71336.1	ADI07521.1	AEW94517.1	CAB59667.1	AGS70106.1	CCK29479.1	AGK77763.1	BAG21142.1	AEY89913.1	AGJ55489.1	ADW05136.1	AGP55519.1	CBG72360.1	AEN10518.1	CCA56293.1	AEM80873.1
1077	AGI88486.1	BAC71337.1	ADI07522.1	AEW94516.1	CAB59668.1	AGS70107.1	CCK29478.1	AGK77764.1	BAG21141.1	AEY89914.1	AGJ55490.1	ADW05135.1	AGP55520.1	CBG72359.1	AEN10519.1	CCA56294.1	AEM80872.1
1078	AGI88487.1	BAC71338.1	ADI07523.1	AEW94526.1	CAB59669.1	AGS70108.1	CCK29477.1	AGK77765.1	BAG21140.1	AEY89915.1	AGJ55491.1	ADW05134.1	AGP55521.1	CBG72358.1	AEN10520.1	CCA56295.1	AEM80871.1
1079	AGI88488.1	BAC71339.1	ADI07550.1	AEW97775.1	CAB59670.1	AGS70109.1	CCK29476.1	AGK77766.1	BAG21139.1	AEY89916.1	AGJ55492.1	ADW05133.1	AGP55522.1	CBG72356.1	AEN10521.1	CCA56296.1	AEM80870.1
1080	AGI88489.1	BAC71340.1	ADI07551.1	AEW97776.1	CAB59671.1	AGS70110.1	CCK29475.1	AGK77767.1	BAG21138.1	AEY89917.1	AGJ55493.1	ADW05132.1	AGP55523.1	CBG72355.1	AEN10522.1	CCA56304.1	AEM80869.1
1081	AGI88499.1	BAC71380.1	ADI09611.1	AEW94542.1	CAB59673.1	AGS70111.1	CCK29470.1	AGK77771.1	BAG21130.1	AEY89918.1	AGJ55501.1	ADW05126.1	AGP55527.1	CBG72353.1	AEN10524.1	CCA56308.1	AEM80866.1
1082	AGI88501.1	BAC71382.1	ADI09609.1	AEW94544.1	CAB59675.1	AGS70113.1	CCK29468.1	AGK77773.1	BAG21128.1	AEY89920.1	AGJ55503.1	ADW05124.1	AGP55530.1	CBG72351.1	AEN10526.1	CCA56310.1	AEM80864.1
1083	AGI88502.1	BAC71383.1	ADI09608.1	AEW94545.1	CAB59676.1	AGS70114.1	CCK29467.1	AGK77774.1	BAG21127.1	AEY89921.1	AGJ55504.1	ADW05123.1	AGP55531.1	CBG72350.1	AEN10527.1	CCA56311.1	AEM80863.1
1084	AGI88503.1	BAC71384.1	ADI09607.1	AEW94546.1	CAB59677.1	AGS70115.1	CCK29466.1	AGK77775.1	BAG21126.1	AEY89922.1	AGJ55505.1	ADW05122.1	AGP55532.1	CBG72349.1	AEN10528.1	CCA56312.1	AEM80862.1
1085	AGI88504.1	BAC71385.1	ADI09606.1	AEW94548.1	CAB59678.1	AGS70116.1	CCK29465.1	AGK77776.1	BAG21125.1	AEY89923.1	AGJ55506.1	ADW05121.1	AGP55533.1	CBG72348.1	AEN10529.1	CCA56313.1	AEM80861.1
1086	AGI88505.1	BAC71386.1	ADI09605.1	AEW94547.1	CAB59679.1	AGS70117.1	CCK29464.1	AGK77777.1	BAG21124.1	AEY89924.1	AGJ55507.1	ADW05120.1	AGP55534.1	CBG72347.1	AEN10530.1	CCA56314.1	AEM80860.1
1087	AGI88510.1	BAC71391.1	ADI09601.1	AEW94553.1	CAB90972.1	AGS70122.1	CCK29459.1	AGK77782.1	BAG21119.1	AEY89929.1	AGJ55512.1	ADW05115.1	AGP55539.1	CBG72342.1	AEN10534.1	CCA56319.1	AEM80856.1
1088	AGI88513.1	BAC71394.1	ADI09598.1	AEW94555.1	CAB90975.1	AGS70125.1	CCK29456.1	AGK77785.1	BAG21117.1	AEY89932.1	AGJ55515.1	ADW05112.1	AGP55543.1	CBG72339.1	AEN10536.1	CCA56322.1	AEM80853.1
1089	AGI88515.1	BAC71396.1	ADI09596.1	AEW99089.1	CAB90977.1	AGS70127.1	CCK29452.1	AGK77791.1	BAG21111.1	AEY89934.1	AGJ59297.1	ADW01617.1	AGP55545.1	CBG72336.1	AEN10542.1	CCA56334.1	AEM80851.1
1090	AGI88517.1	BAC71406.1	ADI09591.1	AEW94556.1	CAB90986.1	AGS70137.1	CCK29441.1	AGK77795.1	BAG21105.1	AEY89945.1	AGJ55523.1	ADW05104.1	AGP55551.1	CBG72326.1	AEN10546.1	CCA56343.1	AEM80845.1
1091	AGI88520.1	BAC71409.1	ADI09587.1	AEW94557.1	CAB90989.1	AGS70139.1	CCK29439.1	AGK77798.1	BAG21102.1	AEY89948.1	AGJ55525.1	ADW05101.1	AGP55555.1	CBG72322.1	AEN10549.1	CCA56346.1	AEM80841.1
1092	AGI88521.1	BAC71410.1	ADI09586.1	AEW94558.1	CAB90990.1	AGS70140.1	CCK29438.1	AGK77799.1	BAG21101.1	AEY89950.1	AGJ55526.1	ADW05100.1	AGP55556.1	CBG72321.1	AEN10550.1	CCA56347.1	AEM80840.1
1093	AGI88522.1	BAC71411.1	ADI09585.1	AEW94559.1	CAB90991.1	AGS70141.1	CCK29437.1	AGK77800.1	BAG21100.1	AEY89951.1	AGJ55527.1	ADW05099.1	AGP55557.1	CBG72320.1	AEN10551.1	CCA56348.1	AEM80839.1
1094	AGI88530.1	BAC68967.1	ADI12059.1	AEW97403.1	CAC44647.1	AGS67776.1	CCK31968.1	AGK75312.1	BAG23643.1	AEY87491.1	AGJ53065.1	ADW07400.1	AGP53097.1	CBG75181.1	AEN08205.1	CCA53580.1	AEM83288.1
1095	AGI88533.1	BAC69315.1	ADI10391.1	AEW93050.1	CAB89028.1,CAB45575.1	AGS73013.1	CCK25937.1,CCK26100.1			AEY92960.1,AEY87033.1			AGP57997.1,AGP54207.1	CBG75715.1,CBG67855.1		CCA60168.1	AEM87021.1
1096	AGI88536.1	BAC72066.1	ADI08542.1	AEW95430.1	CAC44649.1	AGS72775.1	CCK31970.1	AGK78428.1	BAG20570.1	AEY90503.1	AGJ55994.1	ADW04639.1	AGP56480.1	CBG75182.1	AEN11131.1	CCA56899.1	AEM80078.1
1097	AGI88537.1	BAC72065.1	ADI08541.1	AEW95431.1	CAC44650.1	AGS72776.1	CCK31971.1	AGK78429.1	BAG20569.1	AEY90502.1	AGJ55995.1	ADW04638.1	AGP56481.1	CBG75183.1	AEN11132.1	CCA56900.1	AEM80077.1
1098	AGI88539.1	BAC72063.1	ADI08539.1	AEW95433.1	CAC44652.1	AGS72778.1	CCK31973.1	AGK78431.1	BAG20567.1	AEY90500.1	AGJ55997.1	ADW04636.1	AGP56483.1	CBG75185.1	AEN11134.1	CCA56902.1	AEM80075.1
1099	AGI88556.1	BAC71445.1	ADI08260.1		CAB40314.1,CAC33905.1	AGS70149.1	CCK28654.1,CCK27596.1	AGK78471.1	BAG20181.1	AEY90349.1	AGJ56137.1	ADW04507.1	AGP56213.1	CBG71744.1		CCA57288.1	AEM81712.1
1100	AGI88579.1	BAC71494.1	ADI09467.1	AEW94690.1	CAB88447.1	AGS70177.1	CCK29418.1	AGK77812.1	BAG21087.1	AEY89970.1	AGJ55546.1	ADW05063.1	AGP55687.1	CBG72265.1	AEN10561.1	CCA56363.1	AEM80792.1
1101	AGI88580.1	BAC71495.1	ADI09466.1	AEW94691.1	CAB88448.1	AGS70176.1	CCK29419.1	AGK77813.1	BAG21086.1	AEY89969.1	AGJ55547.1	ADW05062.1	AGP55688.1	CBG72264.1	AEN10562.1	CCA56364.1	AEM80791.1
1102	AGI88582.1	BAC71500.1	ADI09458.1	AEW94694.1	CAB88442.1	AGS70183.1	CCK29412.1	AGK77818.1	BAG21081.1	AEY89975.1	AGJ55551.1	ADW05057.1	AGP55695.1	CBG72257.1	AEN10565.1	CCA56369.1	AEM80784.1
1103	AGI88610.1	BAC71530.1	ADI09422.1	AEW94712.1	CAC08430.1	AGS70208.1	CCK29384.1	AGK79232.1	BAG19851.1	AEY89995.1	AGJ56601.1	ADW04073.1	AGP55717.1	CBG72219.1	AEN11700.1	CCA56392.1	AEM80757.1
1104	AGI88617.1	BAC71543.1	ADI09410.1	AEW94724.1	CAC08423.1	AGS70221.1	CCK29362.1	AGK79205.1	BAG19872.1	AEY90003.1	AGJ56596.1	ADW04078.1	AGP55729.1	CBG68367.1	AEN11694.1	CCA57528.1	AEM80745.1
1105	AGI88621.1	BAC71555.1	ADI07954.1	AEW94740.1	CAC08419.1	AGS70233.1	CCK29350.1	AGK79187.1	BAG19888.1	AEY90008.1	AGJ56591.1	ADW04083.1	AGP57105.1	CBG72192.1	AEN11689.1	CCA57516.1	AEM87993.1
1106	AGI88622.1	BAC71556.1	ADI07955.1	AEW94741.1	CAC08418.1	AGS70234.1	CCK29349.1	AGK79186.1	BAG19889.1	AEY90009.1	AGJ56590.1	ADW04084.1	AGP57104.1	CBG72191.1	AEN11688.1	CCA57515.1	AEM87994.1
1107	AGI88623.1	BAC71557.1	ADI07956.1	AEW94742.1	CAC08417.1	AGS70235.1	CCK29348.1	AGK79185.1	BAG19890.1	AEY90010.1	AGJ56589.1	ADW04085.1	AGP57103.1	CBG72190.1	AEN11687.1	CCA57514.1	AEM87995.1
1108	AGI88624.1	BAC71558.1	ADI07957.1	AEW94743.1	CAD55482.1	AGS70237.1	CCK29347.1	AGK79184.1	BAG19892.1	AEY90011.1	AGJ56588.1	ADW04086.1	AGP57102.1	CBG72189.1	AEN11686.1	CCA57513.1	AEM87996.1
1109	AGI88625.1	BAC71559.1	ADI07958.1	AEW94744.1	CAB95913.1	AGS70238.1	CCK29346.1	AGK79183.1	BAG19893.1	AEY90012.1	AGJ56587.1	ADW04087.1	AGP57101.1	CBG72188.1	AEN11685.1	CCA57512.1	AEM87997.1
1110	AGI88626.1	BAC71560.1	ADI07959.1	AEW94745.1	CAB95912.1	AGS70239.1	CCK29345.1	AGK79182.1	BAG19894.1	AEY90013.1	AGJ56586.1	ADW04088.1	AGP57100.1	CBG72187.1	AEN11684.1	CCA57511.1	AEM87998.1
1111	AGI88628.1	BAC71562.1	ADI07962.1	AEW94747.1	CAB95910.1	AGS70241.1	CCK29343.1	AGK79180.1	BAG19896.1	AEY90016.1	AGJ56584.1	ADW04090.1	AGP57098.1	CBG72185.1	AEN11682.1	CCA57509.1	AEM88000.1
1112	AGI88629.1	BAC71563.1	ADI07963.1	AEW94748.1	CAB95909.1	AGS70242.1	CCK29342.1	AGK79179.1	BAG19897.1	AEY90017.1	AGJ56583.1	ADW04091.1	AGP57097.1	CBG72184.1	AEN11681.1	CCA57508.1	AEM88001.1
1113	AGI88636.1	BAC71567.1	ADI07984.1	AEW94751.1	CAB95905.1	AGS70246.1	CCK29338.1	AGK79174.1	BAG19901.1	AEY90019.1	AGJ56579.1	ADW04095.1	AGP57090.1	CBG72181.1	AEN11677.1	CCA57495.1	AEM88008.1
1114	AGI88637.1	BAC71568.1	ADI07985.1	AEW94752.1	CAB95904.1	AGS70247.1	CCK29337.1	AGK79173.1	BAG19902.1	AEY90020.1	AGJ56578.1	ADW04096.1	AGP57089.1	CBG72180.1	AEN11676.1	CCA57494.1	AEM88009.1
1115	AGI88638.1	BAC71569.1	ADI07986.1	AEW94753.1	CAB95901.1	AGS70248.1	CCK29336.1	AGK79166.1	BAG19903.1	AEY90021.1	AGJ56577.1	ADW04097.1	AGP57088.1	CBG72179.1	AEN11675.1	CCA57493.1	AEM88010.1
1116	AGI88639.1	BAC71570.1	ADI07987.1	AEW94754.1	CAB95898.1	AGS70250.1	CCK29332.1	AGK79165.1	BAG19904.1	AEY90023.1	AGJ56574.1	ADW04100.1	AGP57087.1	CBG72175.1	AEN11674.1	CCA57492.1	AEM88011.1
1117	AGI88640.1	BAC71571.1	ADI07988.1	AEW94756.1	CAB95899.1	AGS70251.1	CCK29333.1	AGK79164.1	BAG19905.1	AEY90024.1	AGJ56573.1	ADW04101.1	AGP57086.1	CBG72176.1	AEN11673.1	CCA57491.1	AEM88012.1
1118	AGI88642.1	BAC71574.1	ADI07989.1	AEW97284.1	CAB95896.1	AGS70253.1	CCK29331.1	AGK79151.1	BAG19918.1	AEY90026.1	AGJ56565.1	ADW04108.1	AGP57085.1	CBG72174.1	AEN11668.1	CCA57487.1	AEM88013.1
1119	AGI88643.1	BAC71575.1	ADI07990.1	AEW97285.1	CAB95895.1	AGS70254.1	CCK29330.1	AGK79150.1	BAG19919.1	AEY90027.1	AGJ56564.1	ADW04109.1	AGP57084.1	CBG72173.1	AEN11667.1	CCA57486.1	AEM88014.1
1120	AGI88644.1	BAC71577.1	ADI07992.1	AEW97286.1	CAB95893.1	AGS70256.1	CCK29328.1	AGK79148.1	BAG19921.1	AEY90029.1	AGJ56562.1	ADW04111.1	AGP57082.1	CBG72171.1	AEN11665.1	CCA57481.1	AEM88016.1
1121	AGI88645.1	BAC71578.1	ADI07993.1	AEW97287.1	CAB95892.1	AGS70257.1	CCK29327.1	AGK79147.1	BAG19922.1	AEY90030.1	AGJ56561.1	ADW04112.1	AGP57081.1	CBG72170.1	AEN11664.1	CCA57480.1	AEM88017.1
1122	AGI88647.1	BAC71580.1	ADI07995.1	AEW94563.1	CAB95890.1	AGS70259.1	CCK29325.1	AGK79145.1	BAG19924.1	AEY90032.1	AGJ56559.1	ADW04114.1	AGP57079.1	CBG72168.1	AEN11662.1	CCA57478.1	AEM88019.1
1123	AGI88648.1	BAC71581.1	ADI07997.1	AEW97288.1	CAB95889.1	AGS70260.1	CCK29324.1	AGK79144.1	BAG19925.1	AEY90033.1	AGJ56558.1	ADW04115.1	AGP57078.1	CBG72167.1	AEN11661.1	CCA57477.1	AEM88020.1
1124	AGI88657.1	BAC71590.1	ADI08614.1	AEW95578.1	CAB76340.1,CAB61281.1			AGK79136.1	BAG19933.1,BAG21224.1	AEY93499.1,AEY86606.1	AGJ56548.1	ADW04125.1	AGP56425.1	CBG72156.1	AEN11653.1		AEM80135.1
1125	AGI88658.1	BAC71591.1	ADI08615.1	AEW95579.1	CAB76339.1,CAB61280.1			AGK79135.1	BAG19934.1,BAG21223.1	AEY93498.1,AEY86605.1	AGJ56547.1	ADW04126.1	AGP56424.1	CBG72155.1	AEN11652.1		AEM80136.1
1126	AGI88662.1	BAC71595.1	ADI08010.1	AEW94758.1	CAC08322.1	AGS70263.1	CCK29311.1	AGK79131.1	BAG19938.1	AEY90042.1	AGJ56543.1	ADW04130.1	AGP57076.1	CBG72153.1	AEN11648.1	CCA57448.1	AEM88022.1
1127	AGI88685.1	BAC71607.1	ADI08020.1	AEW94768.1	CAB93410.1	AGS70270.1	CCK29300.1	AGK79071.1	BAG19992.1	AEY90051.1	AGJ56513.1	ADW04158.1	AGP57069.1	CBG72141.1	AEN11620.1	CCA57437.1	AEM88028.1
1128	AGI88688.1	BAC71610.1	ADI08023.1	AEW94771.1	CAB93407.1	AGS70273.1	CCK29297.1	AGK79068.1	BAG19995.1	AEY90054.1	AGJ56510.1	ADW04161.1	AGP57067.1	CBG72138.1	AEN11617.1	CCA57434.1	AEM88030.1
1129	AGI88693.1	BAC71614.1	ADI08032.1	AEW94775.1	CAB93404.1	AGS70282.1	CCK29292.1	AGK79062.1	BAG20000.1	AEY90065.1	AGJ56505.1	ADW04166.1	AGP57065.1	CBG72131.1	AEN11613.1	CCA57428.1	AEM88033.1
1130	AGI88694.1	BAC71615.1	ADI08033.1	AEW94776.1	CAB93403.1	AGS70283.1	CCK29291.1	AGK79061.1	BAG20001.1	AEY90066.1	AGJ56504.1	ADW04167.1	AGP57064.1	CBG72130.1	AEN11612.1	CCA57427.1	AEM88034.1
1131	AGI88696.1	BAC71617.1	ADI08035.1	AEW94778.1	CAB93401.1	AGS70285.1	CCK29289.1	AGK79059.1	BAG20003.1	AEY90068.1	AGJ56502.1	ADW04169.1	AGP57062.1	CBG72128.1	AEN11610.1	CCA57425.1	AEM88036.1
1132	AGI88697.1	BAC71618.1	ADI08036.1	AEW94779.1	CAB93400.1	AGS70286.1	CCK29288.1	AGK79058.1	BAG20004.1	AEY90069.1	AGJ56501.1	ADW04170.1	AGP57061.1	CBG72127.1	AEN11609.1	CCA57424.1	AEM88037.1
1133	AGI88698.1	BAC71619.1	ADI08037.1	AEW94780.1	CAB93399.1	AGS70287.1	CCK29287.1	AGK79057.1	BAG20005.1	AEY90070.1	AGJ56500.1	ADW04171.1	AGP51619.1	CBG72126.1	AEN11608.1	CCA57423.1	AEM88038.1
1134	AGI88709.1	BAC71620.1	ADI08039.1	AEW94782.1	CAB93397.1	AGS70289.1	CCK29285.1	AGK79054.1	BAG20007.1	AEY90071.1	AGJ56498.1	ADW04173.1	AGP57059.1	CBG72124.1	AEN11606.1	CCA57421.1	AEM88040.1
1135	AGI88718.1	BAC71623.1	ADI08041.1	AEW94784.1	CAB93395.1	AGS70291.1	CCK29283.1	AGK79048.1	BAG20013.1	AEY90073.1	AGJ56489.1	ADW04181.1	AGP57054.1	CBG72122.1	AEN11595.1	CCA57416.1	AEM88045.1
1136	AGI88735.1	BAC71627.1	ADI08048.1	AEW94788.1	CAB93076.1	AGS70296.1	CCK29280.1	AGK79043.1	BAG20017.1	AEY90080.1	AGJ56485.1	ADW04185.1	AGP57050.1	CBG72116.1	AEN11591.1	CCA57413.1	AEM88049.1
1137	AGI88751.1	BAC71634.1	ADI08063.1	AEW94797.1	CAB93069.1	AGS70301.1	CCK29274.1	AGK79031.1	BAG20027.1	AEY90086.1	AGJ56470.1	ADW04200.1	AGP57038.1	CBG72106.1	AEN11580.1	CCA57348.1	AEM88055.1
1138	AGI88755.1	BAC71635.1	ADI08064.1	AEW94798.1	CAB93068.1	AGS70302.1	CCK29273.1	AGK79030.1	BAG20028.1	AEY90087.1	AGJ56469.1	ADW04201.1	AGP57037.1	CBG72105.1	AEN11579.1	CCA57347.1	AEM88056.1
1139	AGI88756.1	BAC71636.1	ADI08065.1	AEW94799.1	CAB93067.1	AGS70303.1	CCK29272.1	AGK79029.1	BAG20029.1	AEY90088.1	AGJ56468.1	ADW04202.1	AGP57036.1	CBG72104.1	AEN11578.1	CCA57346.1	AEM88057.1
1140	AGI88766.1	BAC71644.1	ADI08067.1	AEW94802.1	CAB93055.1	AGS70313.1	CCK29266.1	AGK78996.1	BAG20055.1	AEY90092.1	AGJ56449.1	ADW04220.1	AGP51618.1	CBG72088.1	AEN11563.1	CCA57335.1	AEM88059.1
1141	AGI88767.1	BAC71645.1	ADI08068.1	AEW94804.1	CAB93054.1	AGS70314.1	CCK29265.1	AGK78995.1	BAG20056.1	AEY90093.1	AGJ56448.1	ADW04221.1	AGP57034.1	CBG72087.1	AEN11562.1	CCA57333.1	AEM88060.1
1142	AGI88768.1	BAC71646.1	ADI08069.1	AEW94805.1	CAB93053.1	AGS70315.1	CCK29264.1	AGK78994.1	BAG20057.1	AEY90094.1	AGJ56447.1	ADW04222.1	AGP57033.1	CBG72086.1	AEN11561.1	CCA57332.1	AEM88061.1
1143	AGI88769.1	BAC71647.1	ADI08070.1	AEW94806.1	CAB93052.1	AGS70316.1	CCK29263.1	AGK78993.1	BAG20058.1	AEY90095.1	AGJ56446.1	ADW04223.1	AGP57032.1	CBG72085.1	AEN11560.1	CCA57331.1	AEM88062.1
1144	AGI88770.1	BAC71648.1	ADI08071.1	AEW94807.1	CAB93050.1	AGS70317.1	CCK29262.1	AGK78992.1	BAG20059.1	AEY90096.1	AGJ56445.1	ADW04224.1	AGP57031.1	CBG72084.1	AEN11559.1	CCA57329.1	AEM88063.1
1145	AGI88771.1	BAC71649.1	ADI08072.1	AEW94808.1	CAB93048.1	AGS70318.1	CCK29261.1	AGK78991.1	BAG20060.1	AEY90097.1	AGJ56444.1	ADW04225.1	AGP57030.1	CBG72083.1	AEN11558.1	CCA57327.1	AEM88064.1
1146	AGI88772.1	BAC71650.1	ADI08073.1	AEW94810.1	CAB93047.1	AGS70319.1	CCK29260.1	AGK78990.1	BAG20887.1	AEY90098.1	AGJ56443.1	ADW04226.1	AGP51617.1	CBG72082.1	AEN11557.1	CCA57326.1	AEM88065.1
1147	AGI88773.1	BAC71651.1	ADI08074.1	AEW94809.1	CAB93046.1	AGS70320.1	CCK29259.1	AGK78989.1	BAG20886.1	AEY90099.1	AGJ56442.1	ADW04227.1	AGP57029.1	CBG72081.1	AEN11556.1	CCA57325.1	AEM88066.1
1148	AGI88778.1	BAC71652.1	ADI08075.1	AEW94811.1	CAB93045.1	AGS70321.1	CCK29258.1	AGK78988.1	BAG20885.1	AEY90100.1	AGJ56441.1	ADW04228.1	AGP57028.1	CBG72080.1	AEN11555.1	CCA57324.1	AEM88067.1
1149	AGI88779.1	BAC71653.1	ADI08076.1	AEW94812.1	CAB93044.1	AGS70322.1	CCK29257.1	AGK78987.1	BAG20884.1	AEY90101.1	AGJ56440.1	ADW04229.1	AGP57027.1	CBG72079.1	AEN11554.1	CCA57323.1	AEM88068.1
1150	AGI88782.1	BAC71654.1	ADI08077.1	AEW94813.1	CAB93043.1	AGS70323.1	CCK29256.1	AGK78986.1	BAG20883.1	AEY90102.1	AGJ56439.1	ADW04230.1	AGP57026.1	CBG72078.1	AEN11553.1	CCA57322.1	AEM88069.1
1151	AGI88786.1	BAC71657.1	ADI08080.1	AEW94817.1	CAB93040.1	AGS70326.1	CCK29253.1	AGK78983.1	BAG20880.1	AEY90105.1	AGJ56436.1	ADW04233.1	AGP57023.1	CBG72074.1	AEN11550.1	CCA57319.1	AEM88072.1
1152	AGI88787.1	BAC71658.1	ADI08082.1	AEW94818.1	CAB93038.1	AGS70327.1	CCK29250.1	AGK78982.1	BAG20879.1	AEY90107.1	AGJ56435.1	ADW04234.1	AGP57022.1	CBG72073.1	AEN11549.1	CCA57318.1	AEM88073.1
1153	AGI88788.1	BAC71659.1	ADI08083.1	AEW94819.1	CAB93037.1	AGS70328.1	CCK29249.1	AGK78981.1	BAG20878.1	AEY90108.1	AGJ56433.1	ADW04235.1	AGP57021.1	CBG72072.1	AEN11548.1	CCA57317.1	AEM88074.1
1154	AGI88798.1	BAC71665.1	ADI08095.1	AEW94821.1	CAB93029.1	AGS70332.1	CCK29245.1	AGK78971.1	BAG20869.1	AEY90109.1	AGJ56428.1	ADW04240.1	AGP56986.1	CBG72068.1	AEN11547.1	CCA57310.1	AEM88108.1
1155	AGI88802.1	BAC71673.1			CAD55478.1		CCK29240.1	AGK78967.1,AGK75264.1	BAG20865.1,BAG22761.1	AEY90117.1	AGJ56424.1,AGJ59475.1	ADW04244.1,ADW07876.1	AGP58449.1	CBG72064.1	AEN11543.1	CCA57304.1
1156	AGI88818.1	BAC72286.1	ADI05072.1		CAB76986.1	AGS70761.1	CCK26683.1	AGK78325.1	BAG23534.1	AEY93259.1	AGJ53129.1	ADW07337.1	AGP54428.1	CBG68193.1,CBG67607.1	AEN13743.1	CCA59801.1	AEM82049.1
1157	AGI88846.1	BAC72908.1		AEW97482.1	CAB88809.1,CAC36707.1				BAG19260.1	AEY91429.1,AEY94306.1			AGP58136.1,AGP54889.1	CBG71856.1,CBG72731.1	AEN09926.1	CCA57377.1	AEM87655.1,AEM87878.1,AEM81504.1
1158	AGI88921.1	BAC71674.1	ADI08103.1	AEW94835.1	CAB77334.1	AGS70348.1	CCK29231.1	AGK78957.1	BAG20853.1	AEY90119.1	AGJ56420.1	ADW04249.1	AGP56978.1	CBG72062.1	AEN11535.1	CCA57260.1	AEM88116.1
1159	AGI88922.1	BAC71675.1	ADI08104.1	AEW94836.1	CAB77333.1	AGS70349.1	CCK29230.1	AGK78956.1	BAG20852.1	AEY90120.1	AGJ56419.1	ADW04250.1	AGP56977.1	CBG72061.1	AEN11534.1	CCA57259.1	AEM88117.1
1160	AGI88923.1	BAC71676.1	ADI08105.1	AEW94837.1	CAB77332.1	AGS70350.1	CCK29229.1	AGK78955.1	BAG20851.1	AEY90121.1	AGJ56418.1	ADW04251.1	AGP56976.1	CBG72060.1	AEN11533.1	CCA57258.1	AEM88118.1
1161	AGI88927.1	BAC71678.1	ADI08107.1	AEW94840.1	CAB77330.1	AGS70352.1	CCK29227.1	AGK78953.1	BAG20849.1	AEY90123.1	AGJ56415.1	ADW04253.1	AGP56975.1	CBG72058.1	AEN11531.1	CCA57256.1	AEM88120.1
1162	AGI88928.1	BAC71679.1	ADI08108.1	AEW94841.1	CAB77329.1	AGS70353.1	CCK29226.1	AGK78952.1	BAG20848.1	AEY90124.1	AGJ56414.1	ADW04254.1	AGP56974.1	CBG72057.1	AEN11530.1	CCA57255.1	AEM88121.1
1163	AGI88935.1	BAC71680.1	ADI08109.1	AEW94843.1	CAB77328.1	AGS70355.1	CCK29225.1	AGK78950.1	BAG20842.1	AEY90126.1	AGJ56409.1	ADW04259.1	AGP56973.1	CBG72056.1	AEN11525.1	CCA57254.1	AEM88122.1
1164	AGI88936.1	BAC71681.1	ADI08110.1	AEW94844.1	CAB77327.1	AGS70356.1	CCK29224.1	AGK78949.1	BAG20841.1	AEY90127.1	AGJ56408.1	ADW04260.1	AGP56972.1	CBG72055.1	AEN11524.1	CCA57253.1	AEM88123.1
1165	AGI88937.1	BAC71682.1	ADI08111.1	AEW94845.1	CAB77326.1	AGS70357.1	CCK29223.1	AGK78948.1	BAG20840.1	AEY90129.1	AGJ56407.1	ADW04261.1	AGP56971.1	CBG72054.1	AEN11523.1	CCA57252.1	AEM88124.1
1166	AGI88938.1	BAC71683.1	ADI08112.1	AEW94846.1	CAB77325.1	AGS70358.1	CCK29222.1	AGK78947.1	BAG20839.1	AEY90130.1	AGJ56406.1	ADW04262.1	AGP56970.1	CBG72053.1	AEN11522.1	CCA57251.1	AEM88125.1
1167	AGI88939.1	BAC71684.1	ADI08113.1	AEW94847.1	CAB77324.1	AGS70359.1	CCK29221.1	AGK78946.1	BAG20838.1	AEY90131.1	AGJ56405.1	ADW04263.1	AGP56969.1	CBG72052.1	AEN11521.1	CCA57250.1	AEM88126.1
1168	AGI88940.1	BAC71685.1	ADI08114.1	AEW94848.1	CAB77323.1	AGS70360.1	CCK29220.1	AGK78945.1	BAG20837.1	AEY90132.1	AGJ56404.1	ADW04264.1	AGP56968.1	CBG72051.1	AEN11520.1	CCA57249.1	AEM88127.1
1169	AGI88941.1	BAC71686.1	ADI08115.1	AEW94850.1	CAD55476.1	AGS70361.1	CCK29219.1	AGK78944.1	BAG20836.1	AEY90133.1	AGJ56403.1	ADW04265.1	AGP56967.1	CBG72050.1	AEN11519.1	CCA57248.1	AEM88128.1
1170	AGI88946.1	BAC72707.1	ADI09385.1	AEW96016.1	CAA20421.1	AGS71283.1	CCK28033.1	AGK79468.1	BAG19591.1	AEY91129.1	AGJ56771.1	ADW03889.1	AGP55754.1	CBG70715.1	AEN11876.1	CCA57736.1	AEM80718.1
1171	AGI88988.1	BAC71208.1	ADI07655.1	AEW94443.1	CAB89445.1	AGS70009.1	CCK29593.1	AGK77618.1	BAG21291.1	AEY89809.1	AGJ55375.1	ADW05252.1	AGP57312.1	CBG72501.1	AEN10421.1	CCA56108.1	AEM87770.1
1172	AGI89016.1	BAC73435.1	ADI07666.1	AEW94450.1	CAB86109.1	AGS69349.1	CCK30267.1	AGK76955.1	BAG21917.1	AEY89187.1	AGJ54783.1	ADW05811.1	AGP57301.1	CBG73360.1	AEN09817.1	CCA55517.1	AEM87792.1
1173	AGI89062.1	BAC72336.1	ADI08983.1	AEW95213.1	CAB38476.1	AGS70920.1	CCK28487.1	AGK78065.1	BAG20127.1	AEY90739.1	AGJ55766.1	ADW04857.1	AGP56796.1	CBG71149.1	AEN10859.1	CCA56587.1	AEM88266.1
1174	AGI89063.1	BAC72335.1	ADI08982.1	AEW95215.1	CAB38477.1	AGS70919.1	CCK28488.1	AGK78066.1	BAG20128.1	AEY90738.1	AGJ55767.1	ADW04856.1	AGP56795.1	CBG71150.1	AEN10860.1	CCA56588.1	AEM88267.1
1175	AGI89064.1	BAC72334.1	ADI08981.1	AEW95216.1	CAB38479.1	AGS70918.1	CCK28489.1	AGK78067.1	BAG20129.1	AEY90737.1	AGJ55768.1	ADW04855.1	AGP56794.1	CBG71151.1	AEN10861.1	CCA56594.1	AEM88268.1
1176	AGI89065.1	BAC72333.1	ADI08980.1	AEW95217.1	CAB38480.1	AGS70917.1	CCK28490.1	AGK78068.1	BAG20130.1	AEY90736.1	AGJ55769.1	ADW04854.1	AGP56793.1	CBG71152.1	AEN10862.1	CCA56595.1	AEM88269.1
1177	AGI89067.1	BAC72330.1	ADI08978.1	AEW95218.1	CAB38482.1	AGS70915.1	CCK28492.1	AGK78070.1	BAG20132.1	AEY90734.1	AGJ55771.1	ADW04852.1	AGP56791.1	CBG71155.1	AEN10864.1	CCA56601.1	AEM88271.1
1178	AGI89068.1	BAC72329.1	ADI08977.1	AEW95219.1	CAB38483.1	AGS70914.1	CCK28493.1	AGK78071.1	BAG20133.1	AEY90732.1	AGJ55772.1	ADW04851.1	AGP56790.1	CBG71156.1	AEN10865.1	CCA56602.1	AEM88272.1
1179	AGI89069.1	BAC72327.1	ADI08975.1	AEW95221.1	CAB38485.1	AGS70912.1	CCK28495.1	AGK78073.1	BAG20135.1	AEY90730.1	AGJ55775.1	ADW04849.1	AGP56788.1	CBG71159.1	AEN10866.1	CCA56604.1	AEM88274.1
1180	AGI89070.1	BAC72326.1	ADI08974.1	AEW95222.1	CAB38486.1	AGS70911.1	CCK28496.1	AGK78074.1	BAG20136.1	AEY90729.1	AGJ55776.1	ADW04848.1	AGP56787.1	CBG71160.1	AEN10867.1	CCA56605.1	AEM88275.1
1181	AGI89071.1	BAC72325.1	ADI08973.1	AEW95223.1	CAB38487.1	AGS70910.1	CCK28497.1	AGK78075.1	BAG20137.1	AEY90728.1	AGJ55777.1	ADW04847.1	AGP56786.1	CBG71161.1	AEN10868.1	CCA56606.1	AEM88276.1
1182	AGI89073.1	BAC72323.1	ADI08971.1	AEW95224.1	CAB38489.1	AGS70908.1	CCK28499.1	AGK78077.1	BAG20139.1	AEY90727.1	AGJ55778.1	ADW04846.1	AGP56785.1	CBG71163.1	AEN10869.1	CCA56608.1	AEM88277.1
1183	AGI89075.1	BAC72321.1	ADI08969.1	AEW95226.1	CAB38491.1	AGS70906.1	CCK28501.1	AGK78079.1	BAG20147.1	AEY90725.1	AGJ55780.1	ADW04844.1	AGP56783.1	CBG71187.1	AEN10871.1	CCA56610.1	AEM88279.1
1184	AGI89076.1	BAC72319.1	ADI08968.1	AEW95227.1	CAB38492.1	AGS70905.1	CCK28502.1	AGK78080.1	BAG20148.1	AEY90724.1	AGJ55781.1	ADW04843.1	AGP56782.1	CBG71188.1	AEN10872.1	CCA56611.1	AEM88280.1
1185	AGI89077.1	BAC72318.1	ADI08955.1	AEW95228.1	CAB38493.1	AGS70904.1	CCK28503.1	AGK78081.1	BAG20149.1	AEY90723.1	AGJ55782.1	ADW04842.1	AGP56781.1	CBG71189.1	AEN10873.1	CCA56612.1	AEM88281.1
1186	AGI89078.1	BAC72317.1	ADI08954.1	AEW95230.1	CAB38494.1	AGS70903.1	CCK28504.1	AGK78082.1	BAG20150.1	AEY90722.1	AGJ55783.1	ADW04841.1	AGP56780.1	CBG71190.1	AEN10874.1	CCA56613.1	AEM88282.1
1187	AGI89079.1	BAC72316.1	ADI08953.1	AEW95231.1	CAB38495.1	AGS70902.1	CCK28505.1	AGK78083.1	BAG20151.1	AEY90721.1	AGJ55784.1	ADW04840.1	AGP56779.1	CBG71192.1	AEN10875.1	CCA56614.1	AEM88283.1
1188	AGI89080.1	BAC72315.1	ADI08952.1	AEW95232.1	CAB38496.1	AGS70901.1	CCK28506.1	AGK78084.1	BAG20152.1	AEY90720.1	AGJ55785.1	ADW04839.1	AGP56778.1	CBG71193.1	AEN10876.1	CCA56615.1	AEM88284.1
1189	AGI89081.1	BAC72314.1	ADI08951.1	AEW95233.1	CAB38497.1	AGS70900.1	CCK28507.1	AGK78085.1	BAG20153.1	AEY90719.1	AGJ55786.1	ADW04838.1	AGP56777.1	CBG71194.1	AEN10877.1	CCA56616.1	AEM88285.1
1190	AGI89085.1	BAC72310.1	ADI08947.1	AEW95235.1	CAB38501.1	AGS70896.1	CCK28513.1	AGK78089.1	BAG20156.1	AEY90715.1	AGJ55790.1	ADW04833.1	AGP56772.1	CBG71198.1	AEN10881.1	CCA56620.1	AEM88289.1
1191	AGI89086.1	BAC72309.1	ADI08946.1	AEW95236.1	CAB38502.1	AGS70895.1	CCK28514.1	AGK78090.1	BAG20157.1	AEY90714.1	AGJ55791.1	ADW04832.1	AGP56771.1	CBG71199.1	AEN10882.1	CCA56621.1	AEM88290.1
1192	AGI89087.1	BAC72308.1	ADI08945.1	AEW95237.1	CAB38503.1	AGS70894.1	CCK28515.1	AGK78091.1	BAG20158.1	AEY90713.1	AGJ55792.1	ADW04831.1	AGP56770.1	CBG71200.1	AEN10883.1	CCA56622.1	AEM88291.1
1193	AGI89089.1	BAC72307.1	ADI08944.1	AEW95239.1	CAD55324.1	AGS70893.1	CCK28517.1	AGK78092.1	BAG20159.1	AEY90712.1	AGJ55794.1	ADW04830.1	AGP56769.1	CBG71201.1	AEN10884.1	CCA56624.1	AEM88292.1
1194	AGI89090.1	BAC72306.1	ADI08943.1	AEW95240.1	CAB45548.1	AGS70892.1	CCK28518.1	AGK78093.1	BAG20160.1	AEY90711.1	AGJ55795.1	ADW04829.1	AGP56768.1	CBG71202.1	AEN10885.1	CCA56625.1	AEM88293.1
1195	AGI89091.1	BAC72305.1	ADI08942.1	AEW95241.1	CAB45549.1	AGS70891.1	CCK28519.1	AGK78094.1	BAG20161.1	AEY90710.1	AGJ55796.1	ADW04828.1	AGP56767.1	CBG71203.1	AEN10886.1	CCA56626.1	AEM88294.1
1196	AGI89092.1	BAC72304.1	ADI08941.1	AEW95242.1	CAB45551.1	AGS70890.1	CCK28520.1	AGK78095.1	BAG20162.1	AEY90709.1	AGJ55797.1	ADW04827.1	AGP56766.1	CBG71204.1	AEN10887.1	CCA56627.1	AEM88295.1
1197	AGI89093.1	BAC72302.1	ADI08940.1	AEW95243.1	CAB45552.1	AGS70888.1	CCK28522.1	AGK78096.1	BAG20163.1	AEY90707.1	AGJ55798.1	ADW04826.1	AGP56765.1	CBG71206.1	AEN10888.1	CCA56629.1	AEM88296.1
1198	AGI89094.1	BAC72301.1	ADI08939.1	AEW95244.1	CAB45553.1	AGS70887.1	CCK28523.1	AGK78097.1	BAG20164.1	AEY90706.1	AGJ55799.1	ADW04825.1	AGP56764.1	CBG71207.1	AEN10889.1	CCA56630.1	AEM88297.1
1199	AGI89095.1	BAC72300.1	ADI08935.1	AEW95245.1	CAB45555.1	AGS70886.1	CCK28524.1	AGK78098.1	BAG20165.1	AEY90705.1	AGJ55800.1	ADW04824.1	AGP56763.1	CBG71208.1	AEN10890.1	CCA56631.1	AEM88298.1
1200	AGI89096.1	BAC72299.1	ADI08934.1	AEW95247.1	CAB45556.1	AGS70885.1	CCK28525.1	AGK78099.1	BAG20166.1	AEY90704.1	AGJ55801.1	ADW04823.1	AGP56762.1	CBG71209.1	AEN10891.1	CCA56632.1	AEM88299.1
1201	AGI89097.1	BAC72298.1	ADI08933.1	AEW95246.1	CAB45557.1	AGS70884.1	CCK28526.1	AGK78100.1	BAG20167.1	AEY90703.1	AGJ55802.1	ADW04822.1	AGP56761.1	CBG71210.1	AEN10892.1	CCA56633.1	AEM88300.1
1202	AGI89098.1	BAC72297.1	ADI08932.1	AEW95248.1	CAB45559.1	AGS70883.1	CCK28527.1	AGK78101.1	BAG20168.1	AEY90702.1	AGJ55803.1	ADW04821.1	AGP56760.1	CBG71211.1	AEN10893.1	CCA56634.1	AEM88301.1
1203	AGI89100.1	BAC72295.1	ADI08930.1	AEW95250.1	CAD55325.1	AGS70881.1	CCK28529.1	AGK78103.1	BAG20170.1	AEY90700.1	AGJ55805.1	ADW04819.1	AGP56759.1	CBG71213.1	AEN10895.1	CCA56636.1	AEM88303.1
1204	AGI89101.1	BAC72294.1	ADI08929.1	AEW95251.1	CAB41729.1	AGS70880.1	CCK28530.1	AGK78104.1	BAG20171.1	AEY90699.1	AGJ55806.1	ADW04818.1	AGP56758.1	CBG71214.1	AEN10896.1	CCA56637.1	AEM88304.1
1205	AGI89102.1	BAC72293.1	ADI08928.1	AEW95252.1	CAB41730.1	AGS70879.1	CCK28531.1	AGK78105.1	BAG20172.1	AEY90698.1	AGJ55807.1	ADW04817.1	AGP56757.1	CBG71215.1	AEN10897.1	CCA56638.1	AEM88305.1
1206	AGI89120.1	BAC72273.1	ADI08241.1	AEW95304.1	CAB45480.1	AGS70851.1	CCK28553.1	AGK78154.1	BAG20199.1	AEY90680.1	AGJ55822.1	ADW04804.1	AGP56743.1	CBG71235.1	AEN10918.1	CCA56655.1	AEM88336.1
1207	AGI89121.1	BAC72272.1	ADI08242.1	AEW95305.1	CAB45481.1	AGS70850.1	CCK28554.1	AGK78155.1	BAG20200.1	AEY90679.1	AGJ55824.1	ADW04803.1	AGP56742.1	CBG71236.1	AEN10919.1	CCA56657.1	AEM88337.1
1208	AGI89122.1	BAC72271.1	ADI08243.1	AEW95306.1	CAB45482.1	AGS70849.1	CCK28555.1	AGK78156.1	BAG20201.1	AEY90678.1	AGJ55825.1	ADW04802.1	AGP56741.1	CBG71237.1	AEN10920.1	CCA56658.1	AEM88338.1
1209	AGI89124.1	BAC72270.1	ADI08244.1	AEW95307.1	CAB45484.1	AGS70848.1	CCK28558.1	AGK78160.1	BAG20205.1	AEY90675.1	AGJ55826.1	ADW04801.1	AGP56740.1	CBG71249.1	AEN10921.1	CCA56659.1	AEM88339.1
1210	AGI89125.1	BAC72269.1	ADI08245.1	AEW95308.1	CAB45485.1	AGS70847.1	CCK28559.1	AGK78161.1	BAG20206.1	AEY90674.1	AGJ55827.1	ADW04800.1	AGP56739.1	CBG71250.1	AEN10922.1	CCA56660.1	AEM88340.1
1211	AGI89126.1	BAC72268.1	ADI08246.1	AEW95309.1	CAB45486.1	AGS70846.1	CCK28560.1	AGK78162.1	BAG20207.1	AEY90673.1	AGJ55828.1	ADW04799.1	AGP56738.1	CBG71251.1	AEN10923.1	CCA56661.1	AEM88341.1
1212	AGI89127.1	BAC72267.1	ADI08820.1	AEW95700.1	CAB45487.1	AGS70845.1	CCK28561.1	AGK78163.1	BAG20208.1	AEY90672.1	AGJ55829.1	ADW04798.1	AGP56246.1	CBG71252.1	AEN10924.1	CCA56662.1	AEM80296.1
1213	AGI89128.1	BAC72260.1	ADI08814.1	AEW95699.1	CAB42011.1	AGS70840.1	CCK28564.1	AGK78164.1	BAG20209.1	AEY90667.1	AGJ55830.1	ADW04797.1	AGP56247.1	CBG71259.1	AEN10925.1	CCA56663.1	AEM80295.1
1214	AGI89129.1	BAC72262.1	ADI08810.1	AEW95698.1	CAD55327.1	AGS70842.1	CCK28565.1	AGK78165.1	BAG20210.1	AEY90668.1	AGJ55831.1	ADW04796.1	AGP56248.1	CBG71257.1	AEN10926.1	CCA56664.1	AEM80294.1
1215	AGI89158.1	BAC71810.1	ADI08228.1	AEW94948.1	CAB92384.1	AGS70446.1	CCK29131.1	AGK78805.1	BAG20749.1	AEY90220.1	AGJ56305.1	ADW04356.1	AGP56112.1	CBG71976.1	AEN11416.1	CCA57175.1	AEM80368.1
1216	AGI89160.1	BAC71812.1	ADI08230.1	AEW94950.1	CAB92382.1	AGS70448.1	CCK29129.1	AGK78803.1	BAG20747.1	AEY90222.1	AGJ56303.1	ADW04358.1	AGP56114.1	CBG71974.1	AEN11414.1	CCA57173.1	AEM80366.1
1217	AGI89161.1	BAC71813.1	ADI08231.1	AEW94951.1	CAB92381.1	AGS70449.1	CCK29128.1	AGK78802.1	BAG20746.1	AEY90223.1	AGJ56302.1	ADW04359.1	AGP56115.1	CBG71973.1	AEN11413.1	CCA57172.1	AEM80365.1
1218	AGI89162.1	BAC71814.1	ADI08232.1	AEW94952.1	CAB92380.1	AGS70450.1	CCK29127.1	AGK78801.1	BAG20745.1	AEY90224.1	AGJ56301.1	ADW04360.1	AGP56116.1	CBG71972.1	AEN11412.1	CCA57171.1	AEM80364.1
1219	AGI89163.1	BAC71815.1	ADI08233.1	AEW94953.1	CAB92379.1	AGS70451.1	CCK29126.1	AGK78800.1	BAG20744.1	AEY90225.1	AGJ56300.1	ADW04361.1	AGP56117.1	CBG71971.1	AEN11411.1	CCA57170.1	AEM80363.1
1220	AGI89164.1	BAC71817.1	ADI08903.1	AEW95768.1	CAB92375.1	AGS70454.1	CCK29122.1	AGK78796.1	BAG20738.1	AEY90227.1	AGJ56295.1	ADW04365.1	AGP56118.1	CBG71968.1	AEN11404.1	CCA57162.1	AEM80362.1
1221	AGI89165.1	BAC71818.1	ADI08902.1	AEW95767.1	CAB92374.1	AGS70455.1	CCK29121.1	AGK78795.1	BAG20737.1	AEY90228.1	AGJ56294.1	ADW04366.1	AGP56119.1	CBG71967.1	AEN11403.1	CCA57161.1	AEM80361.1
1222	AGI89166.1	BAC71820.1	ADI08901.1	AEW95765.1	CAB92373.1	AGS70456.1	CCK29120.1	AGK78794.1	BAG20736.1	AEY90229.1	AGJ56293.1	ADW04367.1	AGP56120.1	CBG71966.1	AEN11402.1	CCA57160.1	AEM80360.1
1223	AGI89167.1	BAC71821.1	ADI08900.1	AEW95764.1	CAB92372.1	AGS70457.1	CCK29119.1	AGK78793.1	BAG20735.1	AEY90230.1	AGJ56291.1	ADW04368.1	AGP56121.1	CBG71965.1	AEN11401.1	CCA57159.1	AEM80359.1
1224	AGI89168.1	BAC71822.1	ADI08899.1	AEW95763.1	CAB92371.1	AGS70458.1	CCK29118.1	AGK78792.1	BAG20734.1	AEY90231.1	AGJ56290.1	ADW04369.1	AGP56122.1	CBG71964.1	AEN11400.1	CCA57158.1	AEM80358.1
1225	AGI89170.1	BAC71824.1	ADI08897.1	AEW95758.1	CAD55472.1	AGS70461.1	CCK29116.1	AGK78790.1	BAG20732.1	AEY90234.1	AGJ56288.1	ADW04371.1	AGP56124.1	CBG71962.1	AEN11397.1	CCA57155.1	AEM80356.1
1226	AGI89171.1	BAC71825.1	ADI08896.1	AEW95757.1	CAC08410.1	AGS70462.1	CCK29115.1	AGK78789.1	BAG20731.1	AEY90235.1	AGJ56286.1	ADW04372.1	AGP56125.1	CBG71961.1	AEN11396.1	CCA57154.1	AEM80355.1
1227	AGI89172.1	BAC71826.1	ADI08895.1	AEW95755.1	CAC08409.1	AGS70463.1	CCK29114.1	AGK78788.1	BAG20730.1	AEY90236.1	AGJ56285.1	ADW04373.1	AGP56126.1	CBG71960.1	AEN11395.1	CCA57153.1	AEM80354.1
1228	AGI89173.1	BAC71827.1	ADI08894.1	AEW95756.1	CAC08407.1	AGS70464.1	CCK29113.1	AGK78787.1	BAG20729.1	AEY90237.1	AGJ56284.1	ADW04374.1	AGP56127.1	CBG71959.1	AEN11394.1	CCA57152.1	AEM80353.1
1229	AGI89174.1	BAC71828.1	ADI08893.1	AEW95754.1	CAC08406.1	AGS70465.1	CCK29112.1	AGK78786.1	BAG20728.1	AEY90238.1	AGJ56283.1	ADW04375.1	AGP56128.1	CBG71958.1	AEN11393.1	CCA57151.1	AEM80352.1
1230	AGI89176.1	BAC71830.1	ADI08869.1	AEW95746.1	CAB56389.1	AGS70467.1	CCK29111.1	AGK78784.1	BAG20726.1	AEY90240.1	AGJ56281.1	ADW04377.1	AGP56147.1	CBG71956.1	AEN11391.1	CCA57149.1	AEM80337.1
1231	AGI89185.1	BAC71835.1	ADI08860.1	AEW95728.1	CAB56376.1	AGS70474.1	CCK29090.1	AGK78780.1	BAG20721.1	AEY90250.1	AGJ56240.1	ADW04415.1	AGP56204.1	CBG71850.1	AEN11380.1	CCA57140.1	AEM80330.1
1232	AGI89187.1	BAC71837.1	ADI08858.1	AEW95724.1	CAB56374.1	AGS70476.1	CCK29088.1	AGK78776.1	BAG20717.1	AEY90251.1	AGJ56236.1	ADW04419.1	AGP56206.1	CBG71848.1	AEN11378.1	CCA57138.1	AEM80328.1
1233	AGI89189.1	BAC71840.1	ADI08855.1	AEW95722.1	CAB56372.1	AGS70479.1	CCK29086.1	AGK78771.1	BAG20713.1	AEY90272.1	AGJ56232.1	ADW04423.1	AGP56229.1	CBG71845.1	AEN11373.1	CCA57134.1	AEM80317.1
1234	AGI89191.1	BAC71842.1	ADI08854.1	AEW95719.1	CAB56371.1	AGS70481.1	CCK29084.1	AGK78769.1	BAG20711.1	AEY90274.1	AGJ56230.1	ADW04425.1	AGP56231.1	CBG71844.1	AEN11371.1	CCA57132.1	AEM80315.1
1235	AGI89192.1	BAC71843.1	ADI08853.1	AEW95717.1	CAB56370.1	AGS70482.1	CCK29083.1	AGK78768.1	BAG20710.1	AEY90275.1	AGJ56228.1	ADW04426.1	AGP56232.1	CBG71843.1	AEN11370.1	CCA57131.1	AEM80313.1
1236	AGI89193.1	BAC71844.1	ADI08852.1	AEW95718.1	CAB56369.1	AGS70483.1	CCK29082.1	AGK78767.1	BAG20709.1	AEY90276.1	AGJ56227.1	ADW04427.1	AGP56233.1	CBG71842.1	AEN11369.1	CCA57130.1	AEM80312.1
1237	AGI89195.1	BAC71846.1	ADI08850.1	AEW95715.1	CAB56367.1	AGS70485.1	CCK29080.1	AGK78765.1	BAG20707.1	AEY90278.1	AGJ56225.1	ADW04429.1	AGP51598.1	CBG71840.1	AEN11367.1	CCA57128.1	AEM80310.1
1238	AGI89196.1	BAC71847.1	ADI08849.1	AEW95714.1	CAB56366.1	AGS70486.1	CCK29079.1	AGK78764.1	BAG20706.1	AEY90279.1	AGJ56224.1	ADW04430.1	AGP56235.1	CBG71839.1	AEN11366.1	CCA57127.1	AEM80309.1
1239	AGI89197.1	BAC71849.1	ADI08848.1	AEW95713.1	CAB56364.1	AGS70488.1	CCK29077.1	AGK78762.1	BAG20703.1	AEY90281.1	AGJ56221.1	ADW04433.1	AGP56236.1	CBG71837.1	AEN11364.1	CCA57125.1	AEM80308.1
1240	AGI89198.1	BAC71850.1	ADI08846.1	AEW95712.1	CAB56359.1	AGS70490.1	CCK29075.1	AGK78759.1	BAG20700.1	AEY90284.1	AGJ56218.1	ADW04436.1	AGP51599.1	CBG71835.1	AEN11360.1	CCA57121.1	AEM80306.1
1241	AGI89199.1	BAC71851.1	ADI08845.1	AEW95711.1	CAB56358.1	AGS70491.1	CCK29074.1	AGK78758.1	BAG20699.1	AEY90285.1	AGJ56217.1	ADW04437.1	AGP56238.1	CBG71834.1	AEN11359.1	CCA57120.1	AEM80305.1
1242	AGI89200.1	BAC71852.1	ADI08844.1	AEW95710.1	CAB56357.1	AGS70492.1	CCK29073.1	AGK78757.1	BAG20698.1	AEY90286.1	AGJ56216.1	ADW04438.1	AGP56239.1	CBG71833.1	AEN11358.1	CCA57119.1	AEM80304.1
1243	AGI89201.1	BAC71853.1	ADI08843.1	AEW95709.1	CAB56356.1	AGS70493.1	CCK29072.1	AGK78756.1	BAG20697.1	AEY90287.1	AGJ56215.1	ADW04439.1	AGP51600.1	CBG71832.1	AEN11357.1	CCA57118.1	AEM80303.1
1244	AGI89205.1	BAC71857.1	ADI08839.1	AEW95707.1	CAB56352.1	AGS70497.1	CCK29068.1	AGK78752.1	BAG20692.1		AGJ55163.1	ADW05451.1	AGP59903.1	CBG71828.1	AEN11353.1	CCA57114.1	AEM80302.1,AEM85442.1
1245	AGI89206.1	BAC71858.1	ADI08836.1	AEW95705.1	CAB56351.1	AGS70498.1	CCK29067.1	AGK78751.1	BAG20691.1	AEY90289.1	AGJ56213.1	ADW04441.1	AGP56240.1	CBG71827.1	AEN11352.1	CCA57113.1	AEM80301.1
1246	AGI89207.1	BAC71859.1	ADI08835.1	AEW95704.1	CAB56350.1	AGS70499.1	CCK29066.1	AGK78750.1	BAG20690.1	AEY90291.1	AGJ56212.1	ADW04442.1	AGP56242.1	CBG71826.1	AEN11351.1	CCA57112.1	AEM80299.1
1247	AGI89209.1	BAC71861.1	ADI08832.1	AEW95701.1	CAB56348.1	AGS70501.1	CCK29064.1	AGK78748.1	BAG20688.1	AEY90293.1	AGJ56209.1	ADW04444.1	AGP56245.1	CBG71824.1	AEN11349.1	CCA57110.1	AEM80297.1
1248	AGI89227.1	BAC71888.1	ADI08336.1	AEW95323.1	CAC32314.1	AGS70516.1	CCK29051.1	AGK78716.1	BAG20362.1	AEY90311.1	AGJ56184.1	ADW04465.1	AGP56691.1	CBG71790.1	AEN11298.1	CCA57080.1	AEM88371.1
1249	AGI89228.1	BAC71889.1	ADI08337.1	AEW95324.1	CAC32313.1	AGS70517.1	CCK29050.1	AGK78715.1	BAG20363.1	AEY90312.1	AGJ56183.1	ADW04466.1	AGP56690.1	CBG71789.1	AEN11297.1	CCA57079.1	AEM88372.1
1250	AGI89229.1	BAC71890.1	ADI08338.1	AEW95326.1	CAC32312.1	AGS70518.1	CCK29049.1	AGK78714.1	BAG20364.1	AEY90313.1	AGJ56182.1	ADW04467.1	AGP56689.1	CBG71788.1	AEN11296.1	CCA57078.1	AEM88373.1
1251	AGI89231.1	BAC71891.1	ADI08339.1	AEW95327.1	CAC32310.1	AGS70520.1	CCK29047.1	AGK78712.1	BAG20365.1	AEY90315.1	AGJ56180.1	ADW04469.1	AGP56687.1	CBG71786.1	AEN11294.1	CCA57076.1	AEM88375.1
1252	AGI89232.1	BAC71892.1	ADI08340.1	AEW95328.1	CAC32309.1	AGS70521.1	CCK29046.1	AGK78711.1	BAG20366.1	AEY90316.1	AGJ56179.1	ADW04470.1	AGP56686.1	CBG71785.1	AEN11293.1	CCA57075.1	AEM88376.1
1253	AGI89234.1	BAC71895.1	ADI08349.1	AEW95329.1	CAC32308.1	AGS70522.1	CCK29045.1	AGK78690.1	BAG20378.1	AEY90317.1	AGJ56176.1	ADW04473.1	AGP56673.1	CBG71784.1	AEN11292.1	CCA57074.1	AEM88382.1
1254	AGI89235.1	BAC71897.1	ADI08350.1	AEW95331.1	CAC32306.1	AGS70524.1	CCK29043.1	AGK78688.1	BAG20380.1	AEY90319.1	AGJ56174.1	ADW04475.1	AGP56672.1	CBG71782.1	AEN11290.1	CCA57072.1	AEM88383.1
1255	AGI89236.1	BAC71898.1	ADI08351.1	AEW95332.1	CAC32374.1	AGS70525.1	CCK29042.1	AGK78687.1	BAG20381.1	AEY90320.1	AGJ56173.1	ADW04476.1	AGP56671.1	CBG71781.1	AEN11289.1	CCA57071.1	AEM88384.1
1256	AGI89238.1	BAC71901.1	ADI08354.1	AEW95335.1	CAC32372.1	AGS70528.1	CCK29039.1	AGK78684.1	BAG20384.1	AEY90322.1	AGJ56170.1	ADW04478.1	AGP56668.1	CBG71779.1	AEN11287.1	CCA57065.1	AEM88387.1
1257	AGI89242.1	BAC71905.1	ADI08357.1	AEW95341.1	CAC32365.1	AGS70534.1	CCK29035.1	AGK78679.1	BAG20389.1	AEY90326.1	AGJ56165.1	ADW04483.1	AGP56665.1	CBG71775.1	AEN11282.1	CCA57063.1	AEM88390.1
1258	AGI89251.1	BAC71919.1	ADI08383.1	AEW95356.1	CAC32345.1	AGS70550.1	CCK29018.1	AGK78591.1	BAG20432.1	AEY90361.1	AGJ56149.1	ADW04498.1	AGP56630.1	CBG71762.1	AEN11270.1	CCA57045.1	AEM88417.1
1259	AGI89254.1	BAC71935.1	ADI08393.1	AEW95365.1	CAC44701.1	AGS70557.1	CCK29007.1	AGK78572.1	BAG20443.1	AEY90366.1	AGJ56123.1	ADW04521.1	AGP56614.1	CBG71734.1	AEN11260.1	CCA57035.1	AEM88426.1
1260	AGI89255.1	BAC71936.1	ADI08394.1	AEW95366.1	CAC44700.1	AGS70558.1	CCK29006.1	AGK78571.1	BAG20444.1	AEY90367.1	AGJ56121.1	ADW04522.1	AGP56613.1	CBG71733.1	AEN11259.1	CCA57034.1	AEM88427.1
1261	AGI89257.1	BAC71938.1	ADI08396.1	AEW95368.1	CAC44698.1	AGS70560.1	CCK29004.1	AGK78569.1	BAG20446.1	AEY90371.1	AGJ56119.1	ADW04523.1	AGP56611.1	CBG71731.1	AEN11257.1	CCA57032.1	AEM88429.1
1262	AGI89258.1	BAC71940.1	ADI08397.1	AEW95371.1	CAC44696.1	AGS70562.1	CCK29002.1	AGK78567.1	BAG20448.1	AEY90373.1	AGJ56118.1	ADW04524.1	AGP56610.1	CBG71729.1	AEN11256.1	CCA57031.1	AEM88430.1
1263	AGI89263.1	BAC71950.1	ADI08403.1	AEW95376.1	CAC44691.1	AGS70569.1	CCK28982.1	AGK78562.1	BAG20453.1	AEY90379.1	AGJ56113.1	ADW04528.1	AGP56603.1	CBG71716.1	AEN11251.1	CCA57026.1	AEM88437.1
1264	AGI89264.1	BAC71951.1	ADI08404.1	AEW95378.1	CAC44690.1	AGS70570.1	CCK28981.1	AGK78561.1	BAG20454.1	AEY90380.1	AGJ56112.1	ADW04529.1	AGP56602.1	CBG71715.1	AEN11250.1	CCA57025.1	AEM88438.1
1265	AGI89265.1	BAC71952.1	ADI08405.1	AEW95379.1	CAC44689.1	AGS70571.1	CCK28980.1	AGK78560.1	BAG20455.1	AEY90381.1	AGJ56111.1	ADW04530.1	AGP56601.1	CBG71714.1	AEN11249.1	CCA57024.1	AEM88439.1
1266	AGI89266.1	BAC71953.1	ADI08406.1	AEW95380.1	CAD55467.1	AGS70572.1	CCK28979.1	AGK78559.1	BAG20456.1	AEY90382.1	AGJ56110.1	ADW04531.1	AGP56600.1	CBG71713.1	AEN11248.1	CCA57023.1	AEM88440.1
1267	AGI89267.1	BAC71954.1	ADI08407.1	AEW95381.1	CAA22235.1	AGS70573.1	CCK28978.1	AGK78558.1	BAG20457.1	AEY90383.1	AGJ56109.1	ADW04532.1	AGP56599.1	CBG71712.1	AEN11247.1	CCA57022.1	AEM88441.1
1268	AGI89268.1	BAC71955.1	ADI08408.1	AEW95382.1	CAA22234.1	AGS70574.1	CCK28977.1	AGK78557.1	BAG20458.1	AEY90384.1	AGJ56108.1	ADW04533.1	AGP56598.1	CBG71711.1	AEN11246.1	CCA57021.1	AEM88442.1
1269	AGI89269.1	BAC71956.1	ADI08409.1	AEW95383.1	CAA22233.1	AGS70575.1	CCK28976.1	AGK78556.1	BAG20459.1	AEY90385.1	AGJ56107.1	ADW04534.1	AGP56597.1	CBG71710.1	AEN11245.1	CCA57020.1	AEM88443.1
1270	AGI89270.1	BAC71957.1	ADI08410.1	AEW95384.1	CAA22232.1	AGS70576.1	CCK28975.1	AGK78555.1	BAG20460.1	AEY90386.1	AGJ56106.1	ADW04535.1	AGP56596.1	CBG71709.1	AEN11244.1	CCA57019.1	AEM88444.1
1271	AGI89271.1	BAC71959.1	ADI08415.1	AEW95569.1	CAA22231.2	AGS70578.1	CCK28974.1	AGK78553.1	BAG20462.1	AEY90388.1	AGJ56104.1	ADW04537.1	AGP56589.1	CBG71708.1	AEN11242.1	CCA57014.1	AEM88452.1
1272	AGI89272.1	BAC71960.1	ADI08416.1	AEW95568.1	CAA22230.1	AGS70579.1	CCK28973.1	AGK78552.1	BAG20463.1	AEY90389.1	AGJ56103.1	ADW04538.1	AGP56588.1	CBG71707.1	AEN11241.1	CCA57013.1	AEM88453.1
1273	AGI89273.1	BAC71961.1	ADI08417.1	AEW95567.1	CAA22229.1	AGS70580.1	CCK28972.1	AGK78551.1	BAG20464.1	AEY90390.1	AGJ56102.1	ADW04539.1	AGP56587.1	CBG71706.1	AEN11240.1	CCA57012.1	AEM88454.1
1274	AGI89274.1	BAC71962.1	ADI08418.1	AEW95566.1	CAA22228.1	AGS70581.1	CCK28971.1	AGK78550.1	BAG20465.1	AEY90391.1	AGJ56101.1	ADW04540.1	AGP56586.1	CBG71705.1	AEN11239.1	CCA57011.1	AEM88455.1
1275	AGI89277.1	BAC71967.1	ADI08430.1	AEW95560.1	CAA22223.1	AGS70586.1	CCK28967.1	AGK78545.1	BAG20470.1	AEY90396.1	AGJ56097.1	ADW04544.1	AGP56582.1	CBG71700.1	AEN11236.1	CCA57005.1	AEM88459.1
1276	AGI89278.1	BAC71968.1	ADI08431.1	AEW95558.1	CAA22222.1	AGS70587.1	CCK28966.1	AGK78544.1	BAG20471.1	AEY90397.1	AGJ56096.1	ADW04545.1	AGP56581.1	CBG71699.1	AEN11235.1	CCA57003.1	AEM88460.1
1277	AGI89281.1	BAC71970.1	ADI08434.1	AEW95557.1	CAA22219.1	AGS70588.1	CCK28964.1	AGK78542.1	BAG20473.1	AEY90398.1	AGJ56094.1	ADW04547.1	AGP56578.1	CBG71697.1	AEN11233.1	CCA57001.1	AEM88463.1
1278	AGI89282.1	BAC71971.1	ADI08435.1	AEW95556.1	CAA22218.1	AGS70589.1	CCK28963.1	AGK78541.1	BAG20474.1	AEY90399.1	AGJ56093.1	ADW04548.1	AGP56577.1	CBG71696.1	AEN11232.1	CCA57000.1	AEM88464.1
1279	AGI89283.1	BAC71972.1	ADI08436.1	AEW95555.1	CAA22217.1	AGS70590.1	CCK28962.1	AGK78540.1	BAG20475.1	AEY90400.1	AGJ56092.1	ADW04549.1	AGP56576.1	CBG71695.1	AEN11231.1	CCA56999.1	AEM88465.1
1280	AGI89284.1	BAC71973.1	ADI08437.1	AEW95554.1	CAA22216.1	AGS70592.1	CCK28961.1	AGK78539.1	BAG20476.1	AEY90401.1	AGJ56091.1	ADW04550.1	AGP56575.1	CBG71694.1	AEN11230.1	CCA56997.1	AEM88466.1
1281	AGI89285.1	BAC71974.1	ADI08438.1	AEW95553.1	CAA22215.1	AGS70593.1	CCK28960.1	AGK78538.1	BAG20477.1	AEY90402.1	AGJ56089.1	ADW04551.1	AGP56574.1	CBG71693.1	AEN11229.1	CCA56996.1	AEM88467.1
1282	AGI89286.1	BAC71975.1	ADI08439.1	AEW95552.1	CAA22213.1	AGS70594.1	CCK28959.1	AGK78537.1	BAG20478.1	AEY90403.1	AGJ56088.1	ADW04552.1	AGP56573.1	CBG71692.1	AEN11228.1	CCA56995.1	AEM88468.1
1283	AGI89288.1	BAC71977.1	ADI08447.1	AEW95545.1	CAB46966.1	AGS70596.1	CCK28954.1	AGK78533.1	BAG20482.1	AEY90410.1	AGJ56086.1	ADW04554.1	AGP56569.1	CBG71689.1	AEN11226.1	CCA56993.1	AEM88471.1
1284	AGI89292.1	BAC71981.1	ADI08450.1	AEW95542.1	CAB46962.1	AGS70601.1	CCK28950.1	AGK78529.1	BAG20486.1	AEY90414.1	AGJ56082.1	ADW04558.1	AGP56566.1	CBG71685.1	AEN11222.1	CCA56989.1	AEM88474.1
1285	AGI89293.1	BAC71982.1	ADI08451.1	AEW95541.1	CAB46961.1	AGS70602.1	CCK28949.1	AGK78528.1	BAG20487.1	AEY90415.1	AGJ56081.1	ADW04559.1	AGP56565.1	CBG71684.1	AEN11221.1	CCA56988.1	AEM88475.1
1286	AGI89294.1	BAC71983.1	ADI08452.1	AEW95540.1	CAB46960.1	AGS70603.1	CCK28948.1	AGK78527.1	BAG20488.1	AEY90416.1	AGJ56080.1	ADW04560.1	AGP56564.1	CBG71683.1	AEN11220.1	CCA56987.1	AEM88476.1
1287	AGI89295.1	BAC71985.1	ADI08454.1	AEW95539.1	CAB46958.1	AGS70605.1	CCK28946.1	AGK78526.1	BAG20489.1	AEY90418.1	AGJ56079.1	ADW04561.1	AGP56562.1	CBG71681.1	AEN11219.1	CCA56985.1	AEM88478.1
1288	AGI89297.1	BAC71987.1	ADI08456.1	AEW95537.1	CAD55465.1	AGS70607.1	CCK28944.1	AGK78525.1	BAG20490.1	AEY90420.1	AGJ56077.1	ADW04563.1	AGP56560.1	CBG71679.1	AEN11218.1	CCA56983.1	AEM88480.1
1289	AGI89300.1	BAC71994.1	ADI08463.1	AEW96435.1	CAB42741.1	AGS70613.1	CCK28938.1	AGK78520.1	BAG20495.1	AEY90427.1	AGJ56074.1	ADW04566.1	AGP56555.1	CBG71674.1	AEN11215.1	CCA56978.1	AEM88486.1
1290	AGI89320.1	BAC71996.1	ADI08471.1	AEW95515.1	CAB42739.1	AGS70616.1	CCK28935.1	AGK78516.1	BAG20498.1	AEY90429.1	AGJ56071.1	ADW04569.1	AGP51605.1	CBG71672.1	AEN11205.1	CCA56974.1	AEM88492.1
1291	AGI89321.1	BAC71997.1	ADI08472.1	AEW95514.1	CAB42738.1	AGS70617.1	CCK28934.1	AGK78515.1	BAG20499.1	AEY90430.1	AGJ56069.1	ADW04570.1	AGP56545.1	CBG71671.1	AEN11204.1	CCA56973.1	AEM88493.1
1292	AGI89322.1	BAC71998.1	ADI08473.1	AEW95513.1	CAB42737.1	AGS70618.1	CCK28933.1	AGK78514.1	BAG20500.1	AEY90431.1	AGJ56068.1	ADW04571.1	AGP56544.1	CBG71670.1	AEN11203.1	CCA56971.1	AEM88494.1
1293	AGI89323.1	BAC71999.1	ADI08474.1	AEW95512.1	CAB42736.1	AGS70619.1	CCK28932.1	AGK78513.1	BAG20501.1	AEY90432.1	AGJ56067.1	ADW04572.1	AGP56543.1	CBG71669.1	AEN11202.1	CCA56970.1	AEM88495.1
1294	AGI89324.1	BAC72000.1	ADI08475.1	AEW95511.1	CAB42735.1	AGS70620.1	CCK28931.1	AGK78512.1	BAG20502.1	AEY90433.1	AGJ56066.1	ADW04573.1	AGP51604.1	CBG71668.1	AEN11201.1	CCA56969.1	AEM88496.1
1295	AGI89325.1	BAC72001.1	ADI08476.1	AEW95510.1	CAB42734.1	AGS70621.1	CCK28930.1	AGK78511.1	BAG20503.1	AEY90434.1	AGJ56065.1	ADW04574.1	AGP56542.1	CBG71667.1	AEN11200.1	CCA56968.1	AEM88497.1
1296	AGI89326.1	BAC72002.1	ADI08477.1	AEW95509.1	CAB42733.1	AGS70622.1	CCK28929.1	AGK78510.1	BAG20504.1	AEY90435.1	AGJ56063.1	ADW04575.1	AGP56541.1	CBG71666.1	AEN11199.1	CCA56967.1	AEM88498.1
1297	AGI89328.1	BAC72004.1	ADI08479.1	AEW95507.1	CAB42731.1	AGS70624.1	CCK28927.1	AGK78508.1	BAG20506.1	AEY90437.1	AGJ56061.1	ADW04577.1	AGP56539.1	CBG71664.1	AEN11197.1	CCA56965.1	AEM88500.1
1298	AGI89329.1	BAC72005.1	ADI08480.1	AEW95506.1	CAB42730.1	AGS70625.1	CCK28926.1	AGK78507.1	BAG20507.1	AEY90438.1	AGJ56060.1	ADW04578.1	AGP56538.1	CBG71663.1	AEN11196.1	CCA56964.1	AEM88501.1
1299	AGI89330.1	BAC72006.1	ADI08481.1	AEW95504.1	CAB42729.1	AGS70626.1	CCK28925.1	AGK78506.1	BAG20508.1	AEY90439.1	AGJ56059.1	ADW04579.1	AGP56537.1	CBG71662.1	AEN11195.1	CCA56963.1	AEM88502.1
1300	AGI89331.1	BAC72007.1	ADI08483.1	AEW95503.1	CAB42728.1	AGS70627.1	CCK28924.1	AGK78505.1	BAG20509.1	AEY90440.1	AGJ56057.1	ADW04580.1	AGP56536.1	CBG71661.1	AEN11194.1	CCA56962.1	AEM88503.1
1301	AGI89332.1	BAC72008.1	ADI08484.1	AEW95502.1	CAB42727.1	AGS70628.1	CCK28923.1	AGK78504.1	BAG20510.1	AEY90441.1	AGJ56056.1	ADW04581.1	AGP56535.1	CBG71660.1	AEN11193.1	CCA56961.1	AEM88504.1
1302	AGI89333.1	BAC72009.1	ADI08485.1	AEW95501.1	CAB42726.1	AGS70629.1	CCK28922.1	AGK78503.1	BAG20511.1	AEY90442.1	AGJ56055.1	ADW04582.1	AGP56534.1	CBG71659.1	AEN11192.1	CCA56960.1	AEM88505.1
1303	AGI89335.1	BAC72011.1	ADI08486.1	AEW95500.1	CAB42723.1	AGS70630.1	CCK28920.1	AGK78502.1	BAG20512.1	AEY90443.1	AGJ56054.1	ADW04583.1	AGP56533.1	CBG71658.1	AEN11191.1	CCA56958.1	AEM88506.1
1304	AGI89336.1	BAC72012.1	ADI08487.1	AEW95499.1	CAB42721.1	AGS70631.1	CCK28919.1	AGK78501.1	BAG20513.1	AEY90444.1	AGJ56052.1	ADW04584.1	AGP56532.1	CBG71657.1	AEN11190.1	CCA56957.1	AEM88507.1
1305	AGI89337.1	BAC72013.1	ADI08488.1	AEW95498.1	CAB42720.1	AGS70632.1	CCK28918.1	AGK78500.1	BAG20514.1	AEY90445.1	AGJ56051.1	ADW04585.1	AGP56531.1	CBG71656.1	AEN11189.1	CCA56956.1	AEM88508.1
1306	AGI89338.1	BAC72014.1	ADI08489.1	AEW95497.1	CAB42719.1	AGS70633.1	CCK28917.1	AGK78499.1	BAG20515.1	AEY90446.1	AGJ56050.1	ADW04586.1	AGP56530.1	CBG71655.1	AEN11188.1	CCA56955.1	AEM88509.1
1307	AGI89339.1	BAC72015.1	ADI08490.1	AEW95496.1	CAB42717.1	AGS70634.1	CCK28916.1	AGK78498.1	BAG20516.1	AEY90447.1	AGJ56049.1	ADW04587.1	AGP56529.1	CBG71654.1	AEN11187.1	CCA56954.1	AEM88510.1
1308	AGI89343.1	BAC72019.1	ADI08494.1	AEW95492.1	CAB42709.1	AGS70638.1	CCK28912.1	AGK78494.1	BAG20520.1	AEY90451.1	AGJ56045.1	ADW04591.1	AGP56525.1	CBG71650.1	AEN11183.1	CCA56950.1	AEM88514.1
1309	AGI89344.1	BAC72020.1	ADI08495.1	AEW95490.1	CAB42707.1	AGS70639.1	CCK28911.1	AGK78493.1	BAG20521.1	AEY90452.1	AGJ56044.1	ADW04592.1	AGP56524.1	CBG71649.1	AEN11182.1	CCA56949.1	AEM88515.1
1310	AGI89345.1	BAC72021.1	ADI08496.1	AEW95489.1	CAB42705.1	AGS70640.1	CCK28910.1	AGK78492.1	BAG20522.1	AEY90453.1	AGJ56043.1	ADW04593.1	AGP51603.1	CBG71648.1	AEN11181.1	CCA56948.1	AEM88516.1
1311	AGI89346.1	BAC72022.1	ADI08497.1	AEW95488.1	CAB42703.1	AGS70641.1	CCK28909.1	AGK78491.1	BAG20523.1	AEY90454.1	AGJ56042.1	ADW04594.1	AGP56523.1	CBG71647.1	AEN11180.1	CCA56947.1	AEM88517.1
1312	AGI89347.1	BAC72023.1	ADI08498.1	AEW95487.1	CAB42701.1	AGS70642.1	CCK28908.1	AGK78490.1	BAG20524.1	AEY90455.1	AGJ56041.1	ADW04595.1	AGP56522.1	CBG71646.1	AEN11179.1	CCA56946.1	AEM88518.1
1313	AGI89348.1	BAC72024.1	ADI08499.1	AEW95486.1	CAB42700.1	AGS70643.1	CCK28907.1	AGK78489.1	BAG20525.1	AEY90456.1	AGJ56040.1	ADW04596.1	AGP56521.1	CBG71645.1	AEN11178.1	CCA56945.1	AEM88519.1
1314	AGI89349.1	BAC72025.1	ADI08500.1	AEW95485.1	CAB42698.1	AGS70644.1	CCK28906.1	AGK78488.1	BAG20526.1	AEY90457.1	AGJ56039.1	ADW04597.1	AGP56520.1	CBG71644.1	AEN11177.1	CCA56944.1	AEM88520.1
1315	AGI89353.1	BAC72029.1	ADI08504.1	AEW95480.1	CAB92998.1	AGS70648.1	CCK28903.1	AGK78485.1	BAG20530.1	AEY90460.1	AGJ56033.1	ADW04601.1	AGP56517.1	CBG71640.1	AEN11173.1	CCA56941.1	AEM80040.1
1316	AGI89355.1	BAC72031.1	ADI08506.1	AEW95478.1	CAB92996.1	AGS70650.1	CCK28901.1	AGK78483.1	BAG20532.1	AEY90462.1	AGJ56031.1	ADW04603.1	AGP56516.1	CBG71638.1	AEN11171.1	CCA56939.1	AEM80042.1
1317	AGI89356.1	BAC72032.1	ADI08507.1	AEW95477.1	CAB92995.1	AGS70651.1	CCK28900.1	AGK78482.1	BAG20533.1	AEY90463.1	AGJ56030.1	ADW04604.1	AGP56515.1	CBG71637.1	AEN11170.1	CCA56938.1	AEM80043.1
1318	AGI89358.1	BAC72034.1	ADI08509.1	AEW95475.1	CAB92993.1	AGS70653.1	CCK28898.1	AGK78480.1	BAG20535.1	AEY90465.1	AGJ56028.1	ADW04606.1	AGP56513.1	CBG71635.1	AEN11168.1	CCA56936.1	AEM80045.1
1319	AGI89359.1	BAC72035.1	ADI08510.1	AEW95474.1	CAB92992.1	AGS70654.1	CCK28897.1	AGK78479.1	BAG20536.1	AEY90466.1	AGJ56027.1	ADW04607.1	AGP56512.1	CBG71634.1	AEN11167.1	CCA56935.1	AEM80046.1
1320	AGI89373.1	BAC72040.1	ADI08516.1	AEW95462.1	CAB45224.1	AGS70667.1	CCK28869.1	AGK78455.1	BAG20544.1	AEY90477.1	AGJ56021.1	ADW04613.1	AGP56506.1	CBG71627.1	AEN11160.1	CCA56929.1	AEM80052.1
1321	AGI89374.1	BAC72041.1	ADI08517.1	AEW95461.1	CAB45223.1	AGS70668.1	CCK28868.1	AGK78454.1	BAG20545.1	AEY90478.1	AGJ56020.1	ADW04614.1	AGP56505.1	CBG71626.1	AEN11159.1	CCA56928.1	AEM80053.1
1322	AGI89375.1	BAC72042.1	ADI08518.1	AEW95460.1	CAB45222.1	AGS70669.1	CCK28867.1	AGK78453.1	BAG20546.1	AEY90479.1	AGJ56019.1	ADW04615.1	AGP56504.1	CBG71625.1	AEN11158.1	CCA56927.1	AEM80054.1
1323	AGI89376.1	BAC72043.1	ADI08519.1	AEW95459.1	CAB45221.1	AGS70670.1	CCK28866.1	AGK78452.1	BAG20547.1	AEY90480.1	AGJ56018.1	ADW04616.1	AGP56503.1	CBG71624.1	AEN11157.1	CCA56926.1	AEM80055.1
1324	AGI89377.1	BAC72044.1	ADI08520.1	AEW95458.1	CAB45220.1	AGS70671.1	CCK28865.1	AGK78451.1	BAG20548.1	AEY90481.1	AGJ56017.1	ADW04617.1	AGP56502.1	CBG71623.1	AEN11156.1	CCA56925.1	AEM80056.1
1325	AGI89378.1	BAC72046.1	ADI08522.1	AEW95456.1	CAB45219.1	AGS70673.1	CCK28863.1	AGK78449.1	BAG20550.1	AEY90482.1	AGJ56016.1	ADW04618.1	AGP56500.1	CBG71621.1	AEN11155.1	CCA56922.1	AEM80058.1
1326	AGI89379.1	BAC72047.1	ADI08523.1	AEW95455.1	CAB45218.1	AGS70674.1	CCK28862.1	AGK78448.1	BAG20551.1	AEY90483.1	AGJ56015.1	ADW04619.1	AGP56499.1	CBG71620.1	AEN11154.1	CCA56921.1	AEM80059.1
1327	AGI89380.1	BAC72048.1	ADI08524.1	AEW95454.1	CAB45217.1	AGS70675.1	CCK28861.1	AGK78447.1	BAG20552.1	AEY90484.1	AGJ56014.1	ADW04620.1	AGP56498.1	CBG71619.1	AEN11153.1	CCA56920.1	AEM80060.1
1328	AGI89381.1	BAC72049.1	ADI08525.1	AEW95453.1	CAB45216.1	AGS70676.1	CCK28860.1	AGK78446.1	BAG20553.1	AEY90485.1	AGJ56013.1	ADW04621.1	AGP56497.1	CBG71618.1	AEN11152.1	CCA56919.1	AEM80061.1
1329	AGI89382.1	BAC72050.1	ADI08526.1	AEW95451.1	CAB45215.1	AGS70677.1	CCK28858.1	AGK78445.1	BAG20554.1	AEY90486.1	AGJ56012.1	ADW04622.1	AGP56496.1	CBG71617.1	AEN11150.1	CCA56918.1	AEM80062.1
1330	AGI89384.1	BAC72052.1	ADI08528.1	AEW95449.1	CAB45213.1	AGS70679.1	CCK28856.1	AGK78443.1	BAG20556.1	AEY90488.1	AGJ56010.1	ADW04624.1	AGP56494.1	CBG71612.1	AEN11148.1	CCA56916.1	AEM80064.1
1331	AGI89385.1	BAC72053.1	ADI08529.1	AEW95448.1	CAB45212.1	AGS70680.1	CCK28855.1	AGK78442.1	BAG20557.1	AEY90489.1	AGJ56009.1	ADW04625.1	AGP56493.1	CBG71611.1	AEN11147.1	CCA56915.1	AEM80065.1
1332	AGI89386.1	BAC72054.1	ADI08530.1	AEW95447.1	CAB45211.1	AGS70681.1	CCK28854.1	AGK78441.1	BAG20558.1	AEY90490.1	AGJ56008.1	ADW04626.1	AGP56492.1	CBG71610.1	AEN11146.1	CCA56914.1	AEM80066.1
1333	AGI89387.1	BAC72055.1	ADI08531.1	AEW95446.1	CAB45210.1	AGS70682.1	CCK28853.1	AGK78440.1	BAG20559.1	AEY90491.1	AGJ56007.1	ADW04627.1	AGP56491.1	CBG71609.1	AEN11145.1	CCA56913.1	AEM80067.1
1334	AGI89391.1	BAC72059.1	ADI08535.1	AEW95437.1	CAB45207.1	AGS70684.1	CCK28797.1	AGK78435.1	BAG20563.1	AEY90496.1	AGJ56000.1	ADW04633.1	AGP56487.1	CBG71604.1	AEN11137.1	CCA56906.1	AEM80071.1
1335	AGI89392.1	BAC72060.1	ADI08536.1	AEW95436.1	CAB45206.1	AGS70685.1	CCK28796.1	AGK78434.1	BAG20564.1	AEY90497.1	AGJ55999.1	ADW04634.1	AGP56486.1	CBG71603.1	AEN11136.1	CCA56905.1	AEM80072.1
1336	AGI89393.1	BAC72067.1	ADI08543.1	AEW95429.1	CAB45205.1	AGS70688.1	CCK28794.1	AGK78427.1	BAG20571.1	AEY90504.1	AGJ55993.1	ADW04640.1	AGP56479.1	CBG71601.1	AEN11130.1	CCA56898.1	AEM80079.1
1337	AGI89394.1	BAC72068.1	ADI08544.1	AEW95428.1	CAB45204.1	AGS70689.1	CCK28793.1	AGK78426.1	BAG20572.1	AEY90505.1	AGJ55992.1	ADW04641.1	AGP56478.1	CBG71600.1	AEN11129.1	CCA56897.1	AEM80080.1
1338	AGI89396.1	BAC72072.1	ADI08548.1	AEW95426.1	CAB45200.1	AGS70693.1	CCK28789.1	AGK78423.1	BAG20575.1	AEY90509.1	AGJ55989.1	ADW04644.1	AGP56474.1	CBG71596.1	AEN11126.1	CCA56893.1	AEM80084.1
1339	AGI89397.1	BAC72073.1	ADI08549.1	AEW95423.1	CAB45199.1	AGS70694.1	CCK28788.1	AGK78422.1	BAG20576.1	AEY90510.1	AGJ55988.1	ADW04645.1	AGP56473.1	CBG71595.1	AEN11125.1	CCA56892.1	AEM80085.1
1340	AGI89398.1	BAC72074.1	ADI08550.1	AEW95422.1	CAD55333.1	AGS70695.1	CCK28787.1	AGK78421.1	BAG20577.1	AEY90511.1	AGJ55987.1	ADW04646.1	AGP56472.1	CBG71594.1	AEN11124.1	CCA56891.1	AEM80086.1
1341	AGI89399.1	BAC72075.1	ADI08551.1	AEW95421.1	CAB46953.1	AGS70696.1	CCK28786.1	AGK78420.1	BAG20578.1	AEY90512.1	AGJ55986.1	ADW04647.1	AGP56471.1	CBG71593.1	AEN11123.1	CCA56890.1	AEM80087.1
1342	AGI89400.1	BAC72076.1	ADI08552.1	AEW95420.1	CAB46952.1	AGS70697.1	CCK28785.1	AGK78419.1	BAG20579.1	AEY90513.1	AGJ55985.1	ADW04648.1	AGP56470.1	CBG71592.1	AEN11122.1	CCA56889.1	AEM80088.1
1343	AGI89401.1	BAC72077.1	ADI08553.1	AEW95419.1	CAB46951.1	AGS70698.1	CCK28784.1	AGK78418.1	BAG20580.1	AEY90514.1	AGJ55984.1	ADW04649.1	AGP56469.1	CBG71591.1	AEN11121.1	CCA56888.1	AEM80089.1
1344	AGI89404.1	BAC72080.1	ADI08555.1	AEW95417.1	CAB46946.1	AGS70701.1	CCK28778.1	AGK78415.1	BAG20583.1	AEY90517.1	AGJ55981.1	ADW04652.1	AGP56466.1	CBG71586.1	AEN11118.1	CCA56885.1	AEM80092.1
1345	AGI89407.1	BAC72082.1	ADI08557.1	AEW95415.1	CAB46945.1	AGS70703.1	CCK28776.1	AGK78414.1	BAG20584.1	AEY90519.1	AGJ55980.1	ADW04653.1	AGP56464.1	CBG71584.1	AEN11117.1	CCA56884.1	AEM80094.1
1346	AGI89408.1	BAC72083.1	ADI08559.1	AEW95414.1	CAB46944.1	AGS70704.1	CCK28775.1	AGK78409.1	BAG20589.1	AEY90520.1	AGJ55978.1	ADW04655.1	AGP56463.1	CBG71583.1	AEN11112.1	CCA56878.1	AEM80095.1
1347	AGI89409.1	BAC72084.1	ADI08560.1	AEW95412.1	CAB46943.1	AGS70705.1	CCK28774.1	AGK78408.1	BAG20590.1	AEY90521.1	AGJ55976.1	ADW04656.1	AGP56462.1	CBG71582.1	AEN11111.1	CCA56877.1	AEM80096.1
1348	AGI89411.1	BAC72088.1	ADI08563.1	AEW95410.1	CAB46940.1	AGS70707.1	CCK28772.1	AGK78404.1	BAG20594.1	AEY90523.1	AGJ55972.1	ADW04660.1	AGP56459.1	CBG71581.1	AEN11107.1	CCA56873.1	AEM80099.1
1349	AGI89412.1	BAC72089.1	ADI08564.1	AEW95409.1	CAB46939.1	AGS70708.1	CCK28771.1	AGK78403.1	BAG20595.1	AEY90524.1	AGJ55971.1	ADW04661.1	AGP56458.1	CBG71580.1	AEN11106.1	CCA56872.1	AEM80100.1
1350	AGI89413.1	BAC72090.1	ADI08565.1	AEW95408.1	CAB46938.1	AGS70709.1	CCK28770.1	AGK78402.1	BAG20596.1	AEY90525.1	AGJ55970.1	ADW04662.1	AGP61082.1	CBG71579.1	AEN11105.1	CCA56871.1	AEM80101.1
1351	AGI89415.1	BAC72092.1	ADI08566.1	AEW95407.1	CAB46933.1	AGS70712.1	CCK28767.1	AGK78398.1	BAG20601.1	AEY90529.1	AGJ55968.1	ADW04664.1	AGP56457.1	CBG71576.1	AEN11100.1	CCA56869.1	AEM80102.1
1352	AGI89416.1	BAC72093.1	ADI08567.1	AEW95406.1	CAB46932.1	AGS70713.1	CCK28766.1	AGK78397.1	BAG20602.1	AEY90530.1	AGJ55967.1	ADW04665.1	AGP56456.1	CBG71575.1	AEN11099.1	CCA56868.1	AEM80103.1
1353	AGI89417.1	BAC72094.1	ADI08568.1	AEW95404.1	CAB46931.1	AGS70715.1	CCK28764.1	AGK78396.1	BAG20603.1	AEY90531.1	AGJ55966.1	ADW04666.1	AGP56455.1	CBG71574.1	AEN11098.1	CCA56867.1	AEM80104.1
1354	AGI89428.1	BAC72102.1	ADI08588.1	AEW95396.1	CAD55332.1	AGS70722.1	CCK28758.1	AGK78386.1	BAG20614.1	AEY90540.1	AGJ55958.1	ADW04674.1	AGP56447.1	CBG71569.1	AEN11092.1	CCA56855.1	AEM80113.1
1355	AGI89429.1	BAC72103.1	ADI08589.1	AEW95394.1	CAC08480.1	AGS70723.1	CCK28757.1	AGK78385.1	BAG20615.1	AEY90542.1	AGJ55957.1	ADW04675.1	AGP56446.1	CBG71568.1	AEN11091.1	CCA56854.1	AEM80114.1
1356	AGI89430.1	BAC72104.1	ADI08590.1	AEW95395.1	CAC08479.1	AGS70724.1	CCK28755.1	AGK78384.1	BAG20616.1	AEY90543.1	AGJ55956.1	ADW04676.1	AGP56445.1	CBG71567.1	AEN11090.1	CCA56852.1	AEM80115.1
1357	AGI89432.1	BAC72106.1	ADI08596.1	AEW95393.1	CAC08477.1	AGS70726.1	CCK28752.1	AGK78382.1	BAG20618.1	AEY90545.1	AGJ55954.1	ADW04678.1	AGP56440.1	CBG71563.1	AEN11088.1	CCA56849.1	AEM80120.1
1358	AGI89433.1	BAC72107.1	ADI08597.1	AEW95392.1	CAC08476.1	AGS70727.1	CCK28751.1	AGK78381.1	BAG20619.1	AEY90546.1	AGJ55953.1	ADW04679.1	AGP56439.1	CBG71562.1	AEN11087.1	CCA56847.1	AEM80121.1
1359	AGI89441.1	BAC69431.1	ADI06360.1	AEW96397.1	CAB44408.1	AGS68241.1	CCK31932.1	AGK78307.1	BAG20330.1	AEY88067.1	AGJ58691.1	ADW02084.1	AGP56399.1	CBG71373.1	AEN14130.1	CCA59334.1	AEM80170.1
1360	AGI89465.1	BAC72194.1	ADI08767.1	AEW95672.1	CAB44376.1	AGS70793.1	CCK28635.1	AGK78227.1	BAG20265.1	AEY90635.1	AGJ55878.1	ADW04750.1	AGP56292.1	CBG71325.1	AEN10967.1	CCA56721.1	AEM80257.1
1361	AGI89472.1	BAC72181.1	ADI08764.1	AEW95671.1	CAB44379.1	AGS70791.1	CCK28643.1	AGK78229.1	BAG20267.1	AEY90629.1	AGJ55879.1	ADW04749.1	AGP56296.1	CBG71333.1	AEN10968.1	CCA56723.1	AEM80254.1
1362	AGI89473.1	BAC72177.1	ADI08763.1	AEW95670.1	CAB44380.1	AGS70790.1	CCK28645.1	AGK78230.1	BAG20268.1	AEY90628.1	AGJ55880.1	ADW04748.1	AGP56307.1	CBG71336.1	AEN10969.1	CCA56724.1	AEM80225.1
1363	AGI89474.1	BAC72176.1	ADI08762.1	AEW95669.1	CAB44381.1	AGS70789.1	CCK28646.1	AGK78231.1	BAG20269.1	AEY90627.1	AGJ55881.1	ADW04747.1	AGP51601.1	CBG71337.1	AEN10970.1	CCA56725.1	AEM80224.1
1364	AGI89514.1	BAC72197.1	ADI08769.1	AEW95674.1	CAB91161.1	AGS70796.1	CCK28632.1	AGK78224.1	BAG20262.1	AEY90638.1	AGJ55875.1	ADW04753.1	AGP56290.1	CBG71322.1	AEN10964.1	CCA56718.1	AEM80259.1
1365	AGI89515.1	BAC72198.1	ADI08770.1	AEW95675.1	CAB91160.1	AGS70797.1	CCK28631.1	AGK78223.1	BAG20261.1	AEY90639.1	AGJ55874.1	ADW04754.1	AGP56289.1	CBG71321.1	AEN10963.1	CCA56717.1	AEM80260.1
1366	AGI89516.1	BAC72199.1	ADI08771.1	AEW95676.1	CAB91159.1	AGS70798.1	CCK28630.1	AGK78222.1	BAG20260.1	AEY90640.1	AGJ55873.1	ADW04755.1	AGP56288.1	CBG71320.1	AEN10962.1	CCA56716.1	AEM80261.1
1367	AGI89520.1	BAC72225.1	ADI08785.1	AEW95678.1	CAB48915.1	AGS70805.1	CCK28619.1	AGK78216.1	BAG20256.1	AEY90645.1	AGJ55868.1	ADW04760.1	AGP56285.1	CBG71300.1	AEN10957.1	CCA56712.1	AEM80264.1
1368	AGI89523.1	BAC72227.1	ADI08787.1	AEW95680.1	CAB42046.1	AGS70807.1	CCK28616.1	AGK78214.1	BAG20254.1	AEY90647.1	AGJ55865.1	ADW04763.1	AGP56283.1	CBG71298.1	AEN10954.1	CCA56710.1	AEM80266.1
1369	AGI89532.1	BAC72229.1	ADI08789.1	AEW95682.1	CAB42045.1	AGS70808.1	CCK28600.1	AGK78213.1	BAG20253.1	AEY90648.1	AGJ55864.1	ADW04764.1	AGP56280.1	CBG71297.1	AEN10953.1	CCA56708.1	AEM80268.1
1370	AGI89533.1	BAC72230.1	ADI08790.1	AEW95683.1	CAB42043.1	AGS70809.1	CCK28598.1	AGK78211.1	BAG20252.1	AEY90649.1	AGJ55862.1	ADW04766.1	AGP56270.1	CBG71292.1	AEN10951.1	CCA56706.1	AEM80271.1
1371	AGI89536.1	BAC72233.1	ADI08793.1	AEW95685.1	CAB42038.1	AGS70813.1	CCK28595.1	AGK78208.1	BAG20249.1	AEY90652.1	AGJ55859.1	ADW04769.1	AGP56267.1	CBG71289.1	AEN10948.1	CCA56702.1	AEM80274.1
1372	AGI89537.1	BAC72234.1	ADI08794.1	AEW95686.1	CAB42037.1	AGS70814.1	CCK28594.1	AGK78207.1	BAG20248.1	AEY90653.1	AGJ55858.1	ADW04770.1	AGP56266.1	CBG71288.1	AEN10947.1	CCA56701.1	AEM80275.1
1373	AGI89538.1	BAC72235.1	ADI08795.1	AEW95687.1	CAB42036.1	AGS70815.1	CCK28593.1	AGK78206.1	BAG20247.1	AEY90654.1	AGJ55857.1	ADW04771.1	AGP56265.1	CBG71287.1	AEN10946.1	CCA56700.1	AEM80276.1
1374	AGI89540.1	BAC72236.1	ADI08796.1		CAB42035.1,CAC04234.1	AGS70816.1	CCK28592.1	AGK78204.1	BAG20245.1	AEY90655.1	AGJ55855.1	ADW04773.1	AGP56264.1	CBG71286.1	AEN10944.1	CCA56697.1	AEM80277.1
1375	AGI89541.1	BAC72237.1	ADI08797.1	AEW95688.1	CAB42034.1	AGS70817.1	CCK28591.1	AGK78203.1	BAG20244.1	AEY90656.1	AGJ55854.1	ADW04774.1	AGP56263.1	CBG71285.1	AEN10943.1	CCA56694.1	AEM80278.1
1376	AGI89543.1	BAC72238.1	ADI08798.1	AEW95689.1	CAB42033.1	AGS70823.1	CCK28590.1	AGK78202.1	BAG20243.1	AEY90658.1	AGJ55853.1	ADW04775.1	AGP56262.1	CBG71284.1	AEN10942.1	CCA56692.1	AEM80279.1
1377	AGI89544.1	BAC72239.1	ADI08799.1	AEW95690.1	CAB42032.1	AGS70824.1	CCK28589.1	AGK78201.1	BAG20242.1	AEY90659.1	AGJ55852.1	ADW04776.1	AGP56261.1	CBG71283.1	AEN10941.1	CCA56691.1	AEM80280.1
1378	AGI89552.1	BAC72258.1	ADI08805.1	AEW95694.1	CAB42017.1	AGS70833.1	CCK28579.1	AGK78193.1	BAG20234.1	AEY90665.1	AGJ55843.1	ADW04785.1	AGP56253.1	CBG71262.1	AEN10936.1	CCA56681.1	AEM80289.1
1379	AGI89553.1	BAC72259.1	ADI08806.1	AEW95695.1	CAB42016.1	AGS70834.1	CCK28578.1	AGK78192.1	BAG20233.1	AEY90666.1	AGJ55842.1	ADW04786.1	AGP56252.1	CBG71261.1	AEN10935.1	CCA56680.1	AEM80290.1
1380	AGI89580.1	BAC71795.1	ADI08226.1	AEW94947.1	CAB92385.1	AGS70444.1	CCK29137.1	AGK78811.1	BAG20752.1	AEY90216.1	AGJ56320.1	ADW04341.1	AGP56110.1	CBG71979.1	AEN11425.1	CCA57176.1	AEM80370.1
1381	AGI89581.1	BAC71794.1	ADI08225.1	AEW94945.1	CAB92386.1	AGS70443.1	CCK29138.1	AGK78812.1	BAG20753.1	AEY90215.1	AGJ56322.1	ADW04340.1	AGP56109.1	CBG71980.1	AEN11426.1	CCA57177.1	AEM80371.1
1382	AGI89585.1	BAC71790.1	ADI08221.1	AEW94939.1	CAB88469.1	AGS70435.1	CCK29142.1	AGK78815.1	BAG20756.1	AEY90207.1	AGJ56327.1	ADW04336.1	AGP56105.1	CBG71988.1	AEN11430.1	CCA57180.1	AEM80375.1
1383	AGI89586.1	BAC71789.1	ADI08220.1	AEW94937.1	CAB88470.1	AGS70436.1	CCK29143.1	AGK78816.1	BAG20757.1	AEY90208.1	AGJ56328.1	ADW04335.1	AGP56104.1	CBG71987.1	AEN11431.1	CCA57181.1	AEM80376.1
1384	AGI89587.1	BAC71788.1	ADI08219.1	AEW94938.1	CAB88471.1	AGS70437.1	CCK29144.1	AGK78817.1	BAG20758.1	AEY90209.1	AGJ56329.1	ADW04334.1	AGP56103.1	CBG71986.1	AEN11432.1	CCA57182.1	AEM80377.1
1385	AGI89588.1	BAC71787.1	ADI08218.1	AEW94936.1	CAB88472.1	AGS70438.1	CCK29145.1	AGK78818.1	BAG20759.1	AEY90210.1	AGJ56331.1	ADW04333.1	AGP56102.1	CBG71985.1	AEN11433.1	CCA57183.1	AEM80378.1
1386	AGI89589.1	BAC71786.1	ADI08217.1	AEW94935.1	CAB88473.1	AGS70439.1	CCK29146.1	AGK78819.1	BAG20760.1	AEY90211.1	AGJ56332.1	ADW04332.1	AGP56101.1	CBG71984.1	AEN11434.1	CCA57184.1	AEM80379.1
1387	AGI89590.1	BAC71785.1	ADI08216.1	AEW94934.1	CAB88474.1	AGS70440.1	CCK29147.1	AGK78820.1	BAG20761.1	AEY90212.1	AGJ56333.1	ADW04331.1	AGP56100.1	CBG71983.1	AEN11435.1	CCA57185.1	AEM80380.1
1388	AGI89591.1	BAC71784.1	ADI08215.1	AEW94933.1	CAB88475.1	AGS70441.1	CCK29148.1	AGK78821.1	BAG20762.1	AEY90213.1	AGJ56334.1	ADW04330.1	AGP56099.1	CBG71982.1	AEN11436.1	CCA57186.1	AEM80381.1
1389	AGI89592.1	BAC71783.1	ADI08135.1	AEW94932.1	CAB88476.1	AGS70432.1	CCK29149.1	AGK78822.1	BAG20763.1	AEY90204.1	AGJ56335.1	ADW04329.1	AGP56937.1	CBG71991.1	AEN11437.1	CCA57188.1	AEM88158.1
1390	AGI89635.1	BAC71782.1	ADI08136.1	AEW94931.1	CAB88477.1	AGS70431.1	CCK29150.1	AGK78823.1	BAG20764.1	AEY90203.1	AGJ56336.1	ADW04328.1	AGP56936.1	CBG71992.1	AEN11438.1	CCA57189.1	AEM88159.1
1391	AGI89636.1	BAC71781.1	ADI08137.1	AEW94930.1	CAB88478.1	AGS70430.1	CCK29151.1	AGK78824.1	BAG20765.1	AEY90202.1	AGJ56337.1	ADW04327.1	AGP56935.1	CBG71993.1	AEN11439.1	CCA57190.1	AEM88160.1
1392	AGI89652.1	BAC71770.1	ADI08138.1	AEW94920.1	CAB88484.1	AGS70425.1	CCK29161.1	AGK78829.1	BAG20769.1	AEY90200.1	AGJ56341.1	ADW04323.1	AGP56934.1	CBG71998.1	AEN11440.1	CCA57194.1	AEM88161.1
1393	AGI89662.1	BAC71760.1	ADI08167.1	AEW94919.1	CAB88488.1	AGS70423.1	CCK29169.1	AGK78855.1	BAG20785.1	AEY90196.1	AGJ56346.1	ADW04319.1	AGP56061.1	CBG72001.1	AEN11443.1	CCA57199.1	AEM80421.1
1394	AGI89663.1	BAC71759.1	ADI08168.1	AEW94918.1	CAB88489.1	AGS70422.1	CCK29170.1	AGK78856.1	BAG20786.1	AEY90195.1	AGJ56347.1	ADW04318.1	AGP56062.1	CBG72002.1	AEN11444.1	CCA57200.1	AEM80420.1
1395	AGI89664.1	BAC71757.1	ADI08169.1	AEW94916.1	CAB88490.1	AGS70420.1	CCK29172.1	AGK78857.1	BAG20787.1	AEY90193.1	AGJ56349.1	ADW04316.1	AGP56063.1	CBG72004.1	AEN11446.1	CCA57201.1	AEM80419.1
1396	AGI89665.1	BAC71755.1	ADI08170.1	AEW94915.1	CAB88491.1	AGS70419.1	CCK29173.1	AGK78859.1	BAG20788.1	AEY90192.1	AGJ56350.1	ADW04315.1	AGP56066.1	CBG72005.1	AEN11447.1	CCA57202.1	AEM80418.1
1397	AGI89666.1	BAC71754.1	ADI08171.1	AEW94914.1	CAB88492.1	AGS70418.1	CCK29174.1	AGK78860.1	BAG20789.1	AEY90191.1	AGJ56351.1	ADW04314.1	AGP56067.1	CBG72006.1	AEN11448.1	CCA57203.1	AEM80417.1
1398	AGI89667.1	BAC71753.1	ADI08172.1	AEW94913.1	CAB88493.1	AGS70417.1	CCK29175.1	AGK78861.1	BAG20790.1	AEY90190.1	AGJ56353.1	ADW04313.1	AGP56068.1	CBG72008.1	AEN11449.1	CCA57204.1	AEM80416.1
1399	AGI89668.1	BAC71752.1	ADI08175.1	AEW94911.1	CAB88494.1	AGS70416.1	CCK29176.1	AGK78862.1	BAG20791.1	AEY90189.1	AGJ56354.1	ADW04312.1	AGP56071.1	CBG72009.1	AEN11450.1	CCA57205.1	AEM80413.1
1400	AGI89671.1	BAC71749.1	ADI08178.1	AEW94908.1	CAD55474.1	AGS70413.1	CCK29179.1	AGK78865.1	BAG20794.1	AEY90177.1	AGJ56357.1	ADW04309.1	AGP56073.1	CBG72012.1	AEN11453.1	CCA57208.1	AEM80410.1
1401	AGI89672.1	BAC71748.1	ADI08179.1	AEW94907.1	CAB94069.1	AGS70412.1	CCK29180.1	AGK78866.1	BAG20795.1	AEY90176.1	AGJ56358.1	ADW04308.1	AGP56074.1	CBG72013.1	AEN11454.1	CCA57209.1	AEM80409.1
1402	AGI89673.1	BAC71747.1	ADI08180.1	AEW94906.1	CAB94070.1	AGS70411.1	CCK29181.1	AGK78867.1	BAG20796.1	AEY90179.1	AGJ56359.1	ADW04307.1	AGP56075.1	CBG72014.1	AEN11455.1	CCA57210.1	AEM80408.1
1403	AGI89674.1	BAC71746.1	ADI08181.1	AEW94905.1	CAB94077.1	AGS70410.1	CCK29182.1	AGK78868.1	BAG20797.1	AEY90180.1	AGJ56360.1	ADW04306.1	AGP56076.1	CBG72015.1	AEN11456.1	CCA57211.1	AEM80407.1
1404	AGI89679.1	BAC71742.1	ADI08183.1	AEW94904.1	CAB94083.1	AGS70408.1	CCK29184.1	AGK78873.1	BAG20799.1	AEY90181.1	AGJ56364.1	ADW04301.1	AGP56078.1	CBG72016.1	AEN11458.1	CCA57215.1	AEM80405.1
1405	AGI89680.1	BAC71741.1	ADI08184.1	AEW94903.1	CAB94084.1	AGS70407.1	CCK29185.1	AGK78874.1	BAG20800.1	AEY90185.1	AGJ56365.1	ADW04300.1	AGP56079.1	CBG72017.1	AEN11459.1	CCA57216.1	AEM80404.1
1406	AGI89681.1	BAC71740.1	ADI08185.1	AEW94902.1	CAB94085.1	AGS70406.1	CCK29186.1	AGK78875.1	BAG20801.1	AEY90186.1	AGJ56366.1	ADW04299.1	AGP56080.1	CBG72018.1	AEN11460.1	CCA57217.1	AEM80403.1
1407	AGI89682.1	BAC71739.1	ADI08186.1	AEW94900.1	CAB94086.1	AGS70405.1	CCK29187.1	AGK78876.1	BAG20802.1	AEY90173.1	AGJ56367.1	ADW04298.1	AGP56081.1	CBG72019.1	AEN11461.1	CCA57218.1	AEM80402.1
1408	AGI89683.1	BAC71738.1	ADI08187.1	AEW94901.1	CAB94088.1	AGS70404.1	CCK29188.1	AGK78877.1	BAG20803.1	AEY90172.1	AGJ56368.1	ADW04297.1	AGP56082.1	CBG72020.1	AEN11462.1	CCA57219.1	AEM80401.1
1409	AGI89716.1	BAC71724.1	ADI08210.1	AEW94865.1	CAC04034.1	AGS70391.1	CCK29204.1	AGK78925.1	BAG20816.1	AEY90162.1	AGJ56383.1	ADW04284.1	AGP51595.1	CBG72032.1	AEN11489.1	CCA57232.1	AEM80387.1
1410	AGI89717.1	BAC71723.1	ADI08211.1	AEW94862.1	CAC04035.1	AGS70390.1	CCK29205.1	AGK78926.1	BAG20817.1	AEY90161.1	AGJ56384.1	ADW04283.1	AGP56094.1	CBG72033.1	AEN11490.1	CCA57233.1	AEM80386.1
1411	AGI89718.1	BAC71722.1	ADI08212.1	AEW94861.1	CAC04036.1	AGS70389.1	CCK29206.1	AGK78927.1	BAG20818.1	AEY90160.1	AGJ56385.1	ADW04282.1	AGP56095.1	CBG72034.1	AEN11491.1	CCA57234.1	AEM80385.1
1412	AGI89719.1	BAC71721.1	ADI08213.1	AEW94860.1	CAC04037.1	AGS70388.1	CCK29207.1	AGK78928.1	BAG20819.1	AEY90159.1	AGJ56386.1	ADW04281.1	AGP56096.1	CBG72035.1	AEN11492.1	CCA57235.1	AEM80384.1
1413	AGI89721.1	BAC71719.1	ADI08130.1	AEW94858.1	CAC04039.1	AGS70386.1	CCK29209.1	AGK78930.1	BAG20821.1	AEY90157.1	AGJ56388.1	ADW04279.1	AGP56946.1	CBG72037.1	AEN11494.1	CCA57237.1	AEM88154.1
1414	AGI89722.1	BAC71718.1	ADI08129.1	AEW94857.1	CAC04040.1	AGS70385.1	CCK29210.1	AGK78931.1	BAG20822.1	AEY90156.1	AGJ56389.1	ADW04278.1	AGP56947.1	CBG72038.1	AEN11495.1	CCA57238.1	AEM88153.1
1415	AGI89723.1	BAC71717.1	ADI08128.1	AEW94856.1	CAC04041.1	AGS70384.1	CCK29211.1	AGK78932.1	BAG20823.1	AEY90155.1	AGJ56390.1	ADW04277.1	AGP56948.1	CBG72039.1	AEN11496.1	CCA57239.1	AEM88152.1
1416	AGI89726.1	BAC71690.1	ADI09180.1,ADI08124.1	AEW94855.1	CAC04044.1	AGS70380.1	CCK29215.1	AGK78942.1	BAG20835.1	AEY90138.1	AGJ56401.1	ADW04267.1	AGP56952.1	CBG72042.1	AEN11517.1		AEM88147.1
1417	AGI89727.1	BAC71691.1	ADI08123.1	AEW94854.1	CAC04045.1	AGS70379.1	CCK29216.1	AGK78941.1	BAG20834.1	AEY90139.1	AGJ56400.1	ADW04268.1	AGP56953.1	CBG72043.1	AEN11516.1	CCA57244.1	AEM88146.1
1418	AGI89744.1	BAC75062.1	ADI08713.1	AEW97333.1	CAB62769.1			AGK75636.1	BAG23309.1	AEY93245.1	AGJ55929.1	ADW04703.1	AGP56694.1	CBG75125.1	AEN08360.1,AEN10907.1	CCA59056.1	AEM88368.1,AEM82171.1
1419	AGI89758.1	BAC72360.1	ADI09019.1	AEW97778.1	CAB42776.1	AGS70936.1	CCK28456.1	AGK78020.1	BAG20898.1	AEY90784.1	AGJ55753.1	ADW04868.1	AGP56873.1	CBG71074.1	AEN10743.1	CCA56561.1	AEM88221.1
1420	AGI89759.1	BAC72361.1	ADI09020.1	AEW97779.1	CAB42774.1	AGS70937.1	CCK28455.1	AGK78019.1	BAG20899.1	AEY90785.1	AGJ55752.1	ADW04869.1	AGP56874.1	CBG71073.1	AEN10742.1	CCA56559.1	AEM88220.1
1421	AGI89765.1	BAC72371.1	ADI09034.1	AEW95010.1	CAB42764.1	AGS70944.1	CCK28444.1	AGK78010.1	BAG20910.1	AEY90793.1	AGJ55743.1	ADW04878.1	AGP56885.1	CBG71064.1	AEN10734.1	CCA56549.1	AEM88210.1
1422	AGI89766.1	BAC72372.1	ADI09035.1	AEW95012.1	CAB42763.1	AGS70945.1	CCK28443.1	AGK78009.1	BAG20911.1	AEY90794.1	AGJ55742.1	ADW04879.1	AGP56886.1	CBG71063.1	AEN10733.1	CCA56548.1	AEM88209.1
1423	AGI89767.1	BAC72373.1	ADI09036.1	AEW97899.1	CAB42762.1	AGS70946.1	CCK28442.1	AGK78008.1	BAG20912.1	AEY90795.1	AGJ55741.1	ADW04880.1	AGP56887.1	CBG71062.1	AEN10732.1	CCA56547.1	AEM88208.1
1424	AGI89769.1	BAC72375.1	ADI09038.1	AEW95009.1	CAB42760.1	AGS70948.1	CCK28440.1	AGK78006.1	BAG20914.1	AEY90797.1	AGJ55739.1	ADW04882.1	AGP56889.1	CBG71060.1	AEN10730.1	CCA56545.1	AEM88206.1
1425	AGI89770.1	BAC72376.1	ADI09039.1	AEW95008.1	CAB42759.1	AGS70949.1	CCK28439.1	AGK78005.1	BAG20915.1	AEY90798.1	AGJ55738.1	ADW04883.1	AGP56890.1	CBG71059.1	AEN10729.1	CCA56544.1	AEM88205.1
1426	AGI89771.1	BAC72377.1	ADI09040.1	AEW95007.1	CAB42758.1	AGS70950.1	CCK28438.1	AGK78004.1	BAG20916.1	AEY90799.1	AGJ55737.1	ADW04884.1	AGP56891.1	CBG71058.1	AEN10728.1	CCA56543.1	AEM88204.1
1427	AGI89772.1	BAC72378.1	ADI09041.1	AEW95006.1	CAB42757.1	AGS70951.1	CCK28437.1	AGK78003.1	BAG20917.1	AEY90800.1	AGJ55736.1	ADW04885.1	AGP56892.1	CBG71057.1	AEN10727.1	CCA56542.1	AEM88203.1
1428	AGI89773.1	BAC72379.1	ADI09042.1	AEW95005.1	CAB42756.1	AGS70952.1	CCK28436.1	AGK78002.1	BAG20918.1	AEY90801.1	AGJ55735.1	ADW04886.1	AGP51615.1	CBG71056.1	AEN10726.1	CCA56541.1	AEM88202.1
1429	AGI89774.1	BAC72380.1	ADI09043.1	AEW94998.1	CAB42755.1	AGS70953.1	CCK28435.1	AGK78001.1	BAG20919.1	AEY90802.1	AGJ55733.1	ADW04888.1	AGP56893.1	CBG71055.1	AEN10725.1	CCA56540.1	AEM88201.1
1430	AGI89775.1	BAC72381.1	ADI09044.1	AEW94999.1	CAB42754.1	AGS70954.1	CCK28434.1	AGK78000.1	BAG20920.1	AEY90803.1	AGJ55732.1	ADW04889.1	AGP56894.1	CBG71054.1	AEN10724.1	CCA56539.1	AEM88200.1
1431	AGI89776.1	BAC72382.1	ADI09045.1	AEW95000.1	CAB42753.1	AGS70955.1	CCK28433.1	AGK77999.1	BAG20921.1	AEY90804.1	AGJ55731.1	ADW04890.1	AGP56895.1	CBG71053.1	AEN10723.1	CCA56538.1	AEM88199.1
1432	AGI89777.1	BAC72383.1	ADI09046.1	AEW95002.1	CAB42752.1	AGS70956.1	CCK28432.1	AGK77998.1	BAG20922.1	AEY90805.1	AGJ55730.1	ADW04891.1	AGP56896.1	CBG71052.1	AEN10722.1	CCA56537.1	AEM88198.1
1433	AGI89809.1	BAC72390.1	ADI09055.1	AEW94991.1	CAB40932.1	AGS70963.1	CCK28426.1	AGK77989.1	BAG20931.1	AEY90813.1	AGJ55722.1	ADW04898.1	AGP56905.1	CBG71045.1	AEN10713.1	CCA56528.1	AEM88189.1
1434	AGI89810.1	BAC72391.1	ADI09056.1	AEW94990.1	CAB40931.1	AGS70964.1	CCK28425.1	AGK77988.1	BAG20932.1	AEY90814.1	AGJ55721.1	ADW04899.1	AGP56906.1	CBG71044.1	AEN10712.1	CCA56527.1	AEM88188.1
1435	AGI89811.1	BAC72392.1	ADI09057.1	AEW94989.1	CAB40930.1	AGS70965.1	CCK28424.1	AGK77987.1	BAG20933.1	AEY90815.1	AGJ55720.1	ADW04900.1	AGP56907.1	CBG71043.1	AEN10711.1	CCA56526.1	AEM88187.1
1436	AGI89812.1	BAC72393.1	ADI09058.1	AEW94988.1	CAB40929.1	AGS70966.1	CCK28423.1	AGK77986.1	BAG20934.1	AEY90817.1	AGJ55719.1	ADW04901.1	AGP56908.1	CBG71042.1	AEN10710.1	CCA56525.1	AEM88186.1
1437	AGI89814.1	BAC72398.1	ADI09062.1	AEW94982.1	CAB40924.1	AGS70969.1	CCK28419.1	AGK77982.1	BAG20936.1	AEY90821.1	AGJ55716.1	ADW04904.1	AGP56913.1	CBG71040.1	AEN10707.1	CCA56520.1	AEM88181.1
1438	AGI89815.1	BAC72399.1	ADI09063.1	AEW94983.1	CAD55315.1	AGS70970.1	CCK28418.1	AGK77981.1	BAG20937.1	AEY90822.1	AGJ55715.1	ADW04905.1	AGP56914.1	CBG71039.1	AEN10706.1	CCA56519.1	AEM88180.1
1439	AGI89816.1	BAC72400.1	ADI09064.1	AEW94981.1	CAB40882.1	AGS70971.1	CCK28417.1	AGK77980.1	BAG20938.1	AEY90823.1	AGJ55714.1	ADW04906.1	AGP56915.1	CBG71038.1	AEN10705.1	CCA56518.1	AEM88179.1
1440	AGI89817.1	BAC72401.1	ADI09065.1	AEW94980.1	CAB40881.1	AGS70972.1	CCK28416.1	AGK77979.1	BAG20939.1	AEY90824.1	AGJ55713.1	ADW04907.1	AGP56916.1	CBG71037.1	AEN10704.1	CCA56517.1	AEM88178.1
1441	AGI89818.1	BAC72402.1	ADI09066.1	AEW94979.1	CAB40880.1	AGS70973.1	CCK28415.1	AGK77978.1	BAG20940.1	AEY90825.1	AGJ55712.1	ADW04908.1	AGP56917.1	CBG71036.1	AEN10703.1	CCA56516.1	AEM88177.1
1442	AGI89820.1	BAC72404.1	ADI09070.1	AEW94977.1	CAB40878.1	AGS70975.1	CCK28413.1	AGK77976.1	BAG20942.1	AEY90827.1	AGJ55710.1	ADW04910.1	AGP56919.1	CBG71034.1	AEN10701.1	CCA56514.1	AEM88175.1
1443	AGI89821.1	BAC72405.1	ADI09071.1	AEW94976.1	CAB40877.1	AGS70976.1	CCK28412.1	AGK77975.1	BAG20943.1	AEY90828.1	AGJ55709.1	ADW04911.1	AGP56920.1	CBG71033.1	AEN10700.1	CCA56513.1	AEM88174.1
1444	AGI89822.1	BAC72406.1	ADI09072.1	AEW94975.1	CAB40876.1	AGS70977.1	CCK28411.1	AGK77974.1	BAG20944.1	AEY90829.1	AGJ55708.1	ADW04912.1	AGP56921.1	CBG71032.1	AEN10699.1	CCA56512.1	AEM88173.1
1445	AGI89823.1	BAC72407.1	ADI09073.1	AEW94974.1	CAB40875.1	AGS70978.1	CCK28410.1	AGK77973.1	BAG20945.1	AEY90830.1	AGJ55707.1	ADW04913.1	AGP56922.1	CBG71031.1	AEN10698.1	CCA56511.1	AEM88172.1
1446	AGI89824.1	BAC72408.1	ADI09074.1	AEW94973.1	CAB40874.1	AGS70979.1	CCK28409.1	AGK77972.1	BAG20946.1	AEY90831.1	AGJ55706.1	ADW04914.1	AGP56923.1	CBG71030.1	AEN10697.1	CCA56510.1	AEM88171.1
1447	AGI89828.1	BAC72415.1	ADI09094.1	AEW94970.1	CAB40859.1	AGS70985.1	CCK28402.1	AGK77967.1	BAG20951.1	AEY90837.1	AGJ55700.1	ADW04919.1	AGP56044.1	CBG71024.1	AEN10692.1	CCA56504.1	AEM80444.1
1448	AGI89829.1	BAC72416.1	ADI09095.1	AEW94969.1	CAB40858.1	AGS70986.1	CCK28401.1	AGK77966.1	BAG20952.1	AEY90838.1	AGJ55699.1	ADW04920.1	AGP56043.1	CBG71023.1	AEN10691.1	CCA56503.1	AEM80445.1
1449	AGI89831.1	BAC72418.1	ADI09097.1	AEW94967.1	CAB40856.1	AGS70988.1	CCK28399.1	AGK77964.1	BAG20954.1	AEY90840.1	AGJ55697.1	ADW04922.1	AGP56041.1	CBG71021.1	AEN10689.1	CCA56501.1	AEM80447.1
1450	AGI89835.1	BAC72421.1	ADI09101.1	AEW94964.1	CAB40852.1	AGS70991.1	CCK28396.1	AGK77960.1	BAG20957.1	AEY90843.1	AGJ55680.1	ADW04938.1	AGP56038.1	CBG71017.1	AEN10686.1	CCA56497.1	AEM80450.1
1451	AGI89836.1	BAC72422.1	ADI09102.1	AEW94963.1	CAB40851.1	AGS70992.1	CCK28395.1	AGK77959.1	BAG20958.1	AEY90844.1	AGJ55679.1	ADW04939.1	AGP56037.1	CBG71016.1	AEN10685.1	CCA56496.1	AEM80451.1
1452	AGI89838.1	BAC72423.1	ADI09103.1	AEW94962.1	CAD55314.1	AGS70993.1	CCK28388.1	AGK77958.1	BAG20959.1	AEY90845.1	AGJ55677.1	ADW04940.1	AGP56036.1	CBG71014.1	AEN10684.1	CCA56495.1	AEM80452.1
1453	AGI89841.1	BAC72424.1	ADI09104.1	AEW94961.1	CAB42675.1	AGS70994.1	CCK28387.1	AGK77957.1	BAG20960.1	AEY90846.1	AGJ55676.1	ADW04941.1	AGP56034.1	CBG71013.1	AEN10683.1	CCA56494.1	AEM80453.1
1454	AGI89842.1	BAC72425.1	ADI09105.1	AEW94960.1	CAB42674.1	AGS70995.1	CCK28386.1	AGK77956.1	BAG20961.1	AEY90847.1	AGJ55675.1	ADW04942.1	AGP56033.1	CBG71012.1	AEN10682.1	CCA56493.1	AEM80454.1
1455	AGI89844.1	BAC72426.1	ADI09106.1	AEW94959.1	CAB42673.1	AGS70996.1	CCK28385.1	AGK77955.1	BAG20962.1	AEY90848.1	AGJ55674.1	ADW04943.1	AGP56032.1	CBG71011.1	AEN10681.1	CCA56492.1	AEM80455.1
1456	AGI89846.1	BAC72428.1	ADI09108.1	AEW94958.1	CAB42671.1	AGS70998.1	CCK28383.1	AGK77953.1	BAG20964.1	AEY90850.1	AGJ55671.1	ADW04946.1	AGP56030.1	CBG71009.1	AEN10679.1	CCA56490.1	AEM80457.1
1457	AGI89854.1	BAC72436.1	ADI09115.1	AEW94956.1	CAB42663.1	AGS71005.1	CCK28373.1	AGK77947.1	BAG20970.1	AEY90857.1	AGJ55664.1	ADW04953.1	AGP56025.1	CBG71002.1	AEN10675.1	CCA56484.1	AEM80462.1
1458	AGI89857.1	BAC72440.1	ADI09118.1	AEW95769.1	CAB45365.1	AGS71009.1	CCK28370.1	AGK77945.1	BAG20972.1	AEY90861.1	AGJ55659.1	ADW04957.1	AGP56022.1	CBG70999.1	AEN10673.1	CCA56479.1	AEM80465.1
1459	AGI89858.1	BAC72441.1	ADI09119.1	AEW95770.1	CAB45364.1	AGS71010.1	CCK28369.1	AGK77944.1	BAG20973.1	AEY90862.1	AGJ55658.1	ADW04958.1	AGP56021.1	CBG70998.1	AEN10672.1	CCA56478.1	AEM80466.1
1460	AGI89859.1	BAC72442.1	ADI09120.1	AEW95771.1	CAB45363.1	AGS71011.1	CCK28368.1	AGK77943.1	BAG20974.1	AEY90863.1	AGJ55657.1	ADW04959.1	AGP56020.1	CBG70997.1	AEN10671.1	CCA56477.1	AEM80467.1
1461	AGI89860.1	BAC72443.1	ADI09121.1	AEW95772.1	CAB45362.1	AGS71012.1	CCK28367.1	AGK77942.1	BAG20975.1	AEY90864.1	AGJ55656.1	ADW04960.1	AGP56019.1	CBG70996.1	AEN10670.1	CCA56476.1	AEM80468.1
1462	AGI89862.1	BAC72444.1	ADI09122.1	AEW95774.1	CAB45360.1	AGS71013.1	CCK28365.1	AGK77940.1	BAG20977.1	AEY90865.1	AGJ55655.1	ADW04962.1	AGP56017.1	CBG70995.1	AEN10668.1	CCA56474.1	AEM80470.1
1463	AGI89863.1	BAC72445.1	ADI09124.1	AEW95775.1	CAB45359.1	AGS71014.1	CCK28364.1	AGK77939.1	BAG20978.1	AEY90866.1	AGJ55654.1	ADW04963.1	AGP56016.1	CBG70994.1	AEN10667.1	CCA56473.1	AEM80471.1
1464	AGI89865.1	BAC72446.1	ADI09125.1	AEW95776.1	CAB45358.1	AGS71015.1	CCK28363.1	AGK77938.1	BAG20979.1	AEY90867.1	AGJ55653.1	ADW04964.1	AGP56015.1	CBG70993.1	AEN10666.1	CCA56472.1	AEM80472.1
1465	AGI89866.1	BAC72447.1	ADI09126.1	AEW95777.1	CAB45357.1	AGS71016.1	CCK28362.1	AGK77937.1	BAG20980.1	AEY90868.1	AGJ55652.1	ADW04965.1	AGP56014.1	CBG70992.1	AEN10665.1	CCA56471.1	AEM80473.1
1466	AGI89867.1	BAC72448.1	ADI09127.1	AEW95779.1	CAB45356.1	AGS71017.1	CCK28361.1	AGK77936.1	BAG20981.1	AEY90869.1	AGJ55651.1	ADW04966.1	AGP56013.1	CBG70991.1	AEN10664.1	CCA56470.1	AEM80474.1
1467	AGI89868.1	BAC72449.1	ADI09128.1	AEW95778.1	CAB45355.1	AGS71018.1	CCK28360.1	AGK77935.1	BAG20982.1	AEY90870.1	AGJ55650.1	ADW04967.1	AGP56012.1	CBG70990.1	AEN10663.1	CCA56469.1	AEM80475.1
1468	AGI89869.1	BAC72450.1	ADI09129.1	AEW95781.1	CAB45354.1	AGS71019.1	CCK28359.1	AGK77934.1	BAG20983.1	AEY90871.1	AGJ55649.1	ADW04968.1	AGP56011.1	CBG70989.1	AEN10662.1	CCA56468.1	AEM80476.1
1469	AGI89870.1	BAC72451.1	ADI09130.1	AEW95782.1	CAB45353.1	AGS71020.1	CCK28358.1	AGK77933.1	BAG20984.1	AEY90872.1	AGJ55648.1	ADW04969.1	AGP56010.1	CBG70988.1	AEN10661.1	CCA56467.1	AEM80477.1
1470	AGI89871.1	BAC72452.1	ADI09131.1	AEW95783.1	CAB45352.1	AGS71021.1	CCK28357.1	AGK77932.1	BAG20985.1	AEY90873.1	AGJ55647.1	ADW04970.1	AGP56009.1	CBG70987.1	AEN10660.1	CCA56466.1	AEM80478.1
1471	AGI89872.1	BAC72453.1	ADI09132.1	AEW95784.1	CAB45351.1	AGS71022.1	CCK28356.1	AGK77931.1	BAG20986.1	AEY90874.1	AGJ55645.1	ADW04971.1	AGP56008.1	CBG70986.1	AEN10659.1	CCA56465.1	AEM80479.1
1472	AGI89873.1	BAC72454.1	ADI09133.1	AEW95785.1	CAB45345.1	AGS71024.1	CCK28354.1	AGK77930.1	BAG20987.1	AEY90876.1	AGJ55643.1	ADW04973.1	AGP56007.1	CBG70983.1	AEN10658.1	CCA56464.1	AEM80480.1
1473	AGI89878.1	BAC72460.1	ADI09145.1	AEW95790.1	CAB45338.1	AGS71030.1	CCK28345.1	AGK77919.1	BAG21007.1	AEY90885.1	AGJ55625.1	ADW04989.1	AGP55996.1	CBG70976.1	AEN10639.1	CCA56462.1	AEM80485.1
1474	AGI89879.1	BAC72461.1	ADI09146.1	AEW95791.1	CAD55312.1	AGS71031.1	CCK28343.1	AGK77918.1	BAG21008.1	AEY90886.1	AGJ55624.1	ADW04990.1	AGP55995.1	CBG70975.1	AEN10638.1	CCA56461.1	AEM80486.1
1475	AGI89884.1	BAC72465.1	ADI09150.1	AEW95794.1	CAB41285.1	AGS71035.1	CCK28339.1	AGK77914.1	BAG21014.1	AEY90890.1	AGJ55620.1	ADW04994.1	AGP51594.1	CBG70969.1	AEN10634.1	CCA56457.1	AEM80490.1
1476	AGI89893.1	BAC72505.1	ADI09181.1	AEW95796.1	CAC08374.1	AGS71066.1	CCK28295.1	AGK77905.1	BAG21020.1	AEY90925.1	AGJ55602.1	ADW05011.1	AGP55982.1	CBG70953.1	AEN10615.1	CCA56433.1	AEM80498.1
1477	AGI89895.1	BAC72508.1	ADI09183.1	AEW95798.1	CAC08377.1	AGS71068.1	CCK28293.1	AGK77903.1	BAG21022.1	AEY90927.1	AGJ55599.1	ADW05013.1	AGP55980.1	CBG70950.1	AEN10613.1	CCA56431.1	AEM80509.1
1478	AGI89897.1	BAC72510.1	ADI09185.1	AEW95800.1	CAC08379.1	AGS71070.1	CCK28291.1	AGK77900.1	BAG21025.1	AEY90929.1	AGJ55597.1	ADW05015.1	AGP55978.1	CBG70947.1	AEN10611.1	CCA56429.1	AEM80511.1
1479	AGI89898.1	BAC72511.1	ADI09186.1	AEW95801.1	CAC08380.1	AGS71071.1	CCK28290.1	AGK77899.1	BAG21026.1	AEY90930.1	AGJ55596.1	ADW05016.1	AGP55977.1	CBG70946.1	AEN10610.1	CCA56428.1	AEM80512.1
1480	AGI89899.1	BAC72512.1	ADI09187.1	AEW95802.1	CAC08381.1	AGS71072.1	CCK28289.1	AGK77898.1	BAG21027.1	AEY90931.1	AGJ55595.1	ADW05017.1	AGP55976.1	CBG70945.1	AEN10609.1	CCA56427.1	AEM80513.1
1481	AGI89900.1	BAC72513.1	ADI09188.1	AEW95803.1	CAC08382.1	AGS71073.1	CCK28288.1	AGK77897.1	BAG21028.1	AEY90932.1	AGJ55594.1	ADW05018.1	AGP55975.1	CBG70944.1	AEN10608.1	CCA56426.1	AEM80514.1
1482	AGI89903.1	BAC72521.1	ADI09192.1	AEW95805.1	CAB92111.1	AGS71082.1	CCK28275.1	AGK77894.1	BAG21030.1	AEY90936.1	AGJ55589.1	ADW05023.1	AGP55973.1	CBG70921.1	AEN10603.1	CCA56415.1	AEM80516.1
1483	AGI89904.1	BAC72522.1	ADI09193.1	AEW95807.1	CAB92112.1	AGS71083.1	CCK28274.1	AGK77893.1	BAG21031.1	AEY90937.1	AGJ55588.1	ADW05024.1	AGP55972.1	CBG70920.1	AEN10602.1	CCA56414.1	AEM80517.1
1484	AGI89905.1	BAC72523.1	ADI09194.1	AEW95808.1	CAB92113.1	AGS71084.1	CCK28273.1	AGK77891.1	BAG21033.1	AEY90938.1	AGJ55586.1	ADW05026.1	AGP55971.1	CBG70917.1	AEN10600.1	CCA56413.1	AEM80518.1
1485	AGI89907.1	BAC72524.1	ADI09195.1	AEW95809.1	CAB92114.1	AGS71085.1	CCK28272.1	AGK77889.1	BAG21034.1	AEY90939.1	AGJ55584.1	ADW05028.1	AGP55969.1	CBG70916.1	AEN10598.1	CCA56411.1	AEM80520.1
1486	AGI89908.1	BAC72525.1	ADI09196.1	AEW95810.1	CAD55486.1	AGS71086.1	CCK28271.1	AGK77888.1	BAG21035.1	AEY90940.1	AGJ55583.1	ADW05029.1	AGP55968.1	CBG70915.1	AEN10597.1	CCA56410.1	AEM80521.1
1487	AGI89910.1	BAC72527.1	ADI09197.1	AEW95811.1	CAB77288.1	AGS71089.1	CCK28269.1	AGK77886.1	BAG21037.1	AEY90943.1	AGJ55581.1	ADW05031.1	AGP55965.1	CBG70913.1	AEN10595.1	CCA56407.1	AEM80524.1
1488	AGI89918.1	BAC72528.1	ADI09204.1	AEW95820.1	CAB77290.1	AGS71090.1	CCK28268.1	AGK77876.1	BAG21040.1	AEY90944.1	AGJ55577.1	ADW05034.1	AGP55953.1	CBG70912.1	AEN10592.1	CCA56399.1	AEM80528.1
1489	AGI89923.1	BAC72532.1	ADI09209.1	AEW95826.1	CAB77296.1	AGS71098.1	CCK28256.1	AGK79248.1	BAG19831.1	AEY90956.1	AGJ56610.1	ADW04065.1	AGP51593.1	CBG70904.1	AEN11708.1	CCA57542.1	AEM80532.1
1490	AGI89924.1	BAC72533.1	ADI09210.1	AEW95827.1	CAB77297.1	AGS71099.1	CCK28255.1	AGK79249.1	BAG19830.1	AEY90957.1	AGJ56611.1	ADW04064.1	AGP55949.1	CBG70903.1	AEN11709.1	CCA57543.1	AEM80533.1
1491	AGI89961.1	BAC72536.1	ADI07310.1	AEW96248.1	CAB44544.1	AGS71101.1	CCK28209.1	AGK79714.1	BAG19339.1	AEY90958.1	AGJ57003.1	ADW03676.1	AGP55321.1	CBG70901.1	AEN12111.1	CCA57978.1	AEM81086.1
1492	AGI89963.1	BAC72537.1	ADI09212.1	AEW95831.1	CAB44543.1	AGS71102.1	CCK28208.1	AGK79251.1	BAG19828.1	AEY90959.1	AGJ56614.1	ADW04062.1	AGP55948.1	CBG70900.1	AEN11711.1	CCA57544.1	AEM80535.1
1493	AGI89965.1	BAC72543.1	ADI09214.1	AEW95833.1	CAB44537.1	AGS71104.1	CCK28206.1	AGK79260.1	BAG19819.1	AEY90965.1	AGJ56617.1	ADW04059.1	AGP55946.1	CBG70897.1	AEN11715.1	CCA57546.1	AEM80537.1
1494	AGI89967.1	BAC72547.1	ADI09215.1	AEW95834.1	CAB44534.1	AGS71107.1	CCK28203.1	AGK79262.1	BAG19817.1	AEY90968.1	AGJ56619.1	ADW04057.1	AGP55945.1	CBG70893.1	AEN11717.1	CCA57547.1	AEM80538.1
1495	AGI89968.1	BAC72548.1	ADI09218.1	AEW95841.1	CAB44532.1	AGS71109.1	CCK28196.1	AGK79268.1	BAG19814.1	AEY90970.1	AGJ56621.1	ADW04055.1	AGP55942.1	CBG70892.1	AEN11719.1	CCA57550.1	AEM80541.1
1496	AGI89969.1	BAC72549.1	ADI09220.1	AEW95843.1	CAB44531.1	AGS71110.1	CCK28195.1	AGK79269.1	BAG19813.1	AEY90971.1	AGJ56623.1	ADW04054.1	AGP55941.1	CBG70891.1	AEN11721.1	CCA57551.1	AEM80542.1
1497	AGI89970.1	BAC72550.1	ADI09221.1	AEW95844.1	CAB44530.1	AGS71111.1	CCK28194.1	AGK79270.1	BAG19812.1	AEY90972.1	AGJ56624.1	ADW04053.1	AGP55940.1	CBG70890.1	AEN11722.1	CCA57552.1	AEM80543.1
1498	AGI89971.1	BAC72551.1	ADI09222.1	AEW95845.1	CAB44529.1	AGS71112.1	CCK28193.1	AGK79271.1	BAG19811.1	AEY90973.1	AGJ56625.1	ADW04052.1	AGP55939.1	CBG70889.1	AEN11723.1	CCA57553.1	AEM80544.1
1499	AGI89973.1	BAC72553.1	ADI09224.1	AEW95847.1	CAB44527.1	AGS71114.1	CCK28191.1	AGK79273.1	BAG19809.1	AEY90975.1	AGJ56627.1	ADW04050.1	AGP55937.1	CBG70887.1	AEN11725.1	CCA57555.1	AEM80546.1
1500	AGI89974.1	BAC72554.1	ADI09225.1	AEW95848.1	CAB44526.1	AGS71115.1	CCK28190.1	AGK79274.1	BAG19808.1	AEY90976.1	AGJ56628.1	ADW04049.1	AGP55936.1	CBG70886.1	AEN11726.1	CCA57556.1	AEM80547.1
1501	AGI89976.1	BAC72556.1	ADI09227.1	AEW95850.1	CAB44524.1	AGS71117.1	CCK28188.1	AGK79276.1	BAG19806.1	AEY90978.1	AGJ56630.1	ADW04047.1	AGP55935.1	CBG70884.1	AEN11728.1	CCA57558.1	AEM80549.1
1502	AGI89977.1	BAC72557.1	ADI09228.1	AEW95851.1	CAB44523.1	AGS71118.1	CCK28187.1	AGK79277.1	BAG19805.1	AEY90979.1	AGJ56631.1	ADW04046.1	AGP55934.1	CBG70883.1	AEN11729.1	CCA57559.1	AEM80550.1
1503	AGI89978.1	BAC72558.1	ADI09229.1	AEW95852.1	CAB44522.1	AGS71119.1	CCK28186.1	AGK79278.1	BAG19804.1	AEY90980.1	AGJ56632.1	ADW04045.1	AGP55933.1	CBG70882.1	AEN11730.1	CCA57560.1	AEM80551.1
1504	AGI89979.1	BAC72559.1	ADI09230.1	AEW95853.1	CAB44521.1	AGS71120.1	CCK28185.1	AGK79279.1	BAG19803.1	AEY90981.1	AGJ56633.1	ADW04044.1	AGP55932.1	CBG70881.1	AEN11731.1	CCA57561.1	AEM80552.1
1505	AGI89980.1	BAC72560.1	ADI09231.1	AEW95854.1	CAB44520.1	AGS71121.1	CCK28184.1	AGK79280.1	BAG19802.1	AEY90982.1	AGJ56634.1	ADW04043.1	AGP55931.1	CBG70880.1	AEN11732.1	CCA57562.1	AEM80553.1
1506	AGI89981.1	BAC72561.1	ADI09232.1	AEW95855.1	CAB44519.1	AGS71122.1	CCK28183.1	AGK79281.1	BAG19801.1	AEY90983.1	AGJ56635.1	ADW04042.1	AGP55930.1	CBG70879.1	AEN11733.1	CCA57563.1	AEM80554.1
1507	AGI89982.1	BAC72562.1	ADI09233.1	AEW95856.1	CAB44518.1	AGS71123.1	CCK28182.1	AGK79282.1	BAG19800.1	AEY90984.1	AGJ56636.1	ADW04041.1	AGP55929.1	CBG70878.1	AEN11734.1	CCA57564.1	AEM80555.1
1508	AGI89983.1	BAC72563.1	ADI05280.1	AEW94685.1	CAB44516.1	AGS71124.1	CCK28180.1	AGK79283.1	BAG19799.1	AEY90986.1	AGJ56637.1	ADW04040.1	AGP53041.1	CBG70877.1	AEN11735.1	CCA59811.1	AEM83343.1
1509	AGI89984.1	BAC72570.1	ADI09235.1	AEW92702.1	CAB44513.1	AGS71126.1	CCK28178.1	AGK79285.1	BAG19796.1	AEY90988.1	AGJ56640.1	ADW04037.1	AGP55926.1	CBG70869.1	AEN11736.1	CCA57568.1	AEM80563.1
1510	AGI89993.1	BAC72576.1	ADI09238.1	AEW95858.1	CAC08284.1	AGS71131.1	CCK28173.1	AGK79288.1	BAG19793.1	AEY90991.1	AGJ56643.1	ADW04034.1	AGP55923.1	CBG70866.1	AEN11739.1	CCA57572.1	AEM80566.1
1511	AGI89994.1	BAC72578.1	ADI09239.1	AEW95859.1	CAC08285.1	AGS71132.1	CCK28171.1	AGK79289.1	BAG19792.1	AEY90992.1	AGJ56644.1	ADW04033.1	AGP55922.1	CBG70865.1	AEN11740.1	CCA57573.1	AEM80567.1
1512	AGI90013.1	BAC72590.1	ADI09248.1	AEW95866.1	CAC08297.1	AGS71143.1	CCK28156.1	AGK79315.1	BAG19757.1	AEY91005.1	AGJ56657.1	ADW04020.1	AGP55913.1	CBG70841.1	AEN11760.1	CCA57591.1	AEM80576.1
1513	AGI90014.1	BAC72591.1	ADI09249.1	AEW95867.1	CAC08298.1	AGS71144.1	CCK28155.1	AGK79316.1	BAG19756.1	AEY91006.1	AGJ56658.1	ADW04019.1	AGP55912.1	CBG70840.1	AEN11761.1	CCA57592.1	AEM80577.1
1514	AGI90015.1	BAC72592.1	ADI09250.1	AEW95868.1	CAC08299.1	AGS71145.1	CCK28154.1	AGK79317.1	BAG19755.1	AEY91007.1	AGJ56659.1	ADW04018.1	AGP55911.1	CBG70839.1	AEN11762.1	CCA57593.1	AEM80578.1
1515	AGI90016.1	BAC72593.1	ADI09251.1	AEW95869.1	CAC08300.1	AGS71146.1	CCK28153.1	AGK79318.1	BAG19754.1	AEY91008.1	AGJ56660.1	ADW04017.1	AGP55910.1	CBG70838.1	AEN11763.1	CCA57594.1	AEM80579.1
1516	AGI90017.1	BAC72594.1	ADI09252.1	AEW95870.1	CAC08301.1	AGS71147.1	CCK28152.1	AGK79319.1	BAG19753.1	AEY91009.1	AGJ56661.1	ADW04016.1	AGP55909.1	CBG70837.1	AEN11764.1	CCA57595.1	AEM80580.1
1517	AGI90019.1	BAC72596.1	ADI09254.1	AEW95872.1	CAC08255.1	AGS71149.1	CCK28151.1	AGK79321.1	BAG19751.1	AEY91011.1	AGJ56663.1	ADW04014.1	AGP55908.1	CBG70835.1	AEN11766.1	CCA57597.1	AEM80582.1
1518	AGI90020.1	BAC72597.1	ADI09255.1	AEW95873.1	CAC08256.1	AGS71150.1	CCK28150.1	AGK79322.1	BAG19750.1	AEY91012.1	AGJ56664.1	ADW04013.1	AGP55907.1	CBG70834.1	AEN11767.1	CCA57598.1	AEM80583.1
1519	AGI90021.1	BAC72598.1	ADI09256.1	AEW95874.1	CAC08257.1	AGS71151.1	CCK28149.1	AGK79323.1	BAG19749.1	AEY91013.1	AGJ56665.1	ADW04012.1	AGP55906.1	CBG70833.1	AEN11768.1	CCA57599.1	AEM80584.1
1520	AGI90022.1	BAC72599.1	ADI09257.1	AEW95875.1	CAC08258.1	AGS71152.1	CCK28148.1	AGK79324.1	BAG19748.1	AEY91014.1	AGJ56666.1	ADW04011.1	AGP55905.1	CBG70832.1	AEN11769.1	CCA57600.1	AEM80585.1
1521	AGI90023.1	BAC72600.1	ADI09258.1	AEW95876.1	CAC08259.1	AGS71153.1	CCK28147.1	AGK79325.1	BAG19747.1	AEY91015.1	AGJ56667.1	ADW04010.1	AGP55904.1	CBG70831.1	AEN11770.1	CCA57601.1	AEM80586.1
1522	AGI90024.1	BAC72601.1	ADI09259.1	AEW95877.1	CAC08260.1	AGS71154.1	CCK28146.1	AGK79326.1	BAG19746.1	AEY91016.1	AGJ56668.1	ADW04009.1	AGP55903.1	CBG70830.1	AEN11771.1	CCA57602.1	AEM80587.1
1523	AGI90025.1	BAC72602.1	ADI09260.1	AEW95878.1	CAC08261.1	AGS71155.1	CCK28145.1	AGK79327.1	BAG19745.1	AEY91017.1	AGJ56669.1	ADW04008.1	AGP55902.1	CBG70829.1	AEN11772.1	CCA57603.1	AEM80588.1
1524	AGI90026.1	BAC72603.1	ADI09261.1	AEW95879.1	CAC08262.1	AGS71157.1	CCK28144.1	AGK79329.1	BAG19743.1	AEY91018.1	AGJ56671.1	ADW04006.1	AGP55901.1	CBG70828.1	AEN11774.1	CCA57605.1	AEM80589.1
1525	AGI90027.1	BAC72604.1	ADI09262.1	AEW95880.1	CAC08263.1	AGS71158.1	CCK28143.1	AGK79330.1	BAG19742.1	AEY91021.1	AGJ56672.1	ADW04005.1	AGP55900.1	CBG70827.1	AEN11775.1	CCA57606.1	AEM80590.1
1526	AGI90029.1	BAC72608.1	ADI09263.1	AEW95882.1	CAC08267.1	AGS71161.1	CCK28140.1	AGK79335.1	BAG19738.1	AEY91024.1	AGJ56674.1	ADW04003.1	AGP55899.1	CBG70824.1	AEN11779.1	CCA57611.1	AEM80591.1
1527	AGI90031.1	BAC72610.1	ADI09268.1	AEW95910.1	CAB77407.1	AGS71191.1,AGS73115.1	CCK28139.1	AGK79336.1	BAG19715.1	AEY91028.1	AGJ56679.1		AGP55874.1	CBG70822.1	AEN11782.1	CCA57612.1	AEM80617.1
1528	AGI90032.1	BAC72611.1	ADI09270.1	AEW95911.1	CAB77408.1	AGS71192.1	CCK28138.1	AGK79337.1	BAG19714.1	AEY91029.1	AGJ56680.1	ADW03977.1	AGP55873.1	CBG70820.1	AEN11783.1	CCA57613.1	AEM80618.1
1529	AGI90034.1	BAC72613.1	ADI09272.1	AEW95913.1	CAB77410.1	AGS71194.1	CCK28136.1	AGK79339.1	BAG19712.1	AEY91031.1	AGJ56682.1	ADW03975.1	AGP55871.1	CBG70818.1	AEN11785.1	CCA57615.1	AEM80620.1
1530	AGI90035.1	BAC72614.1	ADI09273.1	AEW95914.1	CAB77411.1	AGS71195.1	CCK28135.1	AGK79340.1	BAG19711.1	AEY91032.1	AGJ56683.1	ADW03974.1	AGP55870.1	CBG70817.1	AEN11786.1	CCA57616.1	AEM80621.1
1531	AGI90036.1	BAC72617.1	ADI09274.1	AEW95915.1	CAB77417.1	AGS71198.1	CCK28131.1	AGK79341.1	BAG19710.1	AEY91036.1	AGJ56684.1	ADW03973.1	AGP55869.1	CBG70816.1	AEN11789.1	CCA57619.1	AEM80622.1
1532	AGI90038.1	BAC72618.1	ADI09276.1	AEW95917.1	CAB77418.1	AGS71200.1	CCK28127.1	AGK79344.1	BAG19707.1	AEY91040.1	AGJ56685.1	ADW03972.1	AGP55868.1	CBG70815.1	AEN11790.1	CCA57622.1	AEM80623.1
1533	AGI90039.1	BAC72619.1	ADI09277.1	AEW95918.1	CAB77419.1	AGS71201.1	CCK28126.1	AGK79345.1	BAG19706.1	AEY91041.1	AGJ56686.1	ADW03971.1	AGP55867.1	CBG70814.1	AEN11791.1	CCA57623.1	AEM80624.1
1534	AGI90040.1	BAC72620.1	ADI09278.1	AEW95919.1	CAB77420.1	AGS71202.1	CCK28125.1	AGK79346.1	BAG19705.1	AEY91042.1	AGJ56687.1	ADW03970.1	AGP55866.1	CBG70813.1	AEN11792.1	CCA57624.1	AEM80625.1
1535	AGI90041.1	BAC72621.1	ADI09279.1	AEW95920.1	CAB77421.1	AGS71203.1	CCK28124.1	AGK79347.1	BAG19704.1	AEY91043.1	AGJ56688.1	ADW03969.1	AGP55865.1	CBG70812.1	AEN11793.1	CCA57625.1	AEM80626.1
1536	AGI90042.1	BAC72622.1	ADI09280.1	AEW95921.1	CAB77422.1	AGS71204.1	CCK28123.1	AGK79348.1	BAG19703.1	AEY91044.1	AGJ56689.1	ADW03968.1	AGP51591.1	CBG70811.1	AEN11794.1	CCA57626.1	AEM80627.1
1537	AGI90043.1	BAC72623.1	ADI09281.1	AEW95922.1	CAB77423.1	AGS71205.1	CCK28122.1	AGK79349.1	BAG19702.1	AEY91045.1	AGJ56690.1	ADW03967.1	AGP51590.1	CBG70810.1	AEN11795.1	CCA57627.1	AEM80628.1
1538	AGI90045.1	BAC72624.1	ADI09283.1	AEW95924.1	CAB77426.1	AGS71207.1	CCK28120.1	AGK79351.1	BAG19700.1	AEY91047.1	AGJ56691.1	ADW03966.1	AGP55863.1	CBG70808.1	AEN11797.1	CCA57629.1	AEM80630.1
1539	AGI90046.1	BAC72625.1	ADI09284.1	AEW95925.1	CAB77427.1	AGS71208.1	CCK28119.1	AGK79352.1	BAG19699.1	AEY91048.1	AGJ56692.1	ADW03965.1	AGP55862.1	CBG70807.1	AEN11798.1	CCA57630.1	AEM80631.1
1540	AGI90047.1	BAC72626.2	ADI09285.1	AEW95927.1	CAB77428.1	AGS71209.1	CCK28118.1	AGK79353.1	BAG19698.1	AEY91049.1	AGJ56693.1	ADW03964.1	AGP55861.1	CBG70806.1	AEN11799.1	CCA57631.1	AEM80632.1
1541	AGI90048.1	BAC72627.1	ADI09286.1	AEW95928.1	CAD55212.1	AGS71210.1	CCK28117.1	AGK79354.1	BAG19697.1	AEY91050.1	AGJ56694.1	ADW03963.1	AGP55860.1	CBG70805.1	AEN11800.1	CCA57632.1	AEM80633.1
1542	AGI90055.1	BAC72629.1	ADI09287.1	AEW95929.1	CAB81850.1	AGS71211.1	CCK28113.1	AGK79376.1	BAG19675.1	AEY91057.1	AGJ56695.1	ADW03962.1	AGP51589.1	CBG70799.1	AEN11801.1	CCA57657.1	AEM80634.1
1543	AGI90056.1	BAC72630.1	ADI09288.1	AEW95930.1	CAB81851.1	AGS71212.1	CCK28112.1	AGK79377.1	BAG19674.1	AEY91058.1	AGJ56696.1	ADW03961.1	AGP51588.1	CBG70798.1	AEN11802.1	CCA57658.1	AEM80635.1
1544	AGI90063.1	BAC72637.1	ADI09308.1	AEW95954.1	CAB82069.1	AGS71222.1	CCK28104.1	AGK79383.1	BAG19664.1	AEY91063.1	AGJ56704.1	ADW03953.1	AGP55823.1	CBG70783.1	AEN11810.1	CCA57664.1	AEM80643.1
1545	AGI90064.1	BAC72638.1	ADI09309.1	AEW95955.1	CAB82070.1	AGS71223.1	CCK28103.1	AGK79384.1	BAG19663.1	AEY91064.1	AGJ56705.1	ADW03952.1	AGP51587.1	CBG70782.1	AEN11811.1	CCA57665.1	AEM80644.1
1546	AGI90065.1	BAC72639.1	ADI09310.1	AEW95956.1	CAB82071.1	AGS71224.1	CCK28102.1	AGK79385.1	BAG19662.1	AEY91065.1	AGJ56706.1	ADW03951.1	AGP55822.1	CBG70781.1	AEN11812.1	CCA57666.1	AEM80645.1
1547	AGI90066.1	BAC72640.1	ADI09311.1	AEW95957.1	CAB82072.1	AGS71225.1	CCK28101.1	AGK79386.1	BAG19661.1	AEY91066.1	AGJ56707.1	ADW03950.1	AGP55821.1	CBG70780.1	AEN11813.1	CCA57667.1	AEM80646.1
1548	AGI90067.1	BAC72641.1	ADI09312.1	AEW95958.1	CAB82073.1	AGS71226.1	CCK28100.1	AGK79387.1	BAG19660.1	AEY91067.1	AGJ56708.1	ADW03949.1	AGP55820.1	CBG70779.1	AEN11814.1	CCA57668.1	AEM80647.1
1549	AGI90068.1	BAC72642.1	ADI09313.1	AEW95959.1	CAB82074.1	AGS71227.1	CCK28099.1	AGK79388.1	BAG19659.1	AEY91068.1	AGJ56709.1	ADW03948.1	AGP55819.1	CBG70778.1	AEN11815.1	CCA57669.1	AEM80648.1
1550	AGI90069.1	BAC72643.1	ADI09314.1	AEW95960.1	CAB82075.1	AGS71228.1	CCK28098.1	AGK79389.1	BAG19658.1	AEY91069.1	AGJ56710.1	ADW03947.1	AGP51586.1	CBG70777.1	AEN11816.1	CCA57670.1	AEM80649.1
1551	AGI90070.1	BAC72644.1	ADI09315.1	AEW95961.1	CAB82076.1	AGS71229.1	CCK28097.1	AGK79390.1	BAG19657.1	AEY91070.1	AGJ56711.1	ADW03946.1	AGP51585.1	CBG70776.1	AEN11817.1	CCA57671.1	AEM80650.1
1552	AGI90071.1	BAC72645.1	ADI09316.1	AEW95962.1	CAB82077.1	AGS71230.1	CCK28096.1	AGK79391.1	BAG19656.1	AEY91071.1	AGJ56712.1	ADW03945.1	AGP51584.1	CBG70775.1	AEN11818.1	CCA57672.1	AEM80651.1
1553	AGI90072.1	BAC72646.1	ADI09317.1	AEW95963.1	CAB82078.1	AGS71231.1	CCK28095.1	AGK79392.1	BAG19655.1	AEY91072.1	AGJ56713.1	ADW03944.1	AGP55818.1	CBG70774.1	AEN11819.1	CCA57673.1	AEM80652.1
1554	AGI90073.1	BAC72647.1	ADI09318.1	AEW95964.1	CAB82079.1	AGS71232.1	CCK28094.1	AGK79393.1	BAG19654.1	AEY91073.1	AGJ56714.1	ADW03943.1	AGP51583.1	CBG70773.1	AEN11820.1	CCA57674.1	AEM80653.1
1555	AGI90074.1	BAC72648.1	ADI09319.1	AEW95965.1	CAB82080.1	AGS71233.1	CCK28093.1	AGK79394.1	BAG19653.1	AEY91074.1	AGJ56715.1	ADW03942.1	AGP51582.1	CBG70772.1	AEN11821.1	CCA57675.1	AEM80654.1
1556	AGI90075.1	BAC72649.1	ADI09320.1	AEW95966.1	CAB82081.1	AGS71234.1	CCK28092.1	AGK79395.1	BAG19652.1	AEY91075.1	AGJ56716.1	ADW03941.1	AGP55817.1	CBG70771.1	AEN11822.1	CCA57676.1	AEM80655.1
1557	AGI90076.1	BAC72650.1	ADI09321.1	AEW95967.1	CAB82082.1	AGS71235.1	CCK28091.1	AGK79396.1	BAG19651.1	AEY91076.1	AGJ56717.1	ADW03940.1	AGP51581.1	CBG70770.1	AEN11823.1	CCA57677.1	AEM80656.1
1558	AGI90077.1	BAC72651.1	ADI09322.1	AEW95968.1	CAB82083.1	AGS71236.1	CCK28090.1	AGK79397.1	BAG19650.1	AEY91077.1	AGJ56718.1	ADW03939.1	AGP55816.1	CBG70769.1	AEN11824.1	CCA57678.1	AEM80657.1
1559	AGI90078.1	BAC72652.1	ADI09323.1	AEW95969.1	CAB82084.1	AGS71237.1	CCK28089.1	AGK79398.1	BAG19649.1	AEY91078.1	AGJ56719.1	ADW03938.1	AGP51580.1	CBG70768.1	AEN11825.1	CCA57679.1	AEM80658.1
1560	AGI90079.1	BAC72653.1	ADI09324.1	AEW95970.1	CAB82085.1	AGS71238.1	CCK28088.1	AGK79399.1	BAG19648.1	AEY91079.1	AGJ56720.1	ADW03937.1	AGP51579.1	CBG70767.1	AEN11826.1	CCA57680.1	AEM80659.1
1561	AGI90080.1	BAC72654.1	ADI09325.1	AEW95971.1	CAB82086.1	AGS71239.1	CCK28087.1	AGK79400.1	BAG19647.1	AEY91080.1	AGJ56721.1	ADW03936.1	AGP51578.1	CBG70766.1	AEN11827.1	CCA57681.1	AEM80660.1
1562	AGI90081.1	BAC72655.1	ADI09326.1	AEW95972.1	CAB82087.1	AGS71240.1	CCK28086.1	AGK79401.1	BAG19646.1	AEY91081.1	AGJ56722.1	ADW03935.1	AGP51577.1	CBG70765.1	AEN11828.1	CCA57682.1	AEM80661.1
1563	AGI90082.1	BAC72656.1	ADI09327.1	AEW95973.1	CAB82088.1	AGS71241.1	CCK28085.1	AGK79402.1	BAG19645.1	AEY91082.1	AGJ56723.1	ADW03934.1	AGP55815.1	CBG70764.1	AEN11829.1	CCA57683.1	AEM80662.1
1564	AGI90083.1	BAC72657.1	ADI09328.1	AEW95974.1	CAB82089.1	AGS71242.1	CCK28084.1	AGK79403.1	BAG19644.1	AEY91083.1	AGJ56724.1	ADW03933.1	AGP51576.1	CBG70763.1	AEN11830.1	CCA57684.1	AEM80663.1
1565	AGI90084.1	BAC72658.1	ADI09329.1	AEW95975.1	CAB82090.1	AGS71243.1	CCK28083.1	AGK79404.1	BAG19643.1	AEY91084.1	AGJ56725.1	ADW03932.1	AGP55814.1	CBG70762.1	AEN11831.1	CCA57685.1	AEM80664.1
1566	AGI90086.1	BAC72660.1	ADI09331.1	AEW95977.1	CAA20380.1	AGS71245.1	CCK28081.1	AGK79406.1	BAG19641.1	AEY91086.1	AGJ56727.1	ADW03930.1	AGP55812.1	CBG70760.1	AEN11833.1	CCA57687.1	AEM80666.1
1567	AGI90087.1	BAC72661.1	ADI09332.1	AEW95978.1	CAA20381.1	AGS71246.1	CCK28080.1	AGK79407.1	BAG19640.1	AEY91087.1	AGJ56728.1	ADW03929.1	AGP55811.1	CBG70759.1	AEN11834.1	CCA57689.1	AEM80667.1
1568	AGI90088.1	BAC72662.1	ADI09333.1	AEW95979.1	CAA20382.1	AGS71247.1	CCK28079.1	AGK79408.1	BAG19639.1	AEY91088.1	AGJ56729.1	ADW03928.1	AGP55810.1	CBG70758.1	AEN11835.1	CCA57690.1	AEM80668.1
1569	AGI90089.1	BAC72663.1	ADI09334.1	AEW95980.1	CAA20383.1	AGS71248.1	CCK28078.1	AGK79409.1	BAG19638.1	AEY91089.1	AGJ56730.1	ADW03927.1	AGP51575.1	CBG70757.1	AEN11836.1	CCA57691.1	AEM80669.1
1570	AGI90090.1	BAC72664.1	ADI09335.1	AEW95981.1	CAA20384.1	AGS71249.1	CCK28077.1	AGK79410.1	BAG19637.1	AEY91090.1	AGJ56731.1	ADW03926.1	AGP51574.1	CBG70756.1	AEN11837.1	CCA57692.1	AEM80670.1
1571	AGI90092.1	BAC72666.1	ADI09338.1	AEW95984.1	CAA20386.1	AGS71251.1	CCK28075.1	AGK79412.1	BAG19635.1	AEY91092.1	AGJ56733.1	ADW03924.1	AGP55808.1	CBG70754.1	AEN11839.1	CCA57694.1	AEM80673.1
1572	AGI90093.1	BAC72667.1	ADI09339.1	AEW95985.1	CAA20387.1	AGS71252.1	CCK28074.1	AGK79413.1	BAG19634.1	AEY91093.1	AGJ56734.1	ADW03923.1	AGP55807.1	CBG70753.1	AEN11840.1	CCA57695.1	AEM80674.1
1573	AGI90094.1	BAC72668.1	ADI09343.1	AEW95986.1	CAA20388.1	AGS71253.1	CCK28068.1	AGK79417.1	BAG19633.1	AEY91099.1	AGJ56736.1	ADW03921.1	AGP55798.1	CBG70752.1	AEN11841.1	CCA57696.1	AEM80683.1
1574	AGI90095.1	BAC72669.1	ADI09345.1	AEW95990.1	CAA20390.1	AGS71254.1	CCK28067.1	AGK79419.1	BAG19631.1	AEY91100.1	AGJ56738.1	ADW03919.1	AGP51572.1	CBG70751.1	AEN11843.1	CCA57698.1	AEM80684.1
1575	AGI90096.1	BAC72670.1	ADI09346.1	AEW95991.1	CAA20391.1	AGS71255.1	CCK28066.1	AGK79420.1	BAG19630.1	AEY91101.1	AGJ56739.1	ADW03918.1	AGP51571.1	CBG70750.1	AEN11844.1	CCA57699.1	AEM80685.1
1576	AGI90097.1	BAC72671.1	ADI09347.1	AEW95992.1	CAA20392.1	AGS71256.1	CCK28065.1	AGK79421.1	BAG19629.1	AEY91102.1	AGJ56740.1	ADW03917.1	AGP55797.1	CBG70749.1	AEN11845.1	CCA57700.1	AEM80686.1
1577	AGI90098.1	BAC72673.1	ADI09349.1	AEW95993.1	CAA20394.1	AGS71257.1	CCK28063.1	AGK79423.1	BAG19626.1	AEY91104.1	AGJ56743.1	ADW03914.1	AGP55795.1	CBG70747.1	AEN11847.1	CCA57702.1	AEM80688.1
1578	AGI90101.1	BAC72675.1	ADI09351.1	AEW95996.1	CAA20396.1	AGS71258.1	CCK28060.1	AGK79439.1	BAG19619.1	AEY91105.1	AGJ56745.1	ADW03912.1	AGP55794.1	CBG70743.1	AEN11855.1	CCA57704.1	AEM80689.1
1579	AGI90107.1	BAC72676.1	ADI09352.1	AEW95995.1	CAA20400.1	AGS71260.1	CCK28057.1	AGK79440.1	BAG19618.1	AEY91107.1	AGJ56746.1	ADW03911.1	AGP55793.1	CBG70744.1	AEN11856.1	CCA57705.1	AEM80690.1
1580	AGI90108.1	BAC72677.1	ADI09363.1	AEW95994.1	CAA20398.1	AGS71261.1	CCK28058.1	AGK79441.1	BAG19617.1	AEY91108.1	AGJ56747.1	ADW03910.1	AGP55784.1	CBG70745.1	AEN11857.1	CCA57706.1	AEM80691.1
1581	AGI90119.1	BAC72679.1	ADI09364.1	AEW95998.1	CAA20401.1	AGS71262.1	CCK28056.1	AGK79443.1	BAG19615.1	AEY91109.1	AGJ56749.1	ADW03908.1	AGP55783.1	CBG70741.1	AEN11859.1	CCA57708.1	AEM80692.1
1582	AGI90120.1	BAC72680.1	ADI09365.1	AEW95999.1	CAA20402.1	AGS71263.1	CCK28055.1	AGK79444.1	BAG19614.1	AEY91110.1	AGJ56750.1	ADW03907.1	AGP55782.1	CBG70740.1	AEN11860.1	CCA57709.1	AEM80693.1
1583	AGI90121.1	BAC72681.1	ADI09366.1	AEW96000.1	CAA20403.1	AGS71264.1	CCK28054.1	AGK79445.1	BAG19613.1	AEY91111.1	AGJ56751.1	ADW03906.1	AGP55781.1	CBG70739.1	AEN11861.1	CCA57710.1	AEM80696.1
1584	AGI90123.1	BAC72683.1	ADI09368.1	AEW96002.1	CAA20405.1	AGS71265.1	CCK28052.1	AGK79447.1	BAG19611.1	AEY91113.1	AGJ56753.1	ADW03904.1	AGP55779.1	CBG70738.1	AEN11863.1	CCA57712.1	AEM80698.1
1585	AGI90124.1	BAC72684.1	ADI09369.1	AEW96003.1	CAA20406.1	AGS71266.1	CCK28051.1	AGK79448.1	BAG19610.1	AEY91114.1	AGJ56755.1	ADW03903.1	AGP55778.1	CBG70737.1	AEN11864.1	CCA57713.1	AEM80699.1
1586	AGI90125.1	BAC72685.1	ADI09370.1	AEW96004.1	CAA20407.1	AGS71267.1	CCK28050.1	AGK79449.1	BAG19609.1	AEY91115.1	AGJ56756.1	ADW03902.1	AGP55777.1	CBG70736.1	AEN11865.1	CCA57714.1	AEM80700.1
1587	AGI90126.1	BAC72686.1	ADI09371.1	AEW96005.1	CAA20408.1	AGS71268.1	CCK28049.1	AGK79450.1	BAG19608.1	AEY91116.1	AGJ56757.1	ADW03901.1	AGP55776.1	CBG70735.1	AEN11866.1	CCA57715.1	AEM80701.1
1588	AGI90132.1	BAC72700.1	ADI09380.1	AEW96010.1	CAA20414.1	AGS71276.1	CCK28040.1	AGK79457.1	BAG19602.1	AEY91122.1	AGJ56765.1	ADW03894.1	AGP55759.1	CBG70722.1	AEN11871.1	CCA57722.1	AEM80713.1
1589	AGI90134.1	BAC72703.1	ADI09382.1	AEW96011.1	CAA20417.1	AGS71279.1	CCK28037.1	AGK79460.1	BAG19599.1	AEY91125.1	AGJ56768.1	ADW03892.1	AGP55757.1	CBG70719.1	AEN11873.1	CCA57726.1	AEM80715.1
1590	AGI90136.1	BAC72706.1	ADI09384.1	AEW96015.1	CAA20420.1	AGS71282.1	CCK28034.1	AGK79467.1	BAG19592.1	AEY91128.1	AGJ56770.1	ADW03890.1	AGP55755.1	CBG70716.1	AEN11875.1	CCA57735.1	AEM80717.1
1591	AGI90137.1	BAC72708.1	ADI09386.1	AEW96018.1	CAA20422.1	AGS71284.1	CCK28032.1	AGK79469.1	BAG19590.1	AEY91130.1	AGJ56772.1	ADW03888.1	AGP55753.1	CBG70714.1	AEN11877.1	CCA57737.1	AEM80719.1
1592	AGI90138.1	BAC72709.1	ADI09387.1	AEW96019.1	CAA20423.1	AGS71285.1	CCK28031.1	AGK79470.1	BAG19589.1	AEY91131.1	AGJ56773.1	ADW03887.1	AGP51570.1	CBG70713.1	AEN11878.1	CCA57738.1	AEM80720.1
1593	AGI90139.1	BAC72710.1	ADI09388.1	AEW96020.1	CAA20424.1	AGS71286.1	CCK28030.1	AGK79471.1	BAG19588.1	AEY91132.1	AGJ56775.1	ADW03886.1	AGP55752.1	CBG70712.1	AEN11879.1	CCA57739.1	AEM80721.1
1594	AGI90140.1	BAC72711.1	ADI09389.1	AEW96022.1	CAB82008.1	AGS71288.1	CCK28029.1	AGK79472.1	BAG19587.1	AEY91133.1	AGJ56776.1	ADW03885.1	AGP55751.1	CBG70711.1	AEN11880.1	CCA57740.1	AEM80722.1
1595	AGI90141.1	BAC72712.1	ADI09390.1	AEW96023.1	CAB82009.1	AGS71289.1	CCK28028.1	AGK79473.1	BAG19586.1	AEY91134.1	AGJ56777.1	ADW03884.1	AGP55750.1	CBG70710.1	AEN11881.1	CCA57741.1	AEM80723.1
1596	AGI90142.1	BAC72713.1	ADI09391.1	AEW96024.1	CAB82010.1	AGS71290.1	CCK28027.1	AGK79474.1	BAG19585.1	AEY91135.1	AGJ56778.1	ADW03883.1	AGP55749.1	CBG70709.1	AEN11882.1	CCA57742.1	AEM80724.1
1597	AGI90143.1	BAC72714.1	ADI09395.1	AEW96028.1	CAB82012.1	AGS71291.1	CCK28026.1	AGK79476.1	BAG19583.1	AEY91136.1	AGJ56780.1	ADW03881.1	AGP55745.1	CBG70708.1	AEN11884.1	CCA57743.1	AEM80729.1
1598	AGI90144.1	BAC72715.1	ADI09396.1	AEW96029.1	CAB82013.1	AGS71292.1	CCK28025.1	AGK79477.1	BAG19582.1	AEY91137.1	AGJ56782.1	ADW03880.1	AGP55744.1	CBG70707.1	AEN11885.1	CCA57744.1	AEM80730.1
1599	AGI90148.1	BAC72718.1	ADI09399.1	AEW96032.1	CAB82015.1	AGS71295.1	CCK28022.1	AGK79479.1	BAG19580.1	AEY91140.1	AGJ56784.1	ADW03878.1	AGP55740.1	CBG70705.1	AEN11887.1	CCA57746.1	AEM80733.1
1600	AGI90152.1	BAC72728.1	ADI07922.1	AEW96034.1	CAB82019.1	AGS71300.1	CCK28016.1	AGK79481.1	BAG19578.1	AEY91146.1	AGJ56787.1	ADW03876.1	AGP57113.1	CBG70698.1	AEN11889.1	CCA57748.1	AEM87985.1
1601	AGI90153.1	BAC72729.1	ADI07921.1	AEW96035.1	CAB82020.1	AGS71301.1	CCK28015.1	AGK79482.1	BAG19577.1	AEY91147.1	AGJ56788.1	ADW03875.1	AGP57114.1	CBG70697.1	AEN11890.1	CCA57749.1	AEM87984.1
1602	AGI90156.1	BAC71191.1	ADI07911.1	AEW96039.1	CAB82024.1	AGS71303.1	CCK28012.1	AGK79485.1	BAG19574.1	AEY91149.1	AGJ56793.1	ADW03872.1	AGP57117.1	CBG70694.1	AEN11894.1	CCA57751.1	AEM87981.1
1603	AGI90165.1	BAC71183.1	ADI07904.1	AEW96046.1	CAB92654.1	AGS71311.1	CCK28003.1	AGK79492.1	BAG19568.1	AEY91160.1	AGJ56799.1	ADW03866.1	AGP57125.1	CBG70686.1	AEN11899.1	CCA57756.1	AEM87973.1
1604	AGI90166.1	BAC71182.1	ADI07903.1	AEW96047.1	CAB92655.1	AGS71312.1	CCK28002.1	AGK79493.1	BAG19567.1	AEY91161.1	AGJ56800.1	ADW03865.1	AGP57126.1	CBG70685.1	AEN11900.1	CCA57757.1	AEM87972.1
1605	AGI90182.1	BAC71179.1	ADI07895.1	AEW96048.1	CAB92656.1	AGS71313.1	CCK28001.1	AGK79495.1	BAG19565.1	AEY91162.1	AGJ56802.1	ADW03863.1	AGP57131.1	CBG70684.1	AEN11901.1	CCA57758.1	AEM87970.1
1606	AGI90188.1	BAC71175.1	ADI07891.1	AEW96051.1	CAB92660.1	AGS71316.1	CCK27997.1	AGK79497.1	BAG19562.1	AEY91166.1	AGJ56806.1	ADW03860.1	AGP57135.1	CBG70681.1	AEN11904.1	CCA57760.1	AEM87966.1
1607	AGI90193.1	BAC71172.1	ADI07888.1	AEW96055.1	CAB92663.1	AGS71319.1	CCK27994.1	AGK79500.1	BAG19559.1	AEY91169.1	AGJ56809.1	ADW03857.1	AGP57138.1	CBG70678.1	AEN11906.1	CCA57763.1	AEM87963.1
1608	AGI90194.1	BAC71171.1	ADI07887.1	AEW96056.1	CAB92664.1	AGS71320.1	CCK27993.1	AGK79501.1	BAG19558.1	AEY91170.1	AGJ56810.1	ADW03856.1	AGP57139.1	CBG70677.1	AEN11907.1	CCA57764.1	AEM87962.1
1609	AGI90195.1	BAC71170.1	ADI07886.1	AEW96057.1	CAB92665.1	AGS71321.1	CCK27992.1	AGK79502.1	BAG19557.1	AEY91171.1	AGJ56811.1	ADW03855.1	AGP57140.1	CBG70676.1	AEN11908.1	CCA57766.1	AEM87961.1
1610	AGI90196.1	BAC71169.1	ADI07885.1	AEW96058.1	CAB92666.1	AGS71322.1	CCK27991.1	AGK79503.1	BAG19555.1	AEY91172.1	AGJ56812.1	ADW03854.1	AGP57141.1	CBG70675.1	AEN11909.1	CCA57768.1	AEM87960.1
1611	AGI90197.1	BAC71168.1	ADI07884.1	AEW96059.1	CAB92667.1	AGS71323.1	CCK27990.1	AGK79504.1	BAG19554.1	AEY91173.1	AGJ56813.1	ADW03853.1	AGP57142.1	CBG70674.1	AEN11910.1	CCA57769.1	AEM87959.1
1612	AGI90198.1	BAC71167.1	ADI07883.1	AEW96060.1	CAB92668.1	AGS71324.1	CCK27988.1	AGK79505.1	BAG19553.1	AEY91174.1	AGJ56814.1	ADW03852.1	AGP57143.1	CBG70673.1	AEN11911.1	CCA57770.1	AEM87958.1
1613	AGI90199.1	BAC71164.1	ADI07880.1	AEW96063.1	CAB92671.1	AGS71327.1	CCK27985.1	AGK79506.1	BAG19552.1	AEY91177.1	AGJ56817.1	ADW03851.1	AGP57145.1	CBG70671.1	AEN11912.1	CCA57771.1	AEM87955.1
1614	AGI90200.1	BAC71163.1	ADI07879.1	AEW96064.1	CAB92672.1	AGS71328.1	CCK27984.1	AGK79507.1	BAG19551.1	AEY91178.1	AGJ56818.1	ADW03850.1	AGP57146.1	CBG70670.1	AEN11913.1	CCA57772.1	AEM87954.1
1615	AGI90204.1	BAC71157.1	ADI07876.1	AEW96067.1	CAB92676.1	AGS71332.1	CCK27980.1	AGK79511.1	BAG19547.1	AEY91182.1	AGJ56822.1	ADW03846.1	AGP57147.1	CBG70666.1	AEN11917.1	CCA57776.1	AEM87951.1
1616	AGI90205.1	BAC71156.1	ADI07875.1	AEW96068.1	CAB92677.1	AGS71333.1	CCK27979.1	AGK79512.1	BAG19546.1	AEY91183.1	AGJ56823.1	ADW03845.1	AGP51620.1	CBG70665.1	AEN11918.1	CCA57777.1	AEM87950.1
1617	AGI90207.1	BAC71154.1	ADI07874.1	AEW96070.1	CAB97427.1	AGS71335.1	CCK27975.1	AGK79515.1	BAG19543.1	AEY91212.1	AGJ56826.1	ADW03842.1	AGP57148.1	CBG70662.1	AEN11921.1	CCA57781.1	AEM87949.1
1618	AGI90208.1	BAC71153.1	ADI07873.1	AEW96071.1	CAB97428.1	AGS71336.1	CCK27974.1	AGK79516.1	BAG19542.1	AEY91213.1	AGJ56827.1	ADW03841.1	AGP57149.1	CBG70661.1	AEN11922.1	CCA57782.1	AEM87948.1
1619	AGI90212.1	BAC71148.1	ADI07869.1	AEW96074.1	CAB97430.1	AGS71338.1	CCK27971.1	AGK79518.1	BAG19540.1	AEY91217.1	AGJ56829.1	ADW03839.1	AGP57151.1	CBG70659.1	AEN11923.1	CCA57784.1	AEM87946.1
1620	AGI90245.1	BAC71129.1	ADI07842.1	AEW96111.1	CAB89058.1	AGS71355.1	CCK27948.1	AGK79528.1	BAG19531.1	AEY91234.1	AGJ56835.1	ADW03833.1	AGP57169.1	CBG70651.1	AEN11929.1	CCA57800.1	AEM87933.1
1621	AGI90246.1	BAC71128.1	ADI07841.1	AEW96112.1	CAB89059.1	AGS71356.1	CCK27947.1	AGK79529.1	BAG19530.1	AEY91235.1	AGJ56836.1	ADW03832.1	AGP57170.1	CBG70650.1	AEN11930.1	CCA57801.1	AEM87932.1
1622	AGI90251.1	BAC72119.1,BAC70650.1	ADI07062.1		CAB76351.1	AGS67547.1	CCK28741.1	AGK79965.1	BAG23514.1,BAG19087.1	AEY93684.1	AGJ57226.1	ADW03467.1	AGP55078.1		AEN12319.1	CCA58206.1	AEM81322.1
1623	AGI90268.1	BAC71110.1	ADI07831.1	AEW96117.1	CAB89074.1	AGS71367.1	CCK27927.1	AGK79542.1	BAG19519.1	AEY91244.1	AGJ56847.1	ADW03822.1	AGP57177.1	CBG70621.1	AEN11941.1	CCA57817.1	AEM87926.1
1624	AGI90269.1	BAC71109.1	ADI07830.1	AEW96118.1	CAB89075.1	AGS71368.1	CCK27926.1	AGK79543.1	BAG19518.1	AEY91245.1	AGJ56848.1	ADW03821.1	AGP57178.1	CBG70620.1	AEN11942.1	CCA57818.1	AEM87925.1
1625	AGI90270.1	BAC71108.1	ADI07829.1	AEW96119.1	CAB89076.1	AGS71369.1	CCK27924.1	AGK79544.1	BAG19517.1	AEY91246.1	AGJ56849.1	ADW03820.1	AGP57179.1	CBG70619.1	AEN11943.1	CCA57819.1	AEM87924.1
1626	AGI90271.1	BAC71107.1	ADI07828.1	AEW96120.1	CAB89077.1	AGS71370.1	CCK27923.1	AGK79545.1	BAG19516.1	AEY91247.1	AGJ56850.1	ADW03819.1	AGP57180.1	CBG70618.1	AEN11944.1	CCA57820.1	AEM87923.1
1627	AGI90280.1	BAC71097.1	ADI07823.1	AEW96121.1	CAC17654.1	AGS71380.1	CCK27912.1	AGK79571.1	BAG19502.1	AEY91256.1	AGJ56856.1	ADW03814.1	AGP57184.1	CBG70609.1	AEN11960.1	CCA57826.1	AEM87919.1
1628	AGI90294.1	BAC71088.1	ADI07783.1	AEW96130.1	CAC33043.1	AGS71389.1	CCK27899.1	AGK79579.1	BAG19491.1	AEY91263.1	AGJ56863.1	ADW03807.1	AGP57216.1	CBG70596.1	AEN11974.1	CCA57833.1	AEM87890.1
1629	AGI90296.1	BAC71086.1	ADI07781.1	AEW96132.1	CAC33045.1	AGS71391.1	CCK27897.1	AGK79581.1	BAG19489.1	AEY91265.1	AGJ56865.1	ADW03805.1	AGP57218.1	CBG70594.1	AEN11976.1	CCA57835.1	AEM87888.1
1630	AGI90297.1	BAC71085.1	ADI07780.1	AEW96133.1	CAC33046.1	AGS71392.1	CCK27896.1	AGK79582.1	BAG19488.1	AEY91266.1	AGJ56866.1	ADW03804.1	AGP57219.1	CBG70593.1	AEN11977.1	CCA57836.1	AEM87887.1
1631	AGI90298.1	BAC71084.1	ADI07779.1	AEW96134.1	CAC33047.1	AGS71393.1	CCK27895.1	AGK79583.1	BAG19487.1	AEY91267.1	AGJ56867.1	ADW03803.1	AGP57220.1	CBG70592.1	AEN11978.1	CCA57837.1	AEM87886.1
1632	AGI90299.1	BAC71083.1	ADI07778.1	AEW96137.1	CAC33048.1	AGS71394.1	CCK27891.1	AGK79584.1	BAG19484.1	AEY91270.1	AGJ56871.1	ADW03800.1	AGP57221.1	CBG70590.1	AEN11984.1	CCA57838.1	AEM87885.1
1633	AGI90310.1	BAC71080.1	ADI07776.1	AEW96140.1	CAC33051.1	AGS71397.1	CCK27888.1	AGK79586.1	BAG19482.1	AEY91272.1	AGJ56874.1	ADW03798.1	AGP57223.1	CBG70587.1	AEN11986.1	CCA57840.1	AEM87872.1
1634	AGI90311.1	BAC71079.1	ADI07775.1	AEW96142.1	CAC33052.1	AGS71398.1	CCK27887.1	AGK79587.1	BAG19481.1	AEY91273.1	AGJ56875.1	ADW03797.1	AGP57224.1	CBG70586.1	AEN11987.1	CCA57841.1	AEM87871.1
1635	AGI90312.1	BAC71078.1	ADI07774.1	AEW96143.1	CAC33053.1	AGS71399.1	CCK27886.1	AGK79588.1	BAG19480.1	AEY91274.1	AGJ56876.1	ADW03796.1	AGP57225.1	CBG70585.1	AEN11988.1	CCA57842.1	AEM87870.1
1636	AGI90313.1	BAC71077.1	ADI07773.1	AEW96144.1	CAC33054.1	AGS71400.1	CCK27885.1	AGK79589.1	BAG19479.1	AEY91275.1	AGJ56877.1	ADW03795.1	AGP57226.1	CBG70584.1	AEN11989.1	CCA57843.1	AEM87869.1
1637	AGI90314.1	BAC71076.1	ADI07772.1	AEW96145.1	CAC33055.1	AGS71401.1	CCK27884.1	AGK79590.1	BAG19478.1	AEY91276.1	AGJ56878.1	ADW03794.1	AGP57227.1	CBG70583.1	AEN11990.1	CCA57844.1	AEM87868.1
1638	AGI90319.1	BAC71074.1	ADI04092.1	AEW98316.1	CAC33060.1	AGS71405.1	CCK27882.1	AGK79593.1	BAG19475.1	AEY91278.1	AGJ56882.1	ADW03790.1	AGP52862.1	CBG70582.1	AEN11993.1	CCA57848.1	AEM83515.1
1639	AGI90320.1	BAC71072.1	ADI07771.1	AEW96148.1	CAC33061.1	AGS71406.1	CCK27881.1	AGK79595.1	BAG19473.1	AEY91279.1	AGJ56884.1	ADW03788.1	AGP57231.1	CBG70581.1	AEN11995.1	CCA57850.1	AEM87866.1
1640	AGI90321.1	BAC71071.1	ADI07770.1	AEW96149.1	CAC33062.1	AGS71407.1	CCK27880.1	AGK79596.1	BAG19472.1	AEY91280.1	AGJ56885.1	ADW03787.1	AGP57230.1	CBG70580.1	AEN11996.1	CCA57851.1	AEM87867.1
1641	AGI90325.1	BAC71070.1	ADI07769.1	AEW96150.1	CAC33065.1	AGS71409.1	CCK27879.1	AGK79597.1	BAG19471.1	AEY91281.1	AGJ56886.1	ADW03786.1	AGP57232.1	CBG70579.1	AEN11997.1	CCA57852.1	AEM87865.1
1642	AGI90326.1	BAC71069.1	ADI07768.1	AEW96151.1	CAC33066.1	AGS71410.1	CCK27878.1	AGK79598.1	BAG19470.1	AEY91282.1	AGJ56887.1	ADW03785.1	AGP57233.1	CBG70578.1	AEN11998.1	CCA57854.1	AEM87864.1
1643	AGI90331.1	BAC71064.1	ADI07764.1	AEW96158.1	CAC33071.1	AGS71415.1	CCK27873.1	AGK79603.1	BAG19465.1	AEY91287.1	AGJ56892.1	ADW03780.1	AGP57238.1	CBG70573.1	AEN12006.1	CCA57859.1	AEM87859.1
1644	AGI90332.1	BAC71063.1	ADI07763.1	AEW96157.1	CAC33072.1	AGS71416.1	CCK27872.1	AGK79604.1	BAG19464.1	AEY91288.1	AGJ56893.1	ADW03779.1	AGP57239.1	CBG70572.1	AEN12007.1	CCA57860.1	AEM87858.1
1645	AGI90333.1	BAC71062.1	ADI07762.1	AEW96159.1	CAD30963.1	AGS71417.1	CCK27871.1	AGK79605.1	BAG19463.1	AEY91289.1	AGJ56894.1	ADW03778.1	AGP57240.1	CBG70571.1	AEN12008.1	CCA57861.1	AEM87857.1
1646	AGI90339.1	BAC71061.1	ADI07761.1	AEW96160.1	CAD30900.1	AGS71418.1	CCK27870.1	AGK79609.1	BAG19462.1	AEY91290.1	AGJ56895.1	ADW03777.1	AGP57241.1	CBG70570.1	AEN12009.1	CCA57862.1	AEM87856.1
1647	AGI90341.1	BAC71059.1	ADI07760.1	AEW96163.1	CAD30903.1	AGS71420.1	CCK27866.1	AGK79611.1	BAG19460.1	AEY91292.1	AGJ56897.1	ADW03775.1	AGP57245.1	CBG70568.1	AEN12011.1	CCA57865.1	AEM87852.1
1648	AGI90342.1	BAC71058.1	ADI07759.1	AEW96164.1	CAD30904.1	AGS71421.1	CCK27865.1	AGK79612.1	BAG19459.1	AEY91293.1	AGJ56898.1	ADW03774.1	AGP57246.1	CBG70567.1	AEN12012.1	CCA57866.1	AEM87851.1
1649	AGI90343.1	BAC71057.1	ADI07758.1	AEW96165.1	CAD30905.1	AGS71422.1	CCK27864.1	AGK79613.1	BAG19458.1	AEY91294.1	AGJ56899.1	ADW03773.1	AGP57247.1	CBG70566.1	AEN12013.1	CCA57867.1	AEM87850.1
1650	AGI90345.1	BAC71056.1	ADI07756.1	AEW96169.1	CAD30906.1	AGS71423.1	CCK27863.1	AGK79614.1	BAG19457.1	AEY91295.1	AGJ56900.1	ADW03772.1	AGP57248.1	CBG70565.1	AEN12014.1	CCA57870.1	AEM87849.1
1651	AGI90346.1	BAC71054.1	ADI07739.1	AEW96168.1	CAD30907.1	AGS71424.1	CCK27861.1	AGK79615.1	BAG19456.1	AEY91297.1	AGJ56902.1	ADW03771.1	AGP57249.1	CBG70563.1	AEN12015.1	CCA57871.1	AEM87848.1
1652	AGI90347.1	BAC71053.1	ADI07738.1	AEW96167.1	CAD30908.1	AGS71425.1	CCK27860.1	AGK79616.1	BAG19455.1	AEY91298.1	AGJ56903.1	ADW03770.1	AGP57250.1	CBG70562.1	AEN12016.1	CCA57872.1	AEM87847.1
1653	AGI90348.1	BAC71052.1	ADI07737.1	AEW96171.1	CAD30909.1	AGS71426.1	CCK27859.1	AGK79617.1	BAG19454.1	AEY91299.1	AGJ56904.1	ADW03769.1	AGP57251.1	CBG70561.1	AEN12017.1	CCA57873.1	AEM87846.1
1654	AGI90349.1	BAC71051.1	ADI07736.1	AEW96172.1	CAC18716.2	AGS71427.1	CCK27858.1	AGK79618.1	BAG19453.1	AEY91300.1	AGJ56905.1	ADW03768.1	AGP57252.1	CBG70560.1	AEN12018.1	CCA57874.1	AEM87845.1
1655	AGI90356.1	BAC71046.1	ADI07729.1	AEW96178.1	CAD30913.1	AGS71431.1	CCK27853.1	AGK79623.1	BAG19448.1	AEY91304.1	AGJ56911.1	ADW03762.1	AGP57258.1	CBG70554.1	AEN12023.1	CCA57879.1	AEM87839.1
1656	AGI90360.1	BAC71041.1	ADI07719.1	AEW96181.1	CAD30917.1	AGS71435.1	CCK27849.1	AGK79627.1	BAG19444.1	AEY91308.1	AGJ56915.1	ADW03758.1	AGP57261.1	CBG70550.1	AEN12027.1	CCA57885.1	AEM87835.1
1657	AGI90361.1	BAC71040.1	ADI07718.1	AEW96182.1	CAD30918.1	AGS71436.1	CCK27848.1	AGK79628.1	BAG19443.1	AEY91309.1	AGJ56916.1	ADW03757.1	AGP57262.1	CBG70549.1	AEN12028.1	CCA57886.1	AEM87834.1
1658	AGI90362.1	BAC71038.1	ADI07716.1	AEW96183.1	CAD30920.1	AGS71438.1	CCK27846.1	AGK79629.1	BAG19442.1	AEY91311.1	AGJ56917.1	ADW03756.1	AGP57264.1	CBG70548.1	AEN12029.1	CCA57887.1	AEM87832.1
1659	AGI90363.1	BAC71037.1	ADI07715.1	AEW96184.1	CAD30921.1	AGS71439.1	CCK27845.1	AGK79630.1	BAG19441.1	AEY91312.1	AGJ56918.1	ADW03755.1	AGP57265.1	CBG70547.1	AEN12030.1	CCA57888.1	AEM87831.1
1660	AGI90364.1	BAC71036.1	ADI07714.1	AEW96185.1	CAD30922.1	AGS71440.1	CCK27844.1	AGK79631.1	BAG19440.1	AEY91313.1	AGJ56919.1	ADW03754.1	AGP57266.1	CBG70546.1	AEN12031.1	CCA57889.1	AEM87830.1
1661	AGI90366.1	BAC71033.1	ADI07712.1	AEW96189.1	CAD30924.1	AGS71444.1	CCK27840.1	AGK79634.1	BAG19437.1	AEY91317.1	AGJ56922.1	ADW03751.1	AGP57269.1	CBG70543.1	AEN12034.1	CCA57892.1	AEM87827.1
1662	AGI90372.1	BAC71016.1	ADI07398.1	AEW96197.1	CAD30944.1	AGS71454.1	CCK27827.1	AGK79648.1	BAG19408.1	AEY91330.1	AGJ56934.1	ADW03740.1	AGP55385.1	CBG70533.1	AEN12045.1	CCA57899.1	AEM81011.1
1663	AGI90375.1	BAC71014.1	ADI07395.1	AEW96201.1	CAD30947.1	AGS71457.1	CCK27824.1	AGK79658.1	BAG19398.1	AEY91333.1	AGJ56936.1	ADW03738.1	AGP55382.1	CBG70530.1	AEN12046.1	CCA57903.1	AEM81014.1
1664	AGI90376.1	BAC71013.1	ADI07394.1	AEW96200.1	CAD30948.1	AGS71458.1	CCK27823.1	AGK79659.1	BAG19397.1	AEY91334.1	AGJ56937.1	ADW03737.1	AGP55381.1	CBG70529.1	AEN12047.1	CCA57904.1	AEM81015.1
1665	AGI90379.1	BAC71012.1	ADI07391.1	AEW96205.1	CAD30950.1	AGS71461.1	CCK27820.1	AGK79662.1	BAG19393.1	AEY91337.1	AGJ56940.1	ADW03734.1	AGP55378.1	CBG70528.1	AEN12050.1	CCA57909.1	AEM81021.1
1666	AGI90380.1	BAC71011.1	ADI07390.1	AEW96206.1	CAD30951.1	AGS71462.1	CCK27819.1	AGK79663.1	BAG19392.1	AEY91338.1	AGJ56941.1	ADW03733.1	AGP55377.1	CBG70527.1	AEN12051.1	CCA57910.1	AEM81022.1
1667	AGI90381.1	BAC71010.1	ADI07389.1	AEW96207.1	CAD30952.1	AGS71463.1	CCK27818.1	AGK79664.1	BAG19391.1	AEY91339.1	AGJ56942.1	ADW03732.1	AGP55376.1	CBG70526.1	AEN12052.1	CCA57911.1	AEM81023.1
1668	AGI90382.1	BAC71009.1	ADI07388.1	AEW96208.1	CAD30953.1	AGS71464.1	CCK27817.1	AGK79665.1	BAG19390.1	AEY91340.1	AGJ56943.1	ADW03731.1	AGP55375.1	CBG70525.1	AEN12053.1	CCA57912.1	AEM81024.1
1669	AGI90393.1	BAC71007.1	ADI07386.1	AEW96219.1	CAD30960.1	AGS71468.1	CCK27807.1	AGK79670.1	BAG19387.1	AEY91342.1	AGJ56960.1	ADW03716.1	AGP55370.1	CBG70522.1	AEN12061.1	CCA57913.1	AEM81031.1
1670	AGI90394.1	BAC71002.1	ADI12173.1	AEW97881.1	CAD30961.1	AGS71473.1	CCK27802.1	AGK77909.1	BAG21016.1	AEY91343.1	AGJ55615.1	ADW04999.1	AGP52881.1	CBG70513.1	AEN10632.1	CCA56443.1	AEM83499.1
1671	AGI90396.1	BAC70999.1	ADI07383.1	AEW96221.1	CAC40591.1	AGS71475.1	CCK27799.1	AGK79671.1	BAG19386.1	AEY91346.1	AGJ56961.1	ADW03715.1	AGP55367.1	CBG70509.1	AEN12062.1	CCA57943.1	AEM81033.1
1672	AGI90397.1	BAC70998.1	ADI07382.1	AEW96222.1	CAC40592.1	AGS71476.1	CCK27798.1	AGK79672.1	BAG19385.1	AEY91347.1	AGJ56962.1	ADW03714.1	AGP55366.1	CBG70508.1	AEN12063.1	CCA57944.1	AEM81034.1
1673	AGI90403.1	BAC70993.1	ADI07352.1	AEW96224.1	CAC40599.1	AGS71481.1	CCK27787.1	AGK79685.1	BAG19376.1	AEY91358.1	AGJ56967.1	ADW03709.1	AGP55355.1	CBG70494.1	AEN12076.1	CCA57952.1	AEM81049.1
1674	AGI90404.1	BAC70992.1	ADI07351.1	AEW96225.1	CAC40600.1	AGS71482.1	CCK27786.1	AGK79686.1	BAG19375.1	AEY91359.1	AGJ56968.1	ADW03708.1	AGP55354.1	CBG70493.1	AEN12077.1	CCA57953.1	AEM81050.1
1675	AGI90405.1	BAC70991.1	ADI07350.1	AEW96226.1	CAC40601.1	AGS71483.1	CCK27785.1	AGK79687.1	BAG19374.1	AEY91360.1	AGJ56969.1	ADW03707.1	AGP55353.1	CBG70492.1	AEN12078.1	CCA57954.1	AEM81051.1
1676	AGI90406.1	BAC70990.1	ADI07349.1	AEW96227.1	CAC40602.1	AGS71484.1	CCK27784.1	AGK79688.1	BAG19373.1	AEY91361.1	AGJ56970.1	ADW03706.1	AGP55352.1	CBG70491.1	AEN12079.1	CCA57955.1	AEM81052.1
1677	AGI90407.1	BAC70989.1	ADI07348.1	AEW96228.1	CAC40603.1	AGS71485.1	CCK27783.1	AGK79689.1	BAG19372.1	AEY91362.1	AGJ56971.1	ADW03705.1	AGP55351.1	CBG70490.1	AEN12080.1	CCA57956.1	AEM81053.1
1678	AGI90427.1	BAC70968.1	ADI07324.1	AEW96232.1	CAB92597.1	AGS71498.1	CCK27773.1	AGK79693.1	BAG19361.1	AEY91373.1	AGJ56976.1	ADW03700.1	AGP55335.1	CBG70481.1	AEN12087.1	CCA57961.1	AEM81072.1
1679	AGI90428.1	BAC70967.1	ADI07323.1	AEW96233.1	CAB92598.1	AGS71499.1	CCK27772.1	AGK79694.1	BAG19360.1	AEY91374.1	AGJ56977.1	ADW03699.1	AGP55334.1	CBG70480.1	AEN12088.1	CCA57962.1	AEM81073.1
1680	AGI90429.1	BAC70966.1	ADI07322.1	AEW96234.1	CAB92599.1	AGS71500.1	CCK27771.1	AGK79695.1	BAG19359.1	AEY91375.1	AGJ56978.1	ADW03698.1	AGP55333.1	CBG70479.1	AEN12089.1	CCA57963.1	AEM81074.1
1681	AGI90431.1	BAC70964.1	ADI07320.1	AEW96237.1	CAB92602.1	AGS71503.1	CCK27768.1	AGK79698.1	BAG19356.1	AEY91378.1	AGJ56981.1	ADW03695.1	AGP55331.1	CBG70477.1	AEN12092.1	CCA57966.1	AEM81076.1
1682	AGI90432.1	BAC70963.1	ADI07319.1	AEW96238.1	CAB92603.1	AGS71504.1	CCK27767.1	AGK79699.1	BAG19355.1	AEY91379.1	AGJ56982.1	ADW03694.1	AGP55330.1	CBG70476.1	AEN12093.1	CCA57967.1	AEM81077.1
1683	AGI90433.1	BAC70962.1	ADI07318.1	AEW96239.1	CAB92604.1	AGS71505.1	CCK27766.1	AGK79700.1	BAG19354.1	AEY91380.1	AGJ56983.1	ADW03693.1	AGP55329.1	CBG70475.1	AEN12094.1	CCA57968.1	AEM81078.1
1684	AGI90439.1	BAC70956.1	ADI07314.1	AEW96245.1	CAB92608.1	AGS71511.1	CCK27760.1	AGK79706.1	BAG19348.1	AEY91386.1	AGJ56989.1	ADW03687.1	AGP55325.1	CBG70469.1	AEN12100.1	CCA57972.1	AEM81082.1
1685	AGI90450.1	BAC70947.1	ADI07308.1	AEW96251.1	CAC05873.1	AGS71517.1	CCK27748.1	AGK79720.1	BAG19334.1	AEY91392.1	AGJ57010.1	ADW03670.1	AGP51567.1	CBG70465.1	AEN12116.1	CCA57981.1	AEM81088.1
1686	AGI90452.1	BAC70945.1	ADI07306.1	AEW96253.1	CAC05875.1	AGS71519.1	CCK27746.1	AGK79722.1	BAG19332.1	AEY91394.1	AGJ57012.1	ADW03668.1	AGP55318.1	CBG70467.1	AEN12118.1	CCA57983.1	AEM81090.1
1687	AGI90455.1	BAC70944.1	ADI07304.1	AEW96254.1	CAC05876.1	AGS71520.1	CCK27745.1	AGK79723.1	BAG19331.1	AEY91395.1	AGJ57013.1	ADW03667.1	AGP55317.1	CBG70461.1	AEN12119.1	CCA57985.1	AEM81091.1
1688	AGI90465.1	BAC70933.1	ADI07292.1	AEW96266.1	CAC05886.1	AGS71530.1	CCK27734.1	AGK79733.1	BAG19321.1	AEY91406.1	AGJ57023.1	ADW03657.1	AGP55301.1	CBG70455.1	AEN12128.1	CCA57993.1	AEM81103.1
1689	AGI90466.1	BAC70932.1	ADI07291.1	AEW96268.1	CAC05887.1	AGS71531.1	CCK27733.1	AGK79734.1	BAG19320.1	AEY91407.1	AGJ57024.1	ADW03656.1	AGP55300.1	CBG70454.1	AEN12129.1	CCA57994.1	AEM81104.1
1690	AGI90468.1	BAC70929.1	ADI07287.1	AEW96269.1	CAC05889.1	AGS71534.1	CCK27729.1	AGK79737.1	BAG19310.1	AEY91408.1	AGJ57025.1	ADW03655.1	AGP55297.1	CBG70452.1	AEN12130.1	CCA57999.1	AEM81108.1
1691	AGI90471.1	BAC70928.1	ADI07286.1	AEW96270.1	CAC05890.1	AGS71535.1	CCK27728.1	AGK79738.1	BAG19309.1	AEY91409.1	AGJ57026.1	ADW03654.1	AGP55296.1	CBG70451.1	AEN12131.1	CCA58000.1	AEM81109.1
1692	AGI90472.1	BAC70927.1	ADI07285.1	AEW96271.1	CAC05891.1	AGS71536.1	CCK27727.1	AGK79739.1	BAG19308.1	AEY91410.1	AGJ57027.1	ADW03653.1	AGP51566.1	CBG70450.1	AEN12132.1	CCA58001.1	AEM81110.1
1693	AGI90473.1	BAC70926.1	ADI07284.1	AEW96272.1	CAC05892.1	AGS71537.1	CCK27726.1	AGK79740.1	BAG19307.1	AEY91411.1	AGJ57028.1	ADW03652.1	AGP55295.1	CBG70449.1	AEN12133.1	CCA58002.1	AEM81111.1
1694	AGI90474.1	BAC70925.1	ADI07283.1	AEW96273.1	CAC05893.1	AGS71538.1	CCK27725.1	AGK79741.1	BAG19306.1	AEY91412.1	AGJ57029.1	ADW03651.1	AGP55294.1	CBG70448.1	AEN12134.1	CCA58003.1	AEM81112.1
1695	AGI90475.1	BAC70924.1	ADI07282.1	AEW96274.1	CAC05894.1	AGS71539.1	CCK27724.1	AGK79742.1	BAG19305.1	AEY91413.1	AGJ57030.1	ADW03650.1	AGP55293.1	CBG70447.1	AEN12135.1	CCA58004.1	AEM81113.1
1696	AGI90476.1	BAC70923.1	ADI07281.1	AEW96275.1	CAC05900.1	AGS71540.1	CCK27723.1	AGK79743.1	BAG19304.1	AEY91414.1	AGJ57031.1	ADW03649.1	AGP55292.1	CBG70446.1	AEN12136.1	CCA58005.1	AEM81114.1
1697	AGI90477.1	BAC70922.1	ADI07280.1	AEW96277.1	CAC05901.1	AGS71541.1	CCK27722.1	AGK79744.1	BAG19303.1	AEY91415.1	AGJ57032.1	ADW03648.1	AGP55291.1	CBG70445.1	AEN12137.1	CCA58006.1	AEM81115.1
1698	AGI90479.1	BAC70921.1	ADI07279.1	AEW96280.1	CAD55221.1	AGS71543.1	CCK27721.1	AGK79746.1	BAG19301.1	AEY91417.1	AGJ57034.1	ADW03646.1	AGP55290.1	CBG70444.1	AEN12139.1	CCA58008.1	AEM81116.1
1699	AGI90480.1	BAC70920.1	ADI07278.1	AEW96278.1	CAC37447.1	AGS71544.1	CCK27720.1	AGK79747.1	BAG19300.1	AEY91418.1	AGJ57035.1	ADW03645.1	AGP55289.1	CBG70443.1	AEN12140.1	CCA58009.1	AEM81117.1
1700	AGI90482.1	BAC70918.1	ADI07276.1	AEW96281.1	CAC37449.1	AGS71546.1	CCK27718.1	AGK79749.1	BAG19298.1	AEY91420.1	AGJ57037.1	ADW03643.1	AGP55288.1	CBG70441.1	AEN12142.1	CCA58011.1	AEM81119.1
1701	AGI90494.1	BAC72957.1	ADI10002.1	AEW94238.1	CAC10115.1	AGS69779.1	CCK29839.1	AGK77358.1	BAG21554.1	AEY89583.1	AGJ55118.1	ADW05496.1	AGP57612.1	CBG72784.1	AEN10188.1	CCA55882.1	AEM87469.1
1702	AGI90495.1	BAC72958.1	ADI10003.1	AEW94237.1	CAC10114.1	AGS69778.1	CCK29840.1	AGK77357.1	BAG21555.1	AEY89582.1	AGJ55117.1	ADW05497.1	AGP57613.1	CBG72785.1	AEN10187.1	CCA55881.1	AEM87468.1
1703	AGI90496.1	BAC72959.1	ADI10004.1	AEW94236.1	CAC10113.1	AGS69777.1	CCK29841.1	AGK77356.1	BAG21556.1	AEY89581.1	AGJ55116.1	ADW05498.1	AGP57614.1	CBG72786.1	AEN10186.1	CCA55880.1	AEM87467.1
1704	AGI90497.1	BAC72960.1	ADI10007.1	AEW94235.1	CAC10112.1	AGS69776.1	CCK29842.1	AGK77355.1	BAG21557.1	AEY89580.1	AGJ55115.1	ADW05499.1	AGP57615.1	CBG72787.1	AEN10185.1	CCA55879.1	AEM87466.1
1705	AGI90513.1	BAC72972.1	ADI10030.1	AEW94229.1	CAC10102.1	AGS69766.1	CCK29855.1	AGK77341.1	BAG21570.1	AEY89568.1	AGJ55101.1	ADW05511.1	AGP57651.1	CBG72807.1	AEN10171.1	CCA55867.1	AEM87431.1
1706	AGI90514.1	BAC72973.1	ADI10031.1	AEW94228.1	CAB87229.1	AGS69765.1	CCK29856.1	AGK77340.1	BAG21571.1	AEY89567.1	AGJ55100.1	ADW05512.1	AGP57652.1	CBG72808.1	AEN10170.1	CCA55866.1	AEM87430.1
1707	AGI90516.1	BAC72975.1	ADI10033.1	AEW94226.1	CAB87227.1	AGS69763.1	CCK29858.1	AGK77339.1	BAG21572.1	AEY89565.1	AGJ55099.1	ADW05513.1	AGP57654.1	CBG72810.1	AEN10169.1	CCA55864.1	AEM87428.1
1708	AGI90517.1	BAC72977.1	ADI10034.1	AEW94225.1	CAB87226.1	AGS69761.1	CCK29860.1	AGK77338.1	BAG21573.1	AEY89564.1	AGJ55098.1	ADW05514.1	AGP57655.1	CBG72811.1	AEN10168.1	CCA55862.1	AEM87427.1
1709	AGI90518.1	BAC72978.1	ADI10035.1	AEW94224.1	CAB87225.1	AGS69760.1	CCK29861.1	AGK77337.1	BAG21574.1	AEY89563.1	AGJ55097.1	ADW05515.1	AGP57656.1	CBG72812.1	AEN10167.1	CCA55861.1	AEM87426.1
1710	AGI90519.1	BAC71188.1	ADI10037.1		CAB87224.1	AGS71306.1,AGS69758.1	CCK28008.1,CCK29862.1	AGK77336.1	BAG21575.1	AEY89561.1	AGJ56530.1	ADW04142.1	AGP57657.1	CBG72814.1	AEN10166.1		AEM87425.1
1711	AGI90541.1	BAC72987.1	ADI10039.1	AEW94223.1	CAB87216.1	AGS69750.1	CCK29878.1	AGK77324.1	BAG21585.1	AEY89552.1	AGJ55091.1	ADW05521.1	AGP57659.1	CBG72823.1	AEN10164.1	CCA55854.1	AEM87420.1
1712	AGI90542.1	BAC72988.1	ADI10040.1	AEW94222.1	CAB87215.1	AGS69749.1	CCK29879.1	AGK77323.1	BAG21586.1	AEY89551.1	AGJ55090.1	ADW05522.1	AGP57660.1	CBG72824.1	AEN10163.1	CCA55853.1	AEM87419.1
1713	AGI90543.1	BAC72989.1	ADI10041.1	AEW94221.1	CAB87214.1	AGS69748.1	CCK29880.1	AGK77322.1	BAG21587.1	AEY89550.1	AGJ55089.1	ADW05523.1	AGP57661.1	CBG72825.1	AEN10162.1	CCA55852.1	AEM87418.1
1714	AGI90545.1	BAC72991.1	ADI10043.1	AEW94219.1	CAB87212.1	AGS69746.1	CCK29882.1	AGK77320.1	BAG21589.1	AEY89548.1	AGJ55087.1	ADW05525.1	AGP57663.1	CBG72827.1	AEN10160.1	CCA55850.1	AEM87416.1
1715	AGI90546.1	BAC72992.1	ADI10044.1	AEW94218.1	CAB87211.1	AGS69745.1	CCK29883.1	AGK77310.1	BAG21598.1	AEY89547.1	AGJ55081.1	ADW05530.1	AGP57664.1	CBG72828.1	AEN10153.1	CCA55846.1	AEM87415.1
1716	AGI90547.1	BAC72993.1	ADI10045.1	AEW94217.1	CAB87210.1	AGS69744.1	CCK29884.1	AGK77311.1	BAG21597.1	AEY89546.1	AGJ55082.1	ADW05529.1	AGP57665.1	CBG72829.1	AEN10154.1	CCA55847.1	AEM87414.1
1717	AGI90553.1	BAC72994.1	ADI10046.1	AEW94216.1	CAB87208.1	AGS69742.1	CCK29885.1	AGK77313.1	BAG21595.1	AEY89544.1	AGJ55086.1	ADW05526.1	AGP57666.1	CBG72830.1	AEN10157.1	CCA55849.1	AEM87413.1
1718	AGI90562.1	BAC73041.1	ADI10122.1	AEW94203.1	CAB66276.1	AGS69720.1	CCK29933.1	AGK77244.1	BAG21654.1	AEY89512.1	AGJ55027.1	ADW05584.1	AGP57720.1	CBG72898.1	AEN10068.1	CCA55822.1	AEM87353.1
1719	AGI90563.1	BAC73042.1	ADI10123.1	AEW94202.1	CAB66275.1	AGS69719.1	CCK29934.1	AGK77242.1	BAG21655.1	AEY89511.1	AGJ55026.1	ADW05586.1	AGP57721.1	CBG72899.1	AEN10067.1	CCA55821.1	AEM87352.1
1720	AGI90570.1	BAC74860.1,BAC73051.1	ADI10141.1	AEW97166.1	CAB88954.1	AGS69708.1	CCK29941.1	AGK77232.1	BAG21664.1	AEY89503.1	AGJ55017.1	ADW05594.1	AGP57733.1	CBG72910.1	AEN10061.1		AEM87340.1
1721	AGI90575.1	BAC73056.1	ADI04107.1	AEW97342.1	CAB75312.1	AGS69703.1	CCK29948.1	AGK77221.1	BAG21672.1	AEY89496.1	AGJ55010.1	ADW05600.1	AGP52727.1	CBG72914.1	AEN10051.1	CCA55808.1	AEM83646.1
1722	AGI90576.1	BAC73057.1	ADI04108.1	AEW97341.1	CAB75311.1	AGS69702.1	CCK29949.1	AGK77220.1	BAG21673.1	AEY89495.1	AGJ55009.1	ADW05601.1	AGP52726.1	CBG72915.1	AEN10050.1	CCA55807.1	AEM83647.1
1723	AGI90593.1	BAC73075.1	ADI10172.1	AEW94157.1	CAB92251.1	AGS69670.1	CCK29978.1	AGK77210.1	BAG21678.1	AEY89466.1	AGJ54999.1	ADW05610.1	AGP57793.1	CBG72945.1	AEN10007.1	CCA55758.1	AEM87289.1
1724	AGI90594.1	BAC73076.1	ADI10173.1	AEW94156.1	CAB92250.1	AGS69669.1	CCK29979.1	AGK77209.1	BAG21679.1	AEY89465.1	AGJ54998.1	ADW05611.1	AGP57794.1	CBG72946.1	AEN10006.1	CCA55757.1	AEM87288.1
1725	AGI90598.1	BAC73078.1	ADI10175.1	AEW94154.1	CAB92248.1	AGS69667.1	CCK29981.1	AGK77207.1	BAG21681.1	AEY89463.1	AGJ54996.1	ADW05613.1	AGP57795.1	CBG72948.1	AEN10004.1	CCA55755.1	AEM87286.1
1726	AGI90599.1	BAC73079.1	ADI10176.1	AEW94151.1	CAB71215.1	AGS69662.1	CCK29984.1	AGK77206.1	BAG21682.1	AEY89457.1	AGJ54995.1	ADW05614.1	AGP57796.1	CBG72949.1	AEN10003.1	CCA55748.1	AEM87285.1
1727	AGI90600.1	BAC73080.1	ADI10177.1	AEW94150.1	CAB71214.1	AGS69661.1	CCK29985.1	AGK77205.1	BAG21683.1	AEY89455.1	AGJ54994.1	ADW05615.1	AGP57797.1	CBG72950.1	AEN10002.1	CCA55747.1	AEM87284.1
1728	AGI90601.1	BAC73081.1	ADI10178.1	AEW94149.1	CAB71213.1	AGS69660.1	CCK29986.1	AGK77204.1	BAG21684.1	AEY89454.1	AGJ54993.1	ADW05616.1	AGP57798.1	CBG72951.1	AEN10001.1	CCA55746.1	AEM87283.1
1729	AGI90605.1	BAC73082.1	ADI10179.1	AEW94147.1	CAB71209.1	AGS69659.1	CCK29987.1	AGK77203.1	BAG21689.1	AEY89450.1	AGJ54989.1	ADW05620.1	AGP57799.1	CBG72952.1	AEN09997.1	CCA55741.1	AEM87282.1
1730	AGI90608.1	BAC73084.1	ADI10182.1	AEW94146.1	CAB71207.1	AGS69657.1	CCK29989.1	AGK77201.1	BAG21691.1	AEY89448.1	AGJ54988.1	ADW05621.1	AGP57801.1	CBG72954.1	AEN09996.1	CCA55739.1	AEM87280.1
1731	AGI90610.1	BAC73086.1	ADI10184.1	AEW94144.1	CAB71205.1	AGS69655.1	CCK29991.1	AGK77199.1	BAG21693.1	AEY89446.1	AGJ54985.1	ADW05623.1	AGP57803.1	CBG72956.1	AEN09994.1	CCA55737.1	AEM87278.1
1732	AGI90611.1	BAC73087.1	ADI10185.1	AEW94143.1	CAB71204.1	AGS69654.1	CCK29992.1	AGK77198.1	BAG21694.1	AEY89445.1	AGJ54983.1	ADW05624.1	AGP57804.1	CBG72957.1	AEN09993.1	CCA55736.1	AEM87277.1
1733	AGI90612.1	BAC73088.1	ADI10187.1	AEW94142.1	CAB71203.1	AGS69652.1	CCK29993.1	AGK77197.1	BAG21695.1	AEY89443.1	AGJ54981.1	ADW05625.1	AGP57806.1	CBG72958.1	AEN09992.1	CCA55735.1	AEM87276.1
1734	AGI90613.1	BAC73089.1	ADI10188.1	AEW94141.1	CAB71196.2	AGS69651.1	CCK29994.1	AGK77196.1	BAG21696.1	AEY89442.1	AGJ54980.1	ADW05626.1	AGP57807.1	CBG72959.1	AEN09991.1	CCA55734.1	AEM87275.1
1735	AGI90614.1	BAC73090.1	ADI10189.1	AEW94140.1	CAB71201.1	AGS69650.1	CCK29995.1	AGK77195.1	BAG21697.1	AEY89441.1	AGJ54979.1	ADW05627.1	AGP57808.1	CBG72960.1	AEN09990.1	CCA55733.1	AEM87274.1
1736	AGI90617.1	BAC73091.1	ADI10190.1	AEW94139.1	CAB71200.1	AGS69648.1	CCK29996.1	AGK77194.1	BAG21698.1	AEY89438.1	AGJ54978.1	ADW05628.1	AGP57809.1	CBG72961.1	AEN09989.1	CCA55732.1	AEM87273.1
1737	AGI90618.1	BAC73092.1	ADI10191.1	AEW94138.1	CAB71199.1	AGS69647.1	CCK29997.1	AGK77193.1	BAG21699.1	AEY89437.1	AGJ54977.1	ADW05629.1	AGP57810.1	CBG72962.1	AEN09988.1	CCA55731.1	AEM87272.1
1738	AGI90619.1	BAC73096.1	ADI10195.1	AEW94134.1	CAB71832.1	AGS69643.1	CCK30001.1	AGK77189.1	BAG21703.1	AEY89433.1	AGJ54973.1	ADW05633.1	AGP57814.1	CBG72966.1	AEN09984.1	CCA55727.1	AEM87268.1
1739	AGI90620.1	BAC73097.1	ADI10198.1	AEW94133.1	CAB71831.1	AGS69642.1	CCK30002.1	AGK77188.1	BAG21704.1	AEY89430.1	AGJ54972.1	ADW05634.1	AGP57816.1	CBG72969.1	AEN09983.1	CCA55726.1	AEM87266.1
1740	AGI90621.1	BAC73098.1	ADI10199.1	AEW94132.1	CAB71830.1	AGS69641.1	CCK30003.1	AGK77187.1	BAG21705.1	AEY89429.1	AGJ54971.1	ADW05635.1	AGP57817.1	CBG72968.1	AEN09982.1	CCA55725.1	AEM87265.1
1741	AGI90625.1	BAC73103.1	ADI10202.1	AEW94125.1	CAB71824.1	AGS69634.1	CCK30010.1	AGK77184.1	BAG21708.1	AEY89422.1	AGJ54968.1	ADW05638.1	AGP57820.1	CBG72974.1	AEN09979.1	CCA55722.1	AEM87262.1
1742	AGI90626.1	BAC73104.1	ADI10203.1	AEW94124.1	CAB71823.1	AGS69633.1	CCK30011.1	AGK77183.1	BAG21709.1	AEY89421.1	AGJ54967.1	ADW05639.1	AGP57822.1	CBG72975.1	AEN09978.1	CCA55721.1	AEM87260.1
1743	AGI90634.1	BAC73109.1	ADI10206.1	AEW94872.1	CAB71815.1	AGS69628.1	CCK30018.1	AGK77176.1	BAG21716.1	AEY89414.1	AGJ54962.1	ADW05644.1	AGP57826.1	CBG72979.1	AEN09967.1	CCA55713.1	AEM87256.1
1744	AGI90639.1	BAC73124.1	ADI10210.1	AEW94120.1	CAB71809.1	AGS69616.1	CCK30031.1	AGK77172.1	BAG21720.1	AEY89399.1	AGJ54958.1	ADW05648.1	AGP57830.1	CBG72988.1	AEN09963.1	CCA55702.1	AEM87252.1
1745	AGI90644.1	BAC73133.1	ADI10212.1	AEW94116.1	CAB71805.1	AGS69607.1	CCK30038.1	AGK77156.1	BAG21741.1	AEY89396.1	AGJ54948.1	ADW05657.1	AGP57831.1	CBG72997.1	AEN09954.1	CCA55698.1	AEM87251.1
1746	AGI90646.1	BAC73138.1	ADI10214.1	AEW94114.1	CAB71802.1	AGS69602.1	CCK30043.1	AGK77154.1	BAG21744.1	AEY89393.1	AGJ54945.1	ADW05660.1	AGP57844.1	CBG73001.1	AEN09951.1	CCA55696.1	AEM87245.1
1747	AGI90647.1	BAC73139.1	ADI10215.1	AEW94113.1	CAC10002.2	AGS69601.1	CCK30044.1	AGK77153.1	BAG21745.1	AEY89392.1	AGJ54944.1	ADW05661.1	AGP57845.1	CBG73002.1	AEN09950.1	CCA55695.1	AEM87244.1
1748	AGI90649.1	BAC73141.1	ADI10217.1	AEW94111.1	CAC10000.1	AGS69599.1	CCK30046.1	AGK77151.1	BAG21746.1	AEY89389.1	AGJ54942.1	ADW05663.1	AGP57847.1	CBG73007.1	AEN09948.1	CCA55693.1	AEM87242.1
1749	AGI90652.1	BAC73157.1	ADI10222.1	AEW94109.1	CAC09997.1	AGS69595.1	CCK30049.1	AGK77147.1	BAG21750.1	AEY89386.1	AGJ54938.1	ADW05667.1	AGP57851.1	CBG73010.1	AEN09944.1	CCA55692.1	AEM87240.1
1750	AGI90653.1	BAC73158.1	ADI10223.1	AEW94107.1	CAC09996.1	AGS69594.1	CCK30050.1	AGK77146.1	BAG21751.1	AEY89385.1	AGJ54936.1	ADW05669.1	AGP57852.1	CBG73011.1	AEN09943.1	CCA55690.1	AEM87239.1
1751	AGI90654.1	BAC73159.1	ADI10224.1	AEW94106.1	CAC09995.1	AGS69593.1	CCK30051.1	AGK77145.1	BAG21752.1	AEY89384.1	AGJ54935.1	ADW05670.1	AGP57853.1	CBG73012.1	AEN09942.1	CCA55689.1	AEM87238.1
1752	AGI90655.1	BAC73160.1	ADI10225.1	AEW94105.1	CAC09994.1	AGS69592.1	CCK30052.1	AGK77144.1	BAG21753.1	AEY89383.1	AGJ54933.1	ADW05671.1	AGP57854.1	CBG73013.1	AEN09941.1	CCA55688.1	AEM87237.1
1753	AGI90656.1	BAC73161.1	ADI10226.1	AEW94104.1	CAC09993.1	AGS69591.1	CCK30053.1	AGK77143.1	BAG21754.1	AEY89382.1	AGJ54932.1	ADW05672.1	AGP57855.1	CBG73014.1	AEN09940.1	CCA55687.1	AEM87236.1
1754	AGI90658.1	BAC73163.1	ADI10232.1	AEW94102.1	CAB75396.1	AGS69589.1	CCK30056.1	AGK77141.1	BAG21756.1	AEY89380.1	AGJ54930.1	ADW05676.1	AGP57859.1	CBG73017.1	AEN09938.1	CCA55685.1	AEM87232.1
1755	AGI90659.1	BAC73164.1	ADI10233.1	AEW94101.1	CAB75395.1	AGS69588.1	CCK30057.1	AGK77140.1	BAG21757.1	AEY89378.1	AGJ54929.1	ADW05677.1	AGP57861.1	CBG73018.1	AEN09937.1	CCA55678.1	AEM87230.1
1756	AGI90660.1	BAC73165.1	ADI10234.1	AEW94100.1	CAB75394.1	AGS69587.1	CCK30058.1	AGK77139.1	BAG21758.1	AEY89377.1	AGJ54928.1	ADW05678.1	AGP57862.1	CBG73019.1	AEN09936.1	CCA55677.1	AEM87229.1
1757	AGI90661.1	BAC73166.1	ADI10235.1	AEW94099.1	CAB75393.1	AGS69586.1	CCK30059.1	AGK77138.1	BAG21759.1	AEY89376.1	AGJ54927.1	ADW05679.1	AGP57863.1	CBG73020.1	AEN09935.1	CCA55676.1	AEM87228.1
1758	AGI90662.1	BAC73167.1	ADI10236.1	AEW94098.1	CAB75392.1	AGS69585.1	CCK30060.1	AGK77137.1	BAG21760.1	AEY89375.1	AGJ54926.1	ADW05680.1	AGP57864.1	CBG73021.1	AEN09934.1	CCA55675.1	AEM87227.1
1759	AGI90663.1	BAC73168.1	ADI10237.1	AEW94097.1	CAB75391.1	AGS69584.1	CCK30061.1	AGK77136.1	BAG21761.1	AEY89374.1	AGJ54925.1	ADW05681.1	AGP57865.1	CBG73022.1	AEN09933.1	CCA55674.1	AEM87226.1
1760	AGI90664.1	BAC73169.1	ADI10238.1	AEW94096.1	CAB75390.1	AGS69583.1	CCK30062.1	AGK77135.1	BAG21762.1	AEY89373.1	AGJ54924.1	ADW05682.1	AGP57866.1	CBG73023.1	AEN09932.1	CCA55673.1	AEM87225.1
1761	AGI90666.1	BAC73171.1	ADI10240.1	AEW94094.1	CAB75388.1	AGS69581.1	CCK30064.1	AGK77133.1	BAG21764.1	AEY89371.1	AGJ54922.1	ADW05684.1	AGP57868.1	CBG73025.1	AEN09930.1	CCA55671.1	AEM87223.1
1762	AGI90668.1	BAC73173.1	ADI10242.1	AEW94093.1	CAB75387.1	AGS69579.1	CCK30066.1	AGK77131.1	BAG21766.1	AEY89369.1	AGJ54920.1	ADW05686.1	AGP57870.1	CBG73027.1	AEN09928.1	CCA55669.1	AEM87221.1
1763	AGI90670.1	BAC73176.1	ADI10243.1	AEW94012.1	CAB75381.1	AGS69551.1	CCK30072.1	AGK77129.1	BAG21768.1	AEY89366.1	AGJ54919.1	ADW05687.1	AGP57871.1	CBG73032.1	AEN09919.1	CCA55667.1	AEM87220.1
1764	AGI90672.1	BAC73179.1	ADI10245.1	AEW94010.1	CAB75378.1	AGS69549.1	CCK30074.1	AGK77113.1	BAG21782.1	AEY89362.1	AGJ54905.1	ADW05700.1	AGP57872.1	CBG73034.1	AEN09917.1	CCA55665.1	AEM87218.1
1765	AGI90673.1	BAC73180.1	ADI10246.1	AEW94009.1	CAB75377.1	AGS69548.1	CCK30075.1	AGK77112.1	BAG21783.1	AEY89361.1	AGJ54904.1	ADW05701.1	AGP57873.1	CBG73035.1	AEN09916.1	CCA55664.1	AEM87217.1
1766	AGI90674.1	BAC73181.1	ADI10247.1	AEW94008.1	CAB75376.1	AGS69547.1	CCK30076.1	AGK77111.1	BAG21784.1	AEY89360.1	AGJ54903.1	ADW05702.1	AGP57874.1	CBG73036.1	AEN09915.1	CCA55663.1	AEM87216.1
1767	AGI90678.1	BAC73183.1	ADI10249.1	AEW94007.1	CAB66265.1	AGS69542.1	CCK30085.1	AGK77106.1	BAG21789.1	AEY89354.1	AGJ54897.1	ADW05707.1	AGP57876.1	CBG73039.1	AEN09902.1	CCA55655.1	AEM87214.1
1768	AGI90679.1	BAC73184.1	ADI10250.1	AEW94006.1	CAB66264.1	AGS69541.1	CCK30086.1	AGK77105.1	BAG21790.1	AEY89353.1	AGJ54896.1	ADW05708.1	AGP57877.1	CBG73040.1	AEN09901.1	CCA55654.1	AEM87213.1
1769	AGI90680.1	BAC73185.1	ADI10251.1	AEW94005.1	CAB66263.1	AGS69540.1	CCK30087.1	AGK77104.1	BAG21791.1	AEY89352.1	AGJ54895.1	ADW05709.1	AGP57878.1	CBG73041.1	AEN09900.1	CCA55653.1	AEM87212.1
1770	AGI90683.1	BAC73188.1	ADI10254.1	AEW94002.1	CAB66260.1	AGS69537.1	CCK30090.1	AGK77101.1	BAG21794.1	AEY89349.1	AGJ54893.1	ADW05712.1	AGP57881.1	CBG73044.1	AEN09897.1	CCA55650.1	AEM87209.1
1771	AGI90686.1	BAC73190.1	ADI10257.1	AEW93999.1	CAB66257.1	AGS69534.1	CCK30093.1	AGK77098.1	BAG21797.1	AEY89346.1	AGJ54891.1	ADW05715.1	AGP57884.1	CBG73047.1	AEN09894.1	CCA55647.1	AEM87206.1
1772	AGI90687.1	BAC73191.1	ADI10258.1	AEW93998.1	CAB66256.1	AGS69533.1	CCK30094.1	AGK77097.1	BAG21798.1	AEY89345.1	AGJ54890.1	ADW05716.1	AGP57885.1	CBG73048.1	AEN09893.1	CCA55646.1	AEM87205.1
1773	AGI90688.1	BAC73192.1	ADI10259.1	AEW93996.1	CAB66255.1	AGS69532.1	CCK30095.1	AGK77096.1	BAG21799.1	AEY89344.1	AGJ54889.1	ADW05717.1	AGP57886.1	CBG73049.1	AEN09892.1	CCA55645.1	AEM87204.1
1774	AGI90689.1	BAC73193.1	ADI10260.1	AEW93997.1	CAB66254.1	AGS69531.1	CCK30096.1	AGK77095.1	BAG21800.1	AEY89343.1	AGJ54888.1	ADW05718.1	AGP57887.1	CBG73050.1	AEN09891.1	CCA55644.1	AEM87203.1
1775	AGI90693.1	BAC73200.1	ADI10264.1	AEW93991.1	CAB66249.1	AGS69525.1	CCK30101.1	AGK77091.1	BAG21802.1	AEY89337.1	AGJ54884.1	ADW05722.1	AGP57891.1	CBG73055.1	AEN09889.1	CCA55639.1	AEM87200.1
1776	AGI90694.1	BAC73201.1	ADI10265.1	AEW93990.1	CAB66248.1	AGS69524.1	CCK30102.1	AGK77090.1	BAG21803.1	AEY89336.1	AGJ54883.1	ADW05723.1	AGP57892.1	CBG73056.1	AEN09888.1	CCA55638.1	AEM87199.1
1777	AGI90695.1	BAC73202.1	ADI10266.1	AEW93989.1	CAB66247.1	AGS69523.1	CCK30103.1	AGK77089.1	BAG21804.1	AEY89335.1	AGJ54882.1	ADW05724.1	AGP57893.1	CBG73057.1	AEN09887.1	CCA55637.1	AEM87198.1
1778	AGI90696.1	BAC73203.1	ADI10267.1	AEW93988.1	CAB66246.1	AGS69522.1	CCK30104.1	AGK77088.1	BAG21805.1	AEY89333.1	AGJ54879.1	ADW05725.1	AGP57894.1	CBG73058.1	AEN09886.1	CCA55636.1	AEM87197.1
1779	AGI90697.1	BAC73204.1	ADI10268.1	AEW93987.1	CAB66245.1	AGS69521.1	CCK30105.1	AGK77087.1	BAG21806.1	AEY89332.1	AGJ54878.1	ADW05726.1	AGP57895.1	CBG73059.1	AEN09885.1	CCA55635.1	AEM87196.1
1780	AGI90699.1	BAC73269.1	ADI10269.1	AEW93983.1	CAB66243.1	AGS69470.1	CCK30107.1	AGK77085.1	BAG21810.1	AEY89329.1	AGJ54874.1	ADW05730.1	AGP57898.1	CBG73165.1	AEN09881.1	CCA55630.1	AEM87187.1
1781	AGI90700.1	BAC73270.1	ADI10270.1	AEW93984.1	CAB66242.1	AGS69469.1	CCK30108.1	AGK77084.1	BAG21811.1	AEY89328.1	AGJ54873.1	ADW05731.1	AGP57899.1	CBG73166.1	AEN09880.1	CCA55629.1	AEM87186.1
1782	AGI90701.1	BAC73272.1	ADI10272.1	AEW93979.1	CAB66241.1	AGS69467.1	CCK30111.1	AGK77083.1	BAG21812.1	AEY89327.1	AGJ54872.1	ADW05732.1	AGP57901.1	CBG73167.1	AEN09879.1	CCA55628.1	AEM87184.1
1783	AGI90702.1	BAC73273.1	ADI10273.1	AEW93980.1	CAB66240.1	AGS69466.1	CCK30112.1	AGK77082.1	BAG21813.1	AEY89325.1	AGJ54871.1	ADW05733.1	AGP57903.1	CBG73168.1	AEN09878.1	CCA55627.1	AEM87183.1
1784	AGI90703.1	BAC73274.1	ADI10274.1	AEW93976.1	CAB66239.1	AGS69465.1	CCK30113.1	AGK77081.1	BAG21814.1	AEY89323.1	AGJ54870.1	ADW05734.1	AGP57904.1	CBG73169.1	AEN09877.1	CCA55626.1	AEM87182.1
1785	AGI90704.1	BAC73278.1	ADI10276.1	AEW93975.1	CAB66237.1	AGS69463.1	CCK30117.1	AGK77079.1	BAG21818.1	AEY89321.1	AGJ54868.1	ADW05736.1	AGP57906.1	CBG73173.1	AEN09875.1	CCA55625.1	AEM87180.1
1786	AGI90706.1	BAC73279.1	ADI10277.1	AEW93974.1	CAB66235.1	AGS69461.1	CCK30118.1	AGK77077.1	BAG21820.1	AEY89319.1	AGJ54866.1	ADW05738.1	AGP57907.1	CBG73175.1	AEN09874.1	CCA55622.1	AEM87179.1
1787	AGI90707.1	BAC73280.1	ADI10278.1	AEW93972.1	CAB66234.1	AGS69460.1	CCK30119.1	AGK77076.1	BAG21821.1	AEY89318.1	AGJ54865.1	ADW05739.1	AGP57908.1	CBG73176.1	AEN09873.1	CCA55621.1	AEM87176.1
1788	AGI90708.1	BAC73281.1	ADI10279.1	AEW93973.1	CAB66233.1	AGS69459.1	CCK30120.1	AGK77075.1	BAG21822.1	AEY89317.1	AGJ54864.1	ADW05740.1	AGP57909.1	CBG73177.1	AEN09872.1	CCA55620.1	AEM87175.1
1789	AGI90709.1	BAC73282.1	ADI10280.1	AEW93971.1	CAB66232.1	AGS69458.1	CCK30121.1	AGK77074.1	BAG21823.1	AEY89316.1	AGJ54863.1	ADW05741.1	AGP57910.1	CBG73178.1	AEN09871.1	CCA55619.1	AEM87174.1
1790	AGI90710.1	BAC73283.1	ADI10281.1	AEW93970.1	CAB66231.1	AGS69457.1	CCK30122.1	AGK77073.1	BAG21824.1	AEY89315.1	AGJ54861.1	ADW05742.1	AGP57911.1	CBG73179.1	AEN09870.1	CCA55618.1	AEM87173.1
1791	AGI90711.1	BAC73284.1	ADI10282.1	AEW93969.1	CAB66230.1	AGS69456.1	CCK30123.1	AGK77072.1	BAG21825.1	AEY89314.1	AGJ54860.1	ADW05743.1	AGP57912.1	CBG73180.1	AEN09869.1	CCA55617.1	AEM87172.1
1792	AGI90713.1	BAC73287.1	ADI10284.1	AEW93967.1	CAB66226.1	AGS69451.1	CCK30128.1	AGK77071.1	BAG21826.1	AEY89309.1	AGJ54859.1	ADW05744.1	AGP57914.1	CBG73184.1	AEN09868.1	CCA55614.1	AEM87170.1
1793	AGI90714.1	BAC73288.1	ADI10285.1	AEW93966.1	CAB66225.1	AGS69450.1	CCK30129.1	AGK77070.1	BAG21827.1	AEY89308.1	AGJ54858.1	ADW05745.1	AGP57915.1	CBG73185.1	AEN09867.1	CCA55613.1	AEM87169.1
1794	AGI90719.1	BAC73289.1	ADI10470.1	AEW93964.1	CAB66224.1	AGS69449.1	CCK30130.1	AGK77069.1	BAG21828.1	AEY89307.1	AGJ54857.1	ADW05746.1	AGP58030.1	CBG73186.1	AEN09866.1	CCA55612.1	AEM86977.1
1795	AGI90725.1	BAC73294.1	ADI10286.1	AEW93965.1	CAB66218.1	AGS69445.1	CCK30135.1	AGK77067.1	BAG21830.1	AEY89304.1	AGJ54855.1	ADW05748.1	AGP57916.1	CBG73187.1	AEN09864.1	CCA55610.1	AEM87168.1
1796	AGI90728.1	BAC73295.1	ADI10287.1	AEW93962.1	CAB66426.1	AGS69444.1	CCK30136.1	AGK77066.1	BAG21831.1	AEY89302.1	AGJ54854.1	ADW05749.1	AGP51632.1	CBG73191.1	AEN09863.1	CCA55609.1	AEM87167.1
1797	AGI90729.1	BAC73296.1	ADI10288.1	AEW93961.1	CAB66427.1	AGS69443.1	CCK30137.1	AGK77065.1	BAG21832.1	AEY89301.1	AGJ54853.1	ADW05750.1	AGP57917.1	CBG73192.1	AEN09862.1	CCA55608.1	AEM87166.1
1798	AGI90730.1	BAC73297.1	ADI10289.1	AEW93959.1	CAD55195.1	AGS69442.1	CCK30138.1	AGK77064.1	BAG21833.1	AEY89300.1	AGJ54852.1	ADW05751.1	AGP57918.1	CBG73193.1	AEN09861.1	CCA55607.1	AEM87165.1
1799	AGI90732.1	BAC73301.1	ADI10290.1	AEW93956.1	CAB66216.1	AGS69437.1	CCK30140.1	AGK77060.1	BAG21835.1	AEY89298.1	AGJ54850.1	ADW05753.1	AGP57919.1	CBG73195.1	AEN09857.1	CCA55603.1	AEM87163.1
1800	AGI90733.1	BAC73307.1	ADI10292.1	AEW93955.1	CAB66217.1	AGS69431.1	CCK30144.1	AGK77059.1	BAG21838.1	AEY89295.1	AGJ54849.1	ADW05754.1	AGP57920.1	CBG73199.1	AEN09856.1	CCA55599.1	AEM87162.1
1801	AGI90734.1	BAC73311.1	ADI10293.1	AEW93954.1	CAB66424.1	AGS69428.1	CCK30147.1	AGK77058.1	BAG21839.1	AEY89291.1	AGJ54848.1	ADW05755.1	AGP57921.1	CBG73204.1	AEN09855.1	CCA55598.1	AEM87161.1
1802	AGI90735.1	BAC73312.1	ADI10294.1	AEW93953.1	CAB66423.1	AGS69427.1	CCK30148.1	AGK77057.1	BAG21840.1	AEY89290.1	AGJ54847.1	ADW05756.1	AGP57922.1	CBG73205.1	AEN09854.1	CCA55597.1	AEM87160.1
1803	AGI90737.1	BAC73314.1	ADI10296.1	AEW93950.1	CAB69748.1	AGS69425.1	CCK30150.1	AGK77055.1	BAG21842.1	AEY89286.1	AGJ54845.1	ADW05758.1	AGP57924.1	CBG73207.1	AEN09852.1	CCA55593.1	AEM87158.1
1804	AGI90739.1	BAC73340.1	ADI10350.1	AEW93949.1	CAB69731.1	AGS69399.1	CCK30181.1	AGK77054.1	BAG21843.1	AEY89257.1	AGJ54844.1	ADW05759.1	AGP57956.1	CBG73213.1	AEN09851.1	CCA55587.1	AEM87132.1
1805	AGI90740.1	BAC73341.1	ADI10351.1	AEW93948.1	CAB69730.1	AGS69398.1	CCK30182.1	AGK77053.1	BAG21844.1	AEY89256.1	AGJ54843.1	ADW05760.1	AGP57957.1	CBG73214.1	AEN09850.1	CCA55586.1	AEM87131.1
1806	AGI90741.1	BAC73343.1	ADI10356.1	AEW93947.1	CAB69729.1	AGS69397.1	CCK30183.1	AGK77052.1	BAG21845.1	AEY89255.1	AGJ54842.1	ADW05761.1	AGP57971.1	CBG73216.1	AEN09849.1	CCA55585.1	AEM87121.1
1807	AGI90742.1	BAC73344.1	ADI10357.1	AEW93946.1	CAB69728.1	AGS69396.1	CCK30184.1	AGK77051.1	BAG21846.1	AEY89254.1	AGJ54841.1	ADW05762.1	AGP57972.1	CBG73217.1	AEN09848.1	CCA55584.1	AEM87120.1
1808	AGI90743.1	BAC73345.1	ADI10358.1	AEW93945.1	CAB69727.1	AGS69395.1	CCK30185.1	AGK77050.1	BAG21847.1	AEY89253.1	AGJ54840.1	ADW05763.1	AGP57973.1	CBG73218.1	AEN09847.1	CCA55583.1	AEM87119.1
1809	AGI90744.1	BAC73346.1	ADI10359.1	AEW93944.1	CAB69726.1	AGS69394.1	CCK30186.1	AGK77049.1	BAG21848.1	AEY89252.1	AGJ54839.1	ADW05764.1	AGP57974.1	CBG73219.1	AEN09846.1	CCA55582.1	AEM87118.1
1810	AGI90745.1	BAC73347.1	ADI10360.1	AEW93943.1	CAB69725.1	AGS69393.1	CCK30187.1	AGK77048.1	BAG21849.1	AEY89251.1	AGJ54837.1	ADW05765.1	AGP57975.1	CBG73220.1	AEN09845.1	CCA55581.1	AEM87117.1
1811	AGI90747.1	BAC73361.1	ADI10371.1	AEW93936.1	CAB63312.1	AGS69384.1	CCK30201.1	AGK77002.1	BAG21876.1	AEY89246.1	AGJ54832.1	ADW05770.1	AGP57984.1	CBG73229.1	AEN09840.1	CCA55573.1	AEM87107.1
1812	AGI90756.1	BAC70059.1,BAC69593.1		AEW93324.1	CAB61174.1,CAA22044.1	AGS72795.1				AEY92732.1	AGJ59190.1	ADW01719.1	AGP55456.1,AGP58909.1	CBG68862.1	AEN14194.1	CCA53668.1	AEM80943.1,AEM86214.1
1813	AGI90794.1	BAC73396.1	ADI10480.1	AEW93903.1	CAB86126.1	AGS69358.1	CCK30241.1	AGK76967.1	BAG21900.1	AEY89210.1	AGJ54804.1	ADW05796.1	AGP58036.1	CBG73271.1	AEN09821.1	CCA55536.1	AEM86969.1
1814	AGI90795.1	BAC73395.1	ADI10479.1	AEW93904.1	CAD55307.1	AGS69359.1	CCK30240.1	AGK76968.1	BAG21899.1	AEY89211.1	AGJ54805.1	ADW05795.1	AGP58035.1	CBG73270.1	AEN09822.1	CCA55537.1	AEM86970.1
1815	AGI90799.1	BAC73391.1	ADI10478.1	AEW93905.1	CAB69753.1	AGS69362.1	CCK30237.1	AGK76971.1	BAG21896.1	AEY89214.1	AGJ54808.1	ADW05792.1	AGP58034.1	CBG73267.1	AEN09825.1	CCA55541.1	AEM86971.1
1816	AGI90800.1	BAC73388.1	ADI10477.1	AEW93906.1	CAB69756.1	AGS69363.1	CCK30236.1	AGK76972.1	BAG21895.1	AEY89216.1	AGJ54809.1	ADW05791.1	AGP58033.1	CBG73266.1	AEN09826.1	CCA55542.1	AEM86972.1
1817	AGI90801.1	BAC73387.1	ADI10476.1	AEW93908.1	CAB69757.1	AGS69364.1	CCK30235.1	AGK76976.1	BAG21894.1	AEY89217.1	AGJ54810.1	ADW05790.1	AGP58032.1	CBG73265.1	AEN09827.1	CCA55543.1	AEM86973.1
1818	AGI90806.1	BAC73386.1	ADI10474.1	AEW93909.1	CAB69758.1	AGS69365.1	CCK30234.1	AGK76977.1	BAG21893.1	AEY89218.1	AGJ54811.1	ADW05789.1	AGP58031.1	CBG73263.1	AEN09828.1	CCA55544.1	AEM86974.1
1819	AGI90807.1	BAC73384.1	ADI10469.1	AEW93912.1	CAB69760.1	AGS69367.1	CCK30232.1	AGK76979.1	BAG21891.1	AEY89220.1	AGJ54813.1	ADW05787.1	AGP58029.1	CBG73261.1	AEN09829.1	CCA55547.1	AEM86980.1
1820	AGI90821.1	BAC73432.1	ADI09014.1	AEW94828.1	CAB86116.1	AGS69353.1	CCK30261.1	AGK76949.1	BAG21923.1	AEY89194.1	AGJ54779.1	ADW05815.1	AGP56869.1	CBG73358.1	AEN09813.1	CCA55514.1	AEM88225.1
1821	AGI90824.1	BAC73487.1	ADI10515.1	AEW93878.1	CAB62730.1	AGS69325.1	CCK30329.1	AGK76946.1	BAG21926.1	AEY89158.1	AGJ54774.1	ADW05818.1	AGP58057.1	CBG73407.1	AEN09810.1	CCA55512.1	AEM86929.1
1822	AGI90825.1	BAC73488.1	ADI10516.1	AEW93877.1	CAB62729.1	AGS69326.1	CCK30330.1	AGK76945.1	BAG21927.1	AEY89159.1	AGJ54773.1	ADW05819.1	AGP58058.1	CBG73408.1	AEN09809.1	CCA55511.1	AEM86928.1
1823	AGI90830.1	BAC73495.1	ADI10568.1	AEW93871.1	CAB62724.1	AGS69319.1	CCK30341.1	AGK76938.1	BAG21932.1	AEY89153.1	AGJ54760.1	ADW05832.1	AGP58085.1	CBG73417.1	AEN09797.1	CCA55498.1	AEM86897.1
1824	AGI90831.1	BAC73496.1	ADI10569.1	AEW93870.1	CAB62723.1	AGS69318.1	CCK30342.1	AGK76937.1	BAG21933.1	AEY89152.1	AGJ54759.1	ADW05833.1	AGP58086.1	CBG73418.1	AEN09796.1	CCA55497.1	AEM86896.1
1825	AGI90832.1	BAC73497.1	ADI10571.1	AEW93866.1	CAB62722.1	AGS69317.1	CCK30343.1	AGK76936.1	BAG21934.1	AEY89151.1	AGJ54758.1	ADW05834.1	AGP58088.1	CBG73419.1	AEN09795.1	CCA55496.1	AEM86894.1
1826	AGI90833.1	BAC73498.1	ADI10572.1	AEW93865.1	CAB62721.1	AGS69316.1	CCK30344.1	AGK76935.1	BAG21935.1	AEY89150.1	AGJ54757.1	ADW05835.1	AGP58089.1	CBG73420.1	AEN09794.1	CCA55495.1	AEM86893.1
1827	AGI90834.1	BAC73499.1	ADI10573.1	AEW93864.1	CAB62720.1	AGS69315.1	CCK30345.1	AGK76934.1	BAG21936.1	AEY89149.1	AGJ54756.1	ADW05836.1	AGP58090.1	CBG73421.1	AEN09793.1	CCA55494.1	AEM86892.1
1828	AGI90835.1	BAC73500.1	ADI10574.1	AEW93863.1	CAB62719.1	AGS69314.1	CCK30346.1	AGK76933.1	BAG21937.1	AEY89148.1	AGJ54755.1	ADW05837.1	AGP58091.1	CBG73422.1	AEN09792.1	CCA55493.1	AEM86891.1
1829	AGI90836.1	BAC73501.1	ADI10575.1	AEW93862.1	CAB62718.1	AGS69313.1	CCK30347.1	AGK76932.1	BAG21938.1	AEY89147.1	AGJ54754.1	ADW05838.1	AGP58092.1	CBG73423.1	AEN09791.1	CCA55492.1	AEM86890.1
1830	AGI90837.1	BAC73502.1	ADI10577.1	AEW93861.1	CAB62717.1	AGS69312.1	CCK30348.1	AGK76931.1	BAG21939.1	AEY89146.1	AGJ54753.1	ADW05839.1	AGP58093.1	CBG73424.1	AEN09790.1	CCA55491.1	AEM86889.1
1831	AGI90839.1	BAC73503.1	ADI10578.1	AEW93860.1	CAB62712.1	AGS69311.1	CCK30349.1	AGK76928.1	BAG21943.1	AEY89145.1	AGJ54745.1	ADW05847.1	AGP58094.1	CBG73426.1	AEN09779.1	CCA55484.1	AEM86888.1
1832	AGI90840.1	BAC73504.1	ADI10579.1	AEW93858.1	CAB62710.1	AGS69309.1	CCK30351.1	AGK76926.1	BAG21948.1	AEY89143.1	AGJ54744.1	ADW05848.1	AGP58095.1	CBG73428.1	AEN09778.1	CCA55483.1	AEM86887.1
1833	AGI90847.1	BAC73507.1	ADI10591.1	AEW93857.1	CAB62707.1	AGS69307.1	CCK30354.1	AGK76919.1	BAG21955.1	AEY89141.1	AGJ54737.1	ADW05855.1	AGP58100.1	CBG73431.1	AEN09773.1	CCA55476.1	AEM86881.1
1834	AGI90850.1	BAC73513.1	ADI10595.1	AEW93852.1	CAB92846.1	AGS69301.1	CCK30359.1	AGK76914.1	BAG21960.1	AEY89135.1	AGJ54732.1	ADW05860.1	AGP58105.1	CBG73437.1	AEN09768.1	CCA55470.1	AEM86875.1
1835	AGI90851.1	BAC73514.1	ADI10596.1	AEW93851.1	CAB92845.1	AGS69300.1	CCK30360.1	AGK76913.1	BAG21961.1	AEY89134.1	AGJ54731.1	ADW05861.1	AGP58106.1	CBG73438.1	AEN09767.1	CCA55469.1	AEM86874.1
1836	AGI90852.1	BAC73515.1	ADI10597.1	AEW93850.1	CAB92844.1	AGS69299.1	CCK30361.1	AGK76912.1	BAG21962.1	AEY89133.1	AGJ54730.1	ADW05862.1	AGP58107.1	CBG73439.1	AEN09766.1	CCA55468.1	AEM86873.1
1837	AGI90853.1	BAC73516.1	ADI10598.1	AEW93848.1	CAB92843.1	AGS69298.1	CCK30362.1	AGK76911.1	BAG21963.1	AEY89132.1	AGJ54729.1	ADW05863.1	AGP58108.1	CBG73440.1	AEN09765.1	CCA55467.1	AEM86872.1
1838	AGI90855.1	BAC73518.1	ADI10600.1	AEW93846.1	CAB92841.1	AGS69296.1	CCK30364.1	AGK76909.1	BAG21965.1	AEY89130.1	AGJ54727.1	ADW05865.1	AGP58110.1	CBG73442.1	AEN09763.1	CCA55465.1	AEM86870.1
1839	AGI90856.1	BAC73519.1	ADI10601.1	AEW93845.1	CAB92840.1	AGS69295.1	CCK30365.1	AGK76908.1	BAG21966.1	AEY89129.1	AGJ54726.1	ADW05866.1	AGP58111.1	CBG73443.1	AEN09762.1	CCA55464.1	AEM86869.1
1840	AGI90857.1	BAC73520.1	ADI10602.1	AEW93844.1	CAB92839.1	AGS69294.1	CCK30366.1	AGK76907.1	BAG21967.1	AEY89128.1	AGJ54725.1	ADW05867.1	AGP58112.1	CBG73444.1	AEN09761.1	CCA55463.1	AEM86868.1
1841	AGI90858.1	BAC73521.1	ADI10603.1	AEW93842.1	CAB92838.1	AGS69293.1	CCK30367.1	AGK76906.1	BAG21968.1	AEY89127.1	AGJ54724.1	ADW05868.1	AGP58114.1	CBG73445.1	AEN09760.1	CCA55462.1	AEM86867.1
1842	AGI90859.1	BAC73522.1	ADI10604.1	AEW93841.1	CAB92837.1	AGS69292.1	CCK30368.1	AGK76905.1	BAG21969.1	AEY89126.1	AGJ54723.1	ADW05869.1	AGP58115.1	CBG73446.1	AEN09759.1	CCA55461.1	AEM86866.1
1843	AGI90863.1	BAC73525.1	ADI10612.1	AEW93837.1	CAB92832.1	AGS69289.1	CCK30369.1	AGK76902.1	BAG21972.1	AEY89121.1	AGJ54719.1	ADW05873.1	AGP58122.1	CBG73452.1	AEN09755.1	CCA55459.1	AEM86862.1
1844	AGI90866.1	BAC73535.1	ADI10636.1	AEW93832.1	CAB92827.1	AGS69284.1	CCK30392.1	AGK76893.1	BAG21986.1	AEY89115.1	AGJ54702.1	ADW05888.1	AGP58177.1	CBG73458.1	AEN09744.1	CCA55345.1	AEM86812.1
1845	AGI90868.1	BAC73536.1	ADI10637.1	AEW98370.1	CAB92826.1	AGS69285.1	CCK30394.1	AGK76891.1	BAG21988.1	AEY89116.1	AGJ54701.1	ADW05889.1	AGP58178.1	CBG73459.1	AEN09743.1	CCA55344.1	AEM86811.1
1846	AGI90872.1	BAC73541.1	ADI10642.1	AEW93824.1	CAB92822.1	AGS69281.1	CCK30399.1	AGK76887.1	BAG21992.1	AEY89112.1	AGJ54697.1	ADW05893.1	AGP58183.1	CBG73519.1	AEN09739.1	CCA55342.1	AEM86806.1
1847	AGI90874.1	BAC73543.1	ADI10644.1	AEW93822.1	CAB92820.1	AGS69279.1	CCK30401.1	AGK76885.1	BAG21994.1	AEY89109.1	AGJ54695.1	ADW05895.1	AGP58185.1	CBG73524.1	AEN09737.1	CCA55340.1	AEM86804.1
1848	AGI90875.1	BAC73544.1	ADI10645.1	AEW97322.1	CAB92819.1	AGS69278.1	CCK30402.1	AGK76884.1	BAG21995.1	AEY89108.1	AGJ54694.1	ADW05896.1	AGP58186.1	CBG73525.1	AEN09736.1	CCA55338.1	AEM86803.1
1849	AGI90885.1	BAC73567.1	ADI10720.1	AEW93783.1	CAB93438.1	AGS69254.1	CCK30454.1	AGK76867.1	BAG22016.1	AEY89082.1	AGJ54674.1	ADW05915.1	AGP58229.1	CBG73546.1	AEN09724.1	CCA55320.1	AEM86757.1
1850	AGI90886.1	BAC73568.1	ADI10721.1	AEW93781.1	CAB93437.1	AGS69253.1	CCK30455.1	AGK76866.1	BAG22017.1	AEY89081.1	AGJ54673.1	ADW05916.1	AGP58230.1	CBG73547.1	AEN09723.1	CCA55319.1	AEM86756.1
1851	AGI90887.1	BAC73569.1	ADI10722.1	AEW93782.1	CAB93436.1	AGS69252.1	CCK30456.1	AGK76865.1	BAG22018.1	AEY89080.1	AGJ54672.1	ADW05917.1	AGP58231.1	CBG73548.1	AEN09722.1	CCA55318.1	AEM86755.1
1852	AGI90888.1	BAC73575.1	ADI10724.1	AEW93778.1	CAB93434.1	AGS69248.1	CCK30459.1	AGK76860.1	BAG22023.1	AEY89076.1	AGJ54669.1	ADW05919.1	AGP58234.1	CBG73551.1	AEN09720.1	CCA55315.1	AEM86751.1
1853	AGI90889.1	BAC73573.1	ADI10725.1	AEW93777.1	CAB93433.1	AGS69247.1	CCK30460.1	AGK76859.1	BAG22024.1	AEY89075.1	AGJ54668.1	ADW05920.1	AGP58235.1	CBG73552.1	AEN09719.1	CCA55314.1	AEM86750.1
1854	AGI90890.1	BAC73572.1	ADI10728.1	AEW93776.1	CAB93432.1	AGS69246.1	CCK30461.1	AGK76858.1	BAG22025.1	AEY89074.1	AGJ54667.1	ADW05921.1	AGP58236.1	CBG73554.1	AEN09718.1	CCA55312.1	AEM86749.1
1855	AGI90902.1	BAC73586.1	ADI10741.1	AEW93763.1	CAB88180.1	AGS69233.1	CCK30475.1	AGK76846.1	BAG22039.1	AEY89064.1	AGJ54664.1	ADW05925.1	AGP58248.1	CBG73564.1	AEN09701.1	CCA55285.1	AEM86742.1
1856	AGI90903.1	BAC73587.1	ADI10742.1	AEW93762.1	CAB88179.1	AGS69232.1	CCK30476.1	AGK76844.1	BAG22041.1	AEY89063.1	AGJ54662.1	ADW05927.1	AGP58250.1	CBG73566.1	AEN09700.1	CCA55283.1	AEM86740.1
1857	AGI90905.1	BAC73589.1	ADI10744.1	AEW93760.1	CAB88177.1	AGS69230.1	CCK30478.1	AGK76842.1	BAG22043.1	AEY89061.1	AGJ54660.1	ADW05929.1	AGP58252.1	CBG73568.1	AEN09698.1	CCA55281.1	AEM86739.1
1858	AGI90907.1	BAC73590.1	ADI10745.1	AEW93759.1	CAB88176.1	AGS69229.1	CCK30479.1	AGK76840.1	BAG22045.1	AEY89060.1	AGJ54659.1	ADW05930.1	AGP58253.1	CBG73569.1	AEN09697.1	CCA55279.1	AEM86738.1
1859	AGI90908.1	BAC73591.1	ADI10746.1	AEW93756.1	CAB88175.1	AGS69228.1	CCK30480.1	AGK76839.1	BAG22046.1	AEY89059.1	AGJ54658.1	ADW05931.1	AGP58254.1	CBG73570.1	AEN09696.1	CCA55278.1	AEM86737.1
1860	AGI90922.1	BAC73626.1	ADI10778.1	AEW93740.1	CAB61733.1	AGS69218.1	CCK30520.1	AGK76827.1	BAG22056.1	AEY89044.1	AGJ54639.1	ADW05949.1	AGP58390.1	CBG73612.1	AEN09625.1	CCA55253.1	AEM86716.1
1861	AGI90926.1	BAC73629.1	ADI10787.1	AEW93735.1	CAB61730.1	AGS69216.1	CCK30523.1	AGK76824.1	BAG22059.1	AEY89042.1	AGJ54636.1	ADW05952.1	AGP58393.1	CBG73615.1	AEN09622.1	CCA55250.1	AEM86713.1
1862	AGI90928.1	BAC73631.1	ADI10793.1	AEW93733.1	CAB61728.1	AGS69214.1	CCK30528.1	AGK76822.1	BAG22061.1	AEY89040.1	AGJ54635.1	ADW05953.1	AGP58399.1	CBG73617.1	AEN09621.1	CCA55249.1	AEM86711.1
1863	AGI90931.1	BAC73634.1	ADI10797.1	AEW93730.1	CAB61725.1	AGS69212.1	CCK30532.1	AGK76819.1	BAG22064.1	AEY89038.1	AGJ54631.1	ADW05956.1	AGP58401.1	CBG73621.1	AEN09618.1	CCA55246.1	AEM86709.1
1864	AGI90940.1	BAC73643.1	ADI10802.1	AEW93727.1	CAB61712.1	AGS69205.1	CCK30542.1	AGK76810.1	BAG22073.1	AEY89029.1	AGJ54618.1	ADW05968.1	AGP58413.1	CBG73628.1	AEN09609.1	CCA55238.1	AEM86704.1
1865	AGI90941.1	BAC73644.1	ADI10803.1	AEW93725.1	CAB61711.1	AGS69204.1	CCK30543.1	AGK76809.1	BAG22074.1	AEY89028.1	AGJ54617.1	ADW05969.1	AGP58414.1	CBG73629.1	AEN09608.1	CCA55237.1	AEM86703.1
1866	AGI90942.1	BAC73647.1	ADI10811.1	AEW93724.1	CAB61708.1	AGS69200.1	CCK30547.1	AGK76806.1	BAG22076.1	AEY89024.1	AGJ54613.1	ADW05973.1	AGP58422.1	CBG73632.1	AEN09606.1	CCA55234.1	AEM86697.1
1867	AGI90943.1	BAC73648.1	ADI10812.1	AEW93726.1	CAB61707.1	AGS69199.1	CCK30548.1	AGK76805.1	BAG22077.1	AEY89023.1	AGJ54612.1	ADW05974.1	AGP58423.1	CBG73633.1	AEN09605.1	CCA55233.1	AEM86696.1
1868	AGI90944.1	BAC73649.1	ADI10813.1	AEW93723.1	CAB61706.1	AGS69198.1	CCK30549.1	AGK76803.1	BAG22078.1	AEY89022.1	AGJ54611.1	ADW05975.1	AGP58427.1	CBG73634.1	AEN09604.1	CCA55232.1	AEM86695.1
1869	AGI90945.1	BAC73655.1	ADI10817.1	AEW93718.1	CAB61702.1	AGS69193.1	CCK30554.1	AGK76799.1	BAG22082.1	AEY89017.1	AGJ54607.1	ADW05980.1	AGP58431.1	CBG73638.1	AEN09600.1	CCA55228.1	AEM86691.1
1870	AGI90946.1	BAC73658.1	ADI10820.1	AEW93716.1	CAD55301.1	AGS69190.1	CCK30557.1	AGK76796.1	BAG22085.1	AEY89014.1	AGJ54604.1	ADW05983.1	AGP58434.1	CBG73641.1	AEN09597.1	CCA55225.1	AEM86688.1
1871	AGI90953.1	BAC73666.1	ADI10826.1	AEW93712.1	CAB66175.1	AGS69178.1	CCK30564.1	AGK76788.1	BAG22093.1	AEY89002.1	AGJ54594.1	ADW05993.1	AGP58439.1	CBG73648.1	AEN09588.1	CCA55215.1	AEM86684.1
1872	AGI90964.1	BAC73687.1	ADI10848.1	AEW93708.1	CAB90881.1	AGS69164.1	CCK30572.1	AGK76766.1	BAG22102.1	AEY88995.1	AGJ54588.1	ADW05998.1	AGP58453.1	CBG73655.1	AEN09567.1	CCA55183.1	AEM86671.1
1873	AGI90965.1	BAC73688.1	ADI10849.1	AEW93707.1	CAB90880.1	AGS69163.1	CCK30573.1	AGK76765.1	BAG22103.1	AEY88994.1	AGJ54587.1	ADW05999.1	AGP58454.1	CBG73656.1	AEN09566.1	CCA55182.1	AEM86670.1
1874	AGI90967.1	BAC73690.1	ADI10852.1	AEW93704.1	CAB90878.1	AGS69161.1	CCK30575.1	AGK76763.1	BAG22105.1	AEY88992.1	AGJ54584.1	ADW06001.1	AGP58457.1	CBG73658.1	AEN09564.1	CCA55180.1	AEM86667.1
1875	AGI90968.1	BAC73691.1	ADI10853.1	AEW93705.1	CAB90877.1	AGS69160.1	CCK30576.1	AGK76762.1	BAG22106.1	AEY88991.1	AGJ54583.1	ADW06002.1	AGP58458.1	CBG73659.1	AEN09563.1	CCA55179.1	AEM86666.1
1876	AGI90979.1	BAC73706.1	ADI10881.1	AEW92705.1	CAB90861.1	AGS69143.1	CCK30593.1	AGK76746.1	BAG22130.1	AEY88976.1	AGJ54560.1	ADW06022.1	AGP58473.1	CBG73677.1	AEN09546.1	CCA55163.1	AEM86655.1
1877	AGI90982.1	BAC68761.1	ADI04778.1	AEW97439.1	CAB69686.1	AGS67613.1	CCK25305.1	AGK76741.1	BAG22134.1	AEY87321.1	AGJ54557.1	ADW06025.1	AGP52411.1	CBG67963.1	AEN09544.1	CCA55158.1	AEM83943.1
1878	AGI90983.1	BAC73711.1	ADI08081.1	AEW94108.1	CAD55298.1	AGS69139.1	CCK30600.1	AGK76738.1	BAG22137.1	AEY88970.1	AGJ54554.1	ADW06026.1	AGP52737.1	CBG73680.1	AEN09541.1	CCA55154.1	AEM83636.1
1879	AGI91006.1	BAC73717.1	ADI10893.1	AEW93688.1	CAB90845.1	AGS69125.1	CCK30608.1	AGK76732.1	BAG22144.1	AEY88959.1	AGJ54548.1	ADW06032.1	AGP58488.1	CBG73687.1	AEN09535.1	CCA55150.1	AEM86638.1
1880	AGI91007.1	BAC73718.1	ADI10894.1	AEW93687.1	CAB90844.1	AGS69124.1	CCK30609.1	AGK76731.1	BAG22145.1	AEY88958.1	AGJ54547.1	ADW06033.1	AGP58489.1	CBG73688.1	AEN09534.1	CCA55149.1	AEM86637.1
1881	AGI91008.1	BAC73719.1	ADI10895.1	AEW93686.1	CAB90843.1	AGS69123.1	CCK30612.1	AGK76730.1	BAG22146.1	AEY88947.1	AGJ54546.1	ADW06034.1	AGP58490.1	CBG73689.1	AEN09533.1	CCA55148.1	AEM86636.1
1882	AGI91009.1	BAC73720.1	ADI10896.1	AEW93685.1	CAB90842.1	AGS69122.1	CCK30613.1	AGK76729.1	BAG22147.1	AEY88946.1	AGJ54545.1	ADW06035.1	AGP58491.1	CBG73690.1	AEN09532.1	CCA55147.1	AEM86635.1
1883	AGI91010.1	BAC73721.1	ADI10897.1	AEW93684.1	CAB90841.1	AGS69121.1	CCK30614.1	AGK76728.1	BAG22148.1	AEY88945.1	AGJ54544.1	ADW06036.1	AGP58492.1	CBG73691.1	AEN09531.1	CCA55146.1	AEM86634.1
1884	AGI91011.1	BAC73722.1	ADI10898.1	AEW93683.1	CAD55297.1	AGS69120.1	CCK30615.1	AGK76727.1	BAG22149.1	AEY88944.1	AGJ54543.1	ADW06037.1	AGP58493.1	CBG73692.1	AEN09530.1	CCA55145.1	AEM86633.1
1885	AGI91014.1	BAC73725.1	ADI10901.1	AEW93679.1	CAB51274.1	AGS69117.1	CCK30618.1	AGK76724.1	BAG22152.1	AEY88941.1	AGJ54540.1	ADW06040.1	AGP58496.1	CBG73695.1	AEN09527.1	CCA55141.1	AEM86629.1
1886	AGI91015.1	BAC73724.1	ADI10900.1	AEW93680.1	CAB51275.1	AGS69118.1	CCK30617.1	AGK76725.1	BAG22151.1	AEY88942.1	AGJ54541.1	ADW06039.1	AGP58495.1	CBG73694.1	AEN09528.1	CCA55142.1	AEM86630.1
1887	AGI91017.1	BAC73730.1	ADI10903.1	AEW93677.1	CAB51270.1	AGS69112.1	CCK30622.1	AGK76722.1	BAG22154.1	AEY88936.1	AGJ54539.1	ADW06042.1	AGP58498.1	CBG73700.1	AEN09525.1	CCA55135.1	AEM86627.1
1888	AGI91019.1	BAC73731.1	ADI10905.1	AEW93674.1	CAB51268.1	AGS69111.1	CCK30623.1	AGK76721.1	BAG22155.1	AEY88935.1	AGJ54538.1	ADW06043.1	AGP58500.1	CBG73701.1	AEN09524.1	CCA55133.1	AEM86625.1
1889	AGI91022.1	BAC73733.1	ADI10908.1	AEW96792.1	CAB51266.1	AGS69109.1	CCK30625.1	AGK76719.1	BAG22157.1	AEY88933.1	AGJ54536.1	ADW06045.1	AGP58502.1	CBG73703.1	AEN09522.1	CCA55131.1	AEM86623.1
1890	AGI91024.1	BAC73735.2	ADI10910.1	AEW93672.1	CAB51264.1	AGS69107.1	CCK30630.1	AGK76717.1	BAG22159.1	AEY88931.1	AGJ54533.1	ADW06047.1	AGP58504.1	CBG73705.1	AEN09520.1	CCA55129.1	AEM86621.1
1891	AGI91025.1	BAC73736.1	ADI10911.1	AEW93671.1	CAB51263.1	AGS69106.1	CCK30631.1	AGK76716.1	BAG22160.1	AEY88930.1	AGJ54532.1	ADW06048.1	AGP58505.1	CBG73706.1	AEN09519.1	CCA55128.1	AEM86620.1
1892	AGI91026.1	BAC73737.1	ADI10912.1	AEW93670.1	CAB51261.1	AGS69101.1	CCK30637.1	AGK76715.1	BAG22161.1	AEY88929.1	AGJ54531.1	ADW06049.1	AGP58506.1	CBG73708.1	AEN09517.1	CCA55122.1	AEM86619.1
1893	AGI91028.1	BAC73741.1	ADI10915.1	AEW93669.1	CAB51259.1	AGS69097.1	CCK30639.1	AGK76711.1	BAG22164.1	AEY88926.1	AGJ54529.1	ADW06051.1	AGP58507.1	CBG73711.1	AEN09515.1	CCA55118.1	AEM86617.1
1894	AGI91030.1	BAC73743.1	ADI10917.1	AEW93668.1	CAB51257.1	AGS69095.1	CCK30641.1	AGK76710.1	BAG22165.1	AEY88924.1	AGJ54528.1	ADW06052.1	AGP58508.1	CBG73713.1	AEN09514.1	CCA55117.1	AEM86616.1
1895	AGI91031.1	BAC73744.1	ADI10918.1	AEW93667.1	CAB51256.1	AGS69094.1	CCK30642.1	AGK76709.1	BAG22166.1	AEY88923.1	AGJ54527.1	ADW06053.1	AGP58509.1	CBG73714.1	AEN09513.1	CCA55116.1	AEM86615.1
1896	AGI91032.1	BAC73745.1	ADI10919.1	AEW93665.1	CAB51254.1	AGS69093.1	CCK30644.1	AGK76707.1	BAG22168.1	AEY88921.1	AGJ54525.1	ADW06055.1	AGP58510.1	CBG73715.1	AEN09511.1	CCA55114.1	AEM86614.1
1897	AGI91033.1	BAC73746.1	ADI10920.1	AEW93664.1	CAB51253.1	AGS69092.1	CCK30645.1	AGK76706.1	BAG22169.1	AEY88920.1	AGJ54524.1	ADW06056.1	AGP58511.1	CBG73716.1	AEN09510.1	CCA55113.1	AEM86613.1
1898	AGI91034.1	BAC73747.1	ADI10921.1	AEW93663.1	CAB51252.1	AGS69091.1	CCK30646.1	AGK76705.1	BAG22170.1	AEY88919.1	AGJ54523.1	ADW06057.1	AGP58512.1	CBG73717.1	AEN09509.1	CCA55112.1	AEM86612.1
1899	AGI91035.1	BAC73748.1	ADI10922.1	AEW93662.1	CAB51251.1	AGS69090.1	CCK30647.1	AGK76704.1	BAG22171.1	AEY88918.1	AGJ54522.1	ADW06058.1	AGP58513.1	CBG73718.1	AEN09508.1	CCA55111.1	AEM86611.1
1900	AGI91036.1	BAC73749.1	ADI10923.1	AEW93660.1	CAB51250.1	AGS69089.1	CCK30648.1	AGK76703.1	BAG22172.1	AEY88917.1	AGJ54521.1	ADW06059.1	AGP58514.1	CBG73719.1	AEN09507.1	CCA55110.1	AEM86610.1
1901	AGI91037.1	BAC73750.1	ADI10924.1	AEW93661.1	CAB51249.1	AGS69088.1	CCK30649.1	AGK76702.1	BAG22173.1	AEY88916.1	AGJ54520.1	ADW06060.1	AGP58515.1	CBG73720.1	AEN09506.1	CCA55109.1	AEM86609.1
1902	AGI91039.1	BAC73752.1	ADI10925.1	AEW93658.1	CAD55295.1	AGS69085.1	CCK30652.1	AGK76699.1	BAG22175.1	AEY88914.1	AGJ54517.1	ADW06062.1	AGP58516.1	CBG73722.1	AEN09504.1	CCA55107.1	AEM86608.1
1903	AGI91044.1	BAC73756.1	ADI10928.1	AEW93654.1	CAB39885.1	AGS69081.1	CCK30656.1	AGK76695.1	BAG22179.1	AEY88910.1	AGJ54513.1	ADW06066.1	AGP58520.1	CBG73726.1	AEN09500.1	CCA55103.1	AEM86604.1
1904	AGI91045.1	BAC73757.1	ADI10929.1	AEW93653.1	CAB39884.1	AGS69080.1	CCK30657.1	AGK76694.1	BAG22180.1	AEY88909.1	AGJ54512.1	ADW06067.1	AGP58521.1	CBG73727.1	AEN09499.1	CCA55102.1	AEM86603.1
1905	AGI91046.1	BAC73758.1	ADI10930.1	AEW93652.1	CAB39883.1	AGS69079.1	CCK30658.1	AGK76693.1	BAG22181.1	AEY88908.1	AGJ54511.1	ADW06068.1	AGP58522.1	CBG73728.1	AEN09498.1	CCA55100.1	AEM86601.1
1906	AGI91049.1	BAC73761.1	ADI10933.1	AEW93649.1	CAB39880.1	AGS69076.1	CCK30661.1	AGK76690.1	BAG22184.1	AEY88905.1	AGJ54507.1	ADW06071.1	AGP58525.1	CBG73731.1	AEN09495.1	CCA55097.1	AEM86598.1
1907	AGI91050.1	BAC73762.1	ADI10934.1	AEW93648.1	CAB39879.1	AGS69075.1	CCK30662.1	AGK76689.1	BAG22185.1	AEY88904.1	AGJ54506.1	ADW06072.1	AGP58526.1	CBG73732.1	AEN09494.1	CCA55096.1	AEM86597.1
1908	AGI91051.1	BAC73763.1	ADI10935.1	AEW93647.1	CAB39878.1	AGS69074.1	CCK30663.1	AGK76688.1	BAG22186.1	AEY88903.1	AGJ54505.1	ADW06073.1	AGP58527.1	CBG73733.1	AEN09493.1	CCA55095.1	AEM86596.1
1909	AGI91052.1	BAC73764.1	ADI10936.1	AEW93646.1	CAB39877.1	AGS69073.1	CCK30664.1	AGK76687.1	BAG22187.1	AEY88902.1	AGJ54504.1	ADW06074.1	AGP58528.1	CBG73734.1	AEN09492.1	CCA55094.1	AEM86595.1
1910	AGI91053.1	BAC73765.1	ADI10937.1	AEW93645.1	CAB39876.1	AGS69072.1	CCK30665.1	AGK76686.1	BAG22188.1	AEY88901.1	AGJ54503.1	ADW06075.1	AGP58529.1	CBG73735.1	AEN09491.1	CCA55093.1	AEM86594.1
1911	AGI91055.1	BAC73767.1	ADI10939.1	AEW93643.1	CAB39874.1	AGS69070.1	CCK30667.1	AGK76684.1	BAG22190.1	AEY88899.1	AGJ54501.1	ADW06077.1	AGP58531.1	CBG73737.1	AEN09489.1	CCA55091.1	AEM86592.1
1912	AGI91062.1	BAC73769.1	ADI10941.1	AEW93641.1	CAB39867.1	AGS69068.1	CCK30670.1	AGK76682.1	BAG22192.1	AEY88896.1	AGJ54499.1	ADW06079.1	AGP58533.1	CBG73739.1	AEN09487.1	CCA55089.1	AEM86589.1
1913	AGI91063.1	BAC73770.1	ADI10942.1	AEW93640.1	CAB39866.1	AGS69067.1	CCK30671.1	AGK76681.1	BAG22193.1	AEY88895.1	AGJ54498.1	ADW06080.1	AGP58534.1	CBG73740.1	AEN09486.1	CCA55088.1	AEM86588.1
1914	AGI91064.1	BAC73771.1	ADI10943.1	AEW93639.1	CAB39865.1	AGS69066.1	CCK30672.1	AGK76680.1	BAG22194.1	AEY88894.1	AGJ54497.1	ADW06081.1	AGP58535.1	CBG73741.1	AEN09485.1	CCA55087.1	AEM86587.1
1915	AGI91065.1	BAC73772.1	ADI10944.1	AEW93638.1	CAB39864.1	AGS69065.1	CCK30673.1	AGK76679.1	BAG22195.1	AEY88893.1	AGJ54496.1	ADW06082.1	AGP58536.1	CBG73742.1	AEN09484.1	CCA55086.1	AEM86586.1
1916	AGI91067.1	BAC73774.1	ADI10946.1	AEW93636.1	CAB39862.1	AGS69063.1	CCK30675.1	AGK76677.1	BAG22197.1	AEY88891.1	AGJ54494.1	ADW06084.1	AGP58538.1	CBG73744.1	AEN09482.1	CCA55084.1	AEM86584.1
1917	AGI91068.1	BAC73775.1	ADI10947.1	AEW93633.1	CAB39861.1	AGS69062.1	CCK30676.1	AGK76676.1	BAG22198.1	AEY88890.1	AGJ54493.1	ADW06085.1	AGP58539.1	CBG73745.1	AEN09481.1	CCA55083.1	AEM86583.1
1918	AGI91070.1	BAC73778.1	ADI10950.1	AEW93632.1	CAB39859.1	AGS69059.1	CCK30680.1	AGK76674.1	BAG22200.1	AEY88888.1	AGJ54491.1	ADW06087.1	AGP58540.1	CBG73747.1	AEN09479.1	CCA55079.1	AEM86582.1
1919	AGI91072.1	BAC73781.1	ADI10952.1	AEW93629.1	CAB39857.1	AGS69056.1	CCK30683.1	AGK76672.1	BAG22202.1	AEY88885.1	AGJ54489.1	ADW06089.1	AGP58542.1	CBG73750.1	AEN09477.1	CCA55077.1	AEM86580.1
1920	AGI91073.1	BAC73782.1	ADI10953.1	AEW93628.1	CAB39856.1	AGS69055.1	CCK30684.1	AGK76671.1	BAG22203.1	AEY88884.1	AGJ54488.1	ADW06090.1	AGP58543.1	CBG73751.1	AEN09476.1	CCA55076.1	AEM86579.1
1921	AGI91074.1	BAC73783.1	ADI10954.1	AEW93627.1	CAD55294.1	AGS69054.1	CCK30685.1	AGK76670.1	BAG22204.1	AEY88883.1	AGJ54487.1	ADW06091.1	AGP58544.1	CBG73752.1	AEN09475.1	CCA55075.1	AEM86578.1
[truncated: 34,694 more rows]

## Sheet: 18 streptomyces
List of gene clusters from the genomes of 18 Streptomyces species, including S. xiamenensis 318
[truncated: 37,538 more rows]
